# Supplementary material for: HACSim: an R package to estimate intraspecific sample sizes for genetic diversity assessment using haplotype accumulation curves
Source: PeerJ Comput Sci. 2020 Jan 6;6:e243. doi: 10.7717/peerj-cs.243 (PMC7924493; doi:10.7717/peerj-cs.243)
Supplement: Supplemental Information 1 [file peerj-cs-06-243-s001.fas]

>BCF377-07|Coregonus_clupeaformis|COI-5P|EU523959
CCTTTATTTAGTATTTGGTGCCTGAGCCGGAATAGTCGGCACAGCCCTAAGCCTTTTAATCCGAGCGGAACTAAGCCAACCCGGGGCTCTTCTAGGGGATGATCAGATTTATAATGTGATCGTCACGGCCCACGCCTTCGTTATGATTTTCTTTATAGTTATGCCAATTATGATTGGAGGCTTTGGAAACTGATTAATCCCACTTATAATCGGGGCCCCCGACATGGCATTTCCCCGAATGAATAATATGAGCTTTTGGCTCCTTCCCCCCTCCTTTCTCCTTCTCCTGGCCTCGTCCGGAGTTGAAGCCGGTGCCGGCACAGGATGAACAGTCTACCCCCCTCTGGCAGGCAACCTCGCCCACGCAGGAGCCTCCGTCGATTTAACTATTTTCTCCCTCCACTTAGCTGGTATTTCCTCTATCTTGGGGGCCGTTAATTTTATTACAACCATTATTAATATGAAACCCCCAGCTATTTCCCAGTATCAAACCCCTCTTTTTGTCTGGGCCGTCTTAATTACCGCAGTCCTTCTACTGCTTTCCCTTCCTGTCCTAGCAGCAGGTATTACCATGCTACTCACAGACCGGAATCTGAACACCACTTTCTTTGACCCAGCGGGCGGGGGAGATCCAATCCTGTATCAACACCTC
>BCF378-07|Coregonus_clupeaformis|COI-5P|EU523958
CCTTTATTTAGTATTTGGTGCCTGAGCCGGAATAGTCGGCACAGCCCTAAGCCTTTTAATCCGAGCGGAACTAAGCCAACCCGGGGCTCTTCTGGGGGATGATCAGATTTATAATGTGATCGTCACGGCCCACGCCTTCGTTATGATTTTCTTTATAGTTATGCCAATTATGATTGGAGGCTTTGGAAACTGATTAATCCCACTTATAATCGGGGCCCCCGACATGGCATTTCCCCGAATGAATAATATGAGCTTTTGGCTCCTTCCCCCCTCCTTTCTCCTTCTCCTGGCCTCGTCCGGAGTTGAAGCCGGTGCCGGCACAGGATGAACAGTCTACCCCCCTCTGGCAGGCAACCTCGCCCACGCAGGAGCCTCCGTCGATTTAACTATTTTCTCCCTCCACTTAGCTGGTATTTCCTCTATCTTGGGGGCCGTTAATTTTATTACAACCATTATTAATATGAAACCCCCAGCTATTTCCCAGTATCAAACCCCTCTTTTTGTCTGGGCCGTCTTAATTACCGCAGTCCTTCTACTGCTTTCCCTTCCTGTCCTAGCAGCAGGTATTACCATGCTACTCACAGACCGGAATCTGAACACCACTTTCTTTGACCCAGCGGGCGGGGGAGATCCAATCCTGTATCAACACCTC
>BCF379-07|Coregonus_clupeaformis|COI-5P|EU523957
CCTTTATTTAGTATTTGGTGCCTGAGCCGGAATAGTCGGCACAGCCCTAAGCCTTTTAATCCGAGCGGAACTAAGCCAACCCGGGGCTCTTCTAGGGGATGATCAGATTTATAATGTGATCGTCACGGCCCACGCCTTCGTTATGATTTTCTTTATAGTTATGCCAATTATGATTGGAGGCTTTGGAAACTGATTAATCCCACTTATAATCGGGGCCCCCGACATGGCATTTCCCCGAATGAATAATATGAGCTTTTGGCTCCTTCCCCCCTCCTTTCTCCTTCTCCTGGCCTCGTCCGGAGTTGAAGCCGGTGCCGGCACAGGATGAACAGTCTACCCCCCTCTGGCAGGCAACCTCGCCCACGCAGGAGCCTCCGTCGATTTAACTATTTTCTCCCTCCACTTAGCTGGTATTTCCTCTATCTTGGGGGCCGTTAATTTTATTACAACCATTATTAATATGAAACCCCCAGCTATTTCCCAGTATCAAACCCCTCTTTTTGTCTGGGCCGTCTTAATTACCGCAGTCCTTCTACTGCTTTCCCTTCCTGTCCTAGCAGCAGGTATTACCATGCTACTCACAGACCGGAATCTGAACACCACTTTCTTTGACCCAGCGGGCGGGGGAGATCCAATCCTGTATCAACACCTC
>BCF381-07|Coregonus_clupeaformis|COI-5P|EU523956
CCTTTATTTAGTATTTGGTGCCTGAGCCGGAATAGTCGGCACAGCCCTAAGCCTTTTAATCCGAGCGGAACTAAGCCAACCCGGGGCTCTTCTGGGGGATGATCAGATTTATAATGTGATCGTCACGGCCCACGCCTTCGTTATGATTTTCTTTATAGTTATGCCAATTATGATTGGAGGCTTTGGAAACTGATTAATCCCACTTATAATCGGGGCCCCCGACATGGCATTTCCCCGAATGAATAATATGAGCTTTTGGCTCCTTCCCCCCTCCTTTCTCCTTCTCCTGGCCTCGTCCGGAGTTGAAGCCGGTGCCGGCACAGGATGAACAGTCTACCCCCCTCTGGCAGGCAACCTCGCCCACGCAGGAGCCTCCGTCGATTTAACTATTTTCTCCCTCCACTTAGCTGGTATTTCCTCTATCTTGGGGGCCGTTAATTTTATTACAACCATTATTAATATGAAACCCCCAGCTATTTCCCAGTATCAAACCCCTCTTTTTGTCTGGGCCGTCTTAATTACCGCAGTCCTTCTACTGCTCTCCCTTCCTGTCCTAGCAGCAGGTATTACCATGCTACTCACAGACCGGAATCTGAACACCACTTTCTTTGACCCAGCGGGCGGGGGAGATCCGATCCTGTATCAACACCTC
>BCF382-07|Coregonus_clupeaformis|COI-5P|EU523955
CCTTTATTTAGTATTTGGTGCCTGAGCCGGAATAGTCGGCACAGCCCTAAGCCTTTTAATCCGAGCGGAACTAAGCCAACCCGGGGCTCTTCTGGGGGATGATCAGATTTATAATGTGATCGTCACGGCCCACGCCTTCGTTATGATTTTCTTTATAGTTATGCCAATTATGATTGGAGGCTTTGGAAACTGATTAATCCCACTTATAATCGGGGCCCCCGACATGGCATTTCCCCGAATGAATAATATGAGCTTTTGGCTCCTTCCCCCCTCCTTTCTCCTTCTCCTGGCCTCGTCCGGAGTTGAAGCCGGTGCCGGCACAGGATGAACAGTCTACCCCCCTCTGGCAGGCAACCTCGCCCACGCAGGAGCCTCCGTCGATTTAACTATTTTCTCCCTCCACTTAGCTGGTATTTCCTCTATCTTGGGGGCCGTTAATTTTATTACAACCATTATTAATATGAAACCCCCAGCTATTTCCCAGTATCAAACCCCTCTTTTTGTCTGGGCCGTCTTAATTACCGCAGTCCTTCTACTGCTTTCCCTTCCTGTCCTAGCAGCGGGTATTACCATGCTACTCACAGACCGGAATCTGAACACCACTTTCTTTGACCCAGCGGGCGGGGGAGATCCGATCCTGTATCAACACCTC
>BCF383-07|Coregonus_clupeaformis|COI-5P|EU523954
CCTTTATTTAGTATTTGGTGCCTGAGCCGGAATAGTCGGCACAGCCCTAAGCCTTTTAATCCGAGCGGAACTAAGCCAACCCGGGGCTCTTCTGGGGGATGATCAGATTTATAATGTGATCGTCACGGCCCACGCCTTCGTTATGATTTTCTTTATAGTTATGCCAATTATGATTGGAGGCTTTGGAAACTGATTAATCCCACTTATAATCGGGGCCCCCGACATGGCATTTCCCCGAATGAATAATATGAGCTTTTGGCTCCTTCCCCCCTCCTTTCTCCTTCTCCTGGCCTCGTCCGGAGTTGAAGCCGGTGCCGGCACAGGATGAACAGTCTACCCCCCTCTGGCAGGCAACCTCGCCCACGCAGGAGCCTCCGTCGATTTAACTATTTTCTCCCTCCACTTAGCTGGTATTTCCTCTATCTTGGGGGCCGTTAATTTTATTACAACCATTATTAATATGAAACCCCCAGCTATTTCCCAGTATCAAACCCCTCTTTTTGTCTGGGCCGTCTTAATTACCGCAGTCCTCCTACTGCTTTCCCTTCCTGTCCTAGCAGCAGGTATTACCATGCTACTCACAGACCGGAATCTGAACACCACTTTCTTTGACCCAGCGGGCGGGGGAGATCCGATCCTGTATCAACACCTC
>BCF384-07|Coregonus_clupeaformis|COI-5P|EU523953
CCTTTATTTAGTATTTGGTGCCTGAGCCGGAATAGTCGGCACAGCCCTAAGCCTTTTAATCCGAGCGGAACTAAGCCAACCCGGGGCTCTTCTGGGGGATGATCAGATTTATAATGTGATCGTCACGGCCCACGCCTTCGTTATGATTTTCTTTATAGTTATGCCAATTATGATTGGAGGCTTTGGAAACTGATTAATCCCACTTATAATCGGGGCCCCCGACATGGCATTTCCCCGAATGAATAATATGAGCTTTTGGCTCCTTCCCCCCTCCTTTCTCCTTCTCCTGGCCTCGTCCGGAGTTGAAGCCGGTGCCGGCACAGGATGAACAGTCTACCCCCCTCTGGCAGGCAACCTCGCCCACGCAGGAGCCTCCGTCGATTTAACTATTTTCTCCCTCCACTTAGCTGGTATTTCCTCTATCTTGGGGGCCGTTAATTTTATTACAACCATTATTAATATGAAACCCCCAGCTATTTCCCAGTATCAAACCCCTCTTTTTGTCTGGGCCGTCTTAATTACCGCAGTCCTCCTACTGCTTTCCCTTCCTGTCCTAGCAGCAGGTATTACCATGCTACTCACAGACCGGAATCTGAACACCACTTTCTTTGACCCAGCGGGCGGGGGAGATCCGATCCTGTATCAACACCTC
>BCF385-07|Coregonus_clupeaformis|COI-5P|EU523952
CCTTTATTTAGTATTTGGTGCCTGAGCCGGAATAGTCGGCACAGCCCTAAGCCTTTTAATCCGAGCGGAACTAAGCCAACCCGGGGCTCTTCTGGGGGATGATCAGATTTATAATGTGATCGTCACGGCCCACGCCTTCGTTATGATTTTCTTTATAGTTATGCCAATTATGATTGGAGGCTTTGGAAACTGATTAATCCCACTTATAATCGGGGCCCCCGACATGGCATTTCCCCGAATGAATAATATGAGCTTTTGGCTCCTTCCCCCCTCCTTTCTCCTTCTCCTGGCCTCGTCCGGAGTTGAAGCCGGTGCCGGCACAGGATGAACAGTCTACCCCCCTCTGGCAGGCAACCTCGCCCACGCAGGAGCCTCCGTCGATTTAACTATTTTCTCCCTCCACTTAGCTGGTATTTCCTCTATCTTGGGGGCCGTTAATTTTATTACAACCATTATTAATATGAAACCCCCAGCTATTTCCCAGTATCAAACCCCTCTTTTTGTCTGGGCCGTCTTAATTACCGCAGTCCTCCTACTGCTTTCCCTTCCTGTCCTAGCAGCAGGTATTACCATGCTACTCACAGACCGGAATCTGAACACCACTTTCTTTGACCCAGCGGGCGGGGGAGATCCGATCCTGTATCAACACCTC
>DPLHF002-15|Coregonus_clupeaformis|COI-5P|KR733392
CCTTTATTTAGTATTTGGTGCCTGAGCCGGAATAGTCGGCACAGCCCTAAGCCTTTTAATCCGAGCGGAACTAAGCCAACCCGGGGCTCTTCTGGGGGATGATCAGATTTATAATGTGATCGTCACGGCCCACGCCTTCGTTATGATTTTCTTTATAGTTATGCCAATTATGATTGGAGGCTTTGGAAACTGATTAATCCCACTTATAATCGGGGCCCCCGACATGGCATTTCCCCGAATGAATAATATGAGCTTTTGGCTCCTTCCCCCCTCCTTTCTCCTTCTCCTGGCCTCGTCCGGAGTTGAAGCCGGTGCCGGCACAGGATGAACAGTCTACCCCCCTCTGGCAGGCAACCTCGCCCACGCAGGAGCCTCCGTCGATTTAACTATTTTCTCCCTCCACTTAGCTGGTATTTCCTCTATCTTGGGGGCCGTTAATTTTATTACAACCATTATTAATATGAAACCCCCAGCTATTTCCCAGTATCAAACCCCTCTTTTTGTCTGGGCCGTCTTAATTACCGCAGTCCTTCTACTGCTTTCCCTTCCTGTCCTAGCAGCAGGTATTACCATGCTACTCACAGACCGGAATCTGAACACCACTTTCTTTGACCCAGCGGGCGGGGGAGATCCAATCCTGTATCAACACCTC
>DPLHF006-15|Coregonus_clupeaformis|COI-5P|KR733396
CCTTTATTTAGTATTTGGTGCCTGAGCCGGAATAGTCGGCACAGCCCTAAGCCTTTTAATCCGAGCGGAACTAAGCCAACCCGGGGCTCTTCTGGGGGATGATCAGATTTATAATGTGATCGTCACGGCCCACGCCTTCGTTATGATTTTCTTTATAGTTATGCCAATTATGATTGGAGGCTTTGGAAACTGATTAATCCCACTTATAATCGGGGCCCCCGACATGGCATTTCCCCGAATGAATAATATGAGCTTTTGGCTCCTTCCCCCCTCCTTTCTCCTTCTCCTGGCCTCGTCCGGAGTTGAAGCCGGTGCCGGCACAGGATGAACAGTCTACCCCCCTCTGGCAGGCAACCTCGCCCACGCAGGAGCCTCCGTCGATTTAACTATTTTCTCCCTCCACTTAGCTGGTATTTCCTCTATCTTGGGGGCCGTTAATTTTATTACAACCATTATTAATATGAAACCCCCAGCTATTTCCCAGTATCAAACCCCTCTTTTTGTCTGGGCCGTCTTAATTACCGCAGTCCTTCTACTGCTTTCCCTTCCTGTCCTAGCAGCAGGTATTACCATGCTACTCACAGACCGGAATCTGAACACCACTTTCTTTGACCCAGCGGGCGGGGGAGATCCAATCCTGTATCAACACCTC
>DPLHF007-15|Coregonus_clupeaformis|COI-5P|KR733417
CCTTTATTTAGTATTTGGTGCCTGAGCCGGAATAGTCGGCACAGCCCTAAGCCTTTTAATCCGAGCGGAACTAAGCCAACCCGGGGCTCTTCTGGGGGATGATCAGATTTATAATGTGATCGTCACGGCCCACGCCTTCGTTATGATTTTCTTTATAGTTATGCCAATTATGATTGGAGGCTTTGGAAACTGATTAATCCCACTTATAATCGGGGCCCCCGACATGGCATTTCCCCGAATGAATAATATGAGCTTTTGGCTCCTTCCCCCCTCCTTTCTCCTTCTCCTGGCCTCGTCCGGAGTTGAAGCCGGTGCCGGCACAGGATGAACAGTCTACCCCCCTCTGGCAGGCAACCTCGCCCACGCAGGAGCCTCCGTCGATTTAACTATTTTCTCCCTCCACTTAGCTGGTATTTCCTCTATCTTGGGGGCCGTTAATTTTATTACAACCATTATTAATATGAAACCCCCAGCTATTTCCCAGTATCAAACCCCTCTTTTTGTCTGGGCCGTCTTAATTACCGCAGTCCTTCTACTGCTTTCCCTTCCTGTCCTAGCAGCAGGTATTACCATGCTACTCACAGACCGGAATCTGAACACCACTTTCTTTGACCCAGCGGGCGGGGGAGATCCAATCCTGTATCAACACCTC
>DPLHF008-15|Coregonus_clupeaformis|COI-5P|KR733416
CCTTTATTTAGTATTTGGTGCCTGAGCCGGAATAGTCGGCACAGCCCTAAGCCTTTTAATCCGAGCGGAACTAAGCCAACCCGGGGCTCTTCTGGGGGATGATCAGATTTATAATGTGATCGTCACGGCCCACGCCTTCGTTATGATTTTCTTTATAGTTATGCCAATTATGATTGGAGGCTTTGGAAACTGATTAATCCCACTTATAATCGGGGCCCCCGACATGGCATTTCCCCGAATGAATAATATGAGCTTTTGGCTCCTTCCCCCCTCCTTTCTCCTTCTCCTGGCCTCGTCCGGAGTTGAAGCCGGTGCCGGCACAGGATGAACAGTCTACCCCCCTCTGGCAGGCAACCTCGCCCACGCAGGAGCCTCCGTCGATTTAACTATTTTCTCCCTCCACTTAGCTGGTATTTCCTCTATCTTGGGGGCCGTTAATTTTATTACAACCATTATTAATATGAAACCCCCAGCTATTTCCCAGTATCAAACCCCTCTTTTTGTCTGGGCCGTCTTAATTACCGCAGTCCTTCTACTGCTTTCCCTTCCTGTCCTAGCAGCAGGTATTACCATGCTACTCACAGACCGGAATCTGAACACCACTTTCTTTGACCCAGCGGGCGGGGGAGATCCAATCCTGTATCAACACCTC
>DPLHF017-15|Coregonus_clupeaformis|COI-5P|KR733408
CCTTTATTTAGTATTTGGTGCCTGAGCCGGAATAGTCGGCACAGCCCTAAGCCTTTTAATCCGAGCGGAACTAAGCCAACCCGGGGCTCTTCTGGGGGATGATCAGATTTATAATGTGATCGTCACGGCCCACGCCTTCGTTATGATTTTCTTTATAGTTATGCCAATTATGATTGGAGGCTTTGGAAACTGATTAATCCCACTTATAATCGGGGCCCCCGACATGGCATTTCCCCGAATGAATAATATGAGCTTTTGGCTCCTTCCCCCCTCCTTTCTCCTTCTCCTGGCCTCGTCCGGAGTTGAAGCCGGTGCCGGCACAGGATGAACAGTCTACCCCCCTCTGGCAGGCAACCTCGCCCACGCAGGAGCCTCCGTCGATTTAACTATTTTCTCCCTCCACTTAGCTGGTATTTCCTCTATCTTGGGGGCCGTTAATTTTATTACAACCATTATTAATATGAAACCCCCAGCTATTTCCCAGTATCAAACCCCTCTTTTTGTCTGGGCCGTCTTAATTACCGCAGTCCTTCTACTGCTTTCCCTTCCTGTCCTAGCAGCAGGTATTACCATGCTACTCACAGACCGGAATCTGAACACCACTTTCTTTGACCCAGCGGGCGGGGGAGATCCAATCCTGTATCAACACCTC
>DPLHF023-15|Coregonus_clupeaformis|COI-5P|KR733398
CCTTTATTTAGTATTTGGTGCCTGAGCCGGAATAGTCGGCACAGCCCTAAGCCTTTTAATCCGAGCGGAACTAAGCCAACCCGGGGCTCTTCTGGGGGATGATCAGATTTATAATGTGATCGTCACGGCCCACGCCTTCGTTATGATTTTCTTTATAGTTATGCCAATTATGATTGGAGGCTTTGGAAACTGATTAATCCCACTTATAATCGGGGCCCCCGACATGGCATTTCCCCGAATGAATAATATGAGCTTTTGGCTCCTTCCCCCCTCCTTTCTCCTTCTCCTGGCCTCGTCCGGAGTTGAAGCCGGTGCCGGCACAGGATGAACAGTCTACCCCCCTCTGGCAGGCAACCTCGCCCACGCAGGAGCCTCCGTCGATTTAACTATTTTCTCCCTCCACTTAGCTGGTATTTCCTCTATCTTGGGGGCCGTTAATTTTATTACAACCATTATTAATATGAAACCCCCAGCTATTTCCCAGTATCAAACCCCTCTTTTTGTCTGGGCCGTCTTAATTACCGCAGTCCTTCTACTGCTTTCCCTTCCTGTCCTAGCAGCAGGTATTACCATGCTACTCACAGACCGGAATCTGAACACCACTTTCTTTGACCCAGCGGGCGGGGGAGATCCAATCCTGTATCAACACCTC
>DPLHF024-15|Coregonus_clupeaformis|COI-5P|KR733397
CCTTTATTTAGTATTTGGTGCCTGAGCCGGTATAGTCGGCACAGCCCTAAGCCTTTTAATCCGAGCGGAACTAAGCCAACCCGGGGCTCTTCTGGGGGATGATCAGATTTATAATGTGATCGTCACGGCCCACGCCTTCGTTATGATTTTCTTTATAGTTATGCCAATTATGATTGGAGGCTTTGGAAACTGATTAATCCCACTTATAATCGGGGCCCCCGACATGGCATTTCCCCGAATGAATAATATGAGCTTTTGGCTCCTTCCCCCCTCCTTTCTCCTTCTCCTGGCCTCGTCCGGAGTTGAAGCCGGTGCCGGCACAGGATGAACAGTCTACCCCCCTCTGGCAGGCAACCTCGCCCACGCAGGGGCCTCCGTCGATTTAACTATTTTCTCCCTCCACTTAGCTGGTATTTCCTCTATCTTGGGGGCCGTTAATTTTATTACAACCATTATTAATATGAAACCCCCAGCTATTTCCCAGTATCAAACCCCTCTTTTTGTCTGGGCCGTCTTAATTACCGCAGTCCTTCTACTGCTTTCCCTTCCTGTCCTAGCAGCAGGTATTACCATGCTACTCACAGACCGGAATCTGAACACCACTTTCTTTGACCCAGCGGGCGGGGGAGATCCAATCCTGTATCAACACCTC
>DPLHF025-15|Coregonus_clupeaformis|COI-5P|KR733418
CCTTTATTTAGTATTTGGTGCCTGAGCCGGAATAGTCGGCACAGCCCTAAGCCTTTTAATCCGAGCGGAACTAAGCCAACCCGGGGCTCTTCTGGGGGATGATCAGATTTATAATGTGATCGTCACGGCCCACGCCTTCGTTATGATTTTCTTTATAGTTATGCCAATTATGATTGGAGGCTTTGGAAACTGATTAATCCCACTTATAATCGGGGCCCCCGACATGGCATTTCCCCGAATGAATAATATGAGCTTTTGGCTCCTTCCCCCCTCCTTTCTCCTTCTCCTGGCCTCGTCCGGAGTTGAAGCCGGTGCCGGCACAGGATGAACAGTCTACCCCCCTCTGGCAGGCAACCTCGCCCACGCAGGAGCCTCCGTCGATTTAACTATTTTCTCCCTCCACTTAGCTGGTATTTCCTCTATCTTGGGGGCCGTTAATTTTATTACAACCATTATTAATATGAAACCCCCAGCTATTTCCCAGTATCAAACCCCTCTTTTTGTCTGGGCCGTCTTAATTACCGCAGTCCTTCTACTGCTTTCCCTTCCTGTCCTAGCAGCAGGTATTACCATGCTACTCACAGACCGGAATCTGAACACCACTTTCTTTGACCCAGCGGGCGGGGGAGATCCAATCCTGTATCAACACCTC
>DPLHF026-15|Coregonus_clupeaformis|COI-5P|KR733422
CCTTTATTTAGTATTTGGTGCCTGAGCCGGAATAGTCGGCACAGCCCTAAGCCTTTTAATCCGAGCGGAACTAAGCCAACCCGGGGCTCTTCTGGGGGATGATCAGATTTATAATGTGATCGTCACGGCCCACGCCTTCGTTATGATTTTCTTTATAGTTATGCCAATTATGATTGGAGGCTTTGGAAACTGATTAATCCCACTTATAATCGGGGCCCCCGACATGGCATTTCCCCGAATGAATAATATGAGCTTTTGGCTCCTTCCCCCCTCCTTTCTCCTTCTCCTGGCCTCGTCCGGAGTTGAAGCCGGTGCCGGCACAGGATGAACAGTCTACCCCCCTCTGGCAGGCAACCTCGCCCACGCAGGAGCCTCCGTCGATTTAACTATTTTCTCCCTCCACTTAGCTGGTATTTCCTCTATCTTGGGGGCCGTTAATTTTATTACAACCATTATTAATATGAAACCCCCAGCTATTTCCCAGTATCAAACCCCTCTTTTTGTCTGGGCCGTCTTAATTACCGCAGTCCTTCTACTGCTTTCCCTTCCTGTCCTAGCAGCAGGTATTACCATGCTACTCACAGACCGGAATCTGAACACCACTTTCTTTGACCCAGCGGGCGGGGGAGATCCAATCCTGTATCAACACCTC
>DPLHF028-15|Coregonus_clupeaformis|COI-5P|KR733395
CCTTTATTTAGTATTTGGTGCCTGAGCCGGAATAGTCGGCACAGCCCTAAGCCTTTTAATCCGAGCGGAACTAAGCCAACCCGGGGCTCTTCTGGGGGATGATCAGATTTATAATGTGATCGTCACGGCCCACGCCTTCGTTATGATTTTCTTTATAGTTATGCCAATTATGATTGGAGGCTTTGGAAACTGATTAATCCCACTTATAATCGGGGCCCCCGACATGGCATTTCCCCGAATGAATAATATGAGCTTTTGGCTCCTTCCCCCCTCCTTTCTCCTTCTCCTGGCCTCGTCCGGAGTTGAAGCCGGTGCCGGCACAGGATGAACAGTCTACCCCCCTCTGGCAGGCAACCTCGCCCACGCAGGAGCCTCCGTCGATTTAACTATTTTCTCCCTCCACTTAGCTGGTATTTCCTCTATCTTGGGGGCCGTTAATTTTATTACAACCATTATTAATATGAAACCCCCAGCTATTTCCCAGTATCAAACCCCTCTTTTTGTCTGGGCCGTCTTAATTACCGCAGTCCTTCTACTGCTTTCCCTTCCTGTCCTAGCAGCAGGTATTACCATGCTACTCACAGACCGGAATCTGAACACCACTTTCTTTGACCCAGCGGGCGGGGGAGATCCAATCCTGTATCAACACCTC
>DPLHF029-15|Coregonus_clupeaformis|COI-5P|KR733394
CCTTTATTTAGTATTTGGTGCCTGAGCCGGAATAGTCGGCACAGCCCTAAGCCTTTTAATCCGAGCGGAACTAAGCCAACCCGGGGCTCTTCTGGGGGATGATCAGATTTATAATGTGATCGTCACGGCCCACGCCTTCGTTATGATTTTCTTTATAGTTATGCCAATTATGATTGGAGGCTTTGGAAACTGATTAATCCCACTTATAATTGGGGCCCCCGACATGGCATTTCCCCGAATGAATAATATGAGCTTTTGGCTCCTTCCCCCCTCCTTTCTCCTTCTCCTGGCCTCGTCCGGAGTTGAAGCCGGTGCCGGCACAGGATGAACAGTCTACCCCCCTCTGGCAGGCAACCTCGCCCACGCAGGAGCCTCCGTCGATTTAACTATTTTCTCCCTCCACTTAGCTGGTATTTCCTCTATCTTGGGGGCCGTTAATTTTATTACAACCATTATTAATATGAAACCCCCAGCTATTTCCCAGTATCAAACCCCTCTTTTTGTCTGGGCCGTCTTAATTACCGCAGTCCTTCTACTGCTTTCCCTTCCTGTCCTAGCAGCAGGTATTACCATGCTACTCACAGACCGGAATCTGAACACCACTTTCTTTGACCCAGCGGGCGGGGGAGATCCAATCCTGTATCAACACCTC
>DPLHF031-15|Coregonus_clupeaformis|COI-5P|KR733393
CCTTTATTTAGTATTTGGTGCCTGAGCCGGAATAGTCGGCACAGCCCTAAGCCTTTTAATCCGAGCGGAACTAAGCCAACCCGGGGCTCTTCTGGGGGATGATCAGATTTATAATGTGATCGTCACGGCCCACGCCTTCGTTATGATTTTCTTTATAGTTATGCCAATTATGATTGGAGGCTTTGGAAACTGATTAATCCCACTTATAATCGGGGCCCCCGACATGGCATTTCCCCGAATGAATAATATGAGCTTTTGGCTCCTTCCCCCCTCCTTTCTCCTTCTCCTGGCCTCGTCCGGAGTTGAAGCCGGTGCCGGCACAGGATGAACAGTCTACCCCCCTCTGGCAGGCAACCTCGCCCACGCAGGAGCCTCCGTCGATTTAACTATTTTCTCCCTCCACTTAGCTGGTATTTCCTCTATCTTGGGGGCCGTTAATTTTATTACAACCATTATTAATATGAAACCCCCAGCTATTTCCCAGTATCAAACCCCTCTTTTTGTCTGGGCCGTCTTAATTACCGCAGTCCTTCTACTGCTTTCCCTTCCTGTCCTAGCAGCAGGTATTACCATGCTACTCACAGACCGGAATCTGAACACCACTTTCTTTGACCCAGCGGGCGGGGGAGATCCAATCCTGTATCAACACCTC
>DPLHF034-15|Coregonus_clupeaformis|COI-5P|KR733390
CCTTTATTTAGTATTTGGTGCCTGAGCCGGAATAGTCGGCACAGCCCTAAGCCTTTTAATCCGAGCGGAACTAAGCCAACCCGGGGCTCTTCTGGGGGATGATCAGATTTATAATGTGATCGTCACGGCCCACGCCTTCGTTATGATTTTCTTTATAGTTATGCCAATTATGATTGGAGGCTTTGGAAACTGATTAATCCCACTTATAATCGGGGCCCCCGACATGGCATTTCCCCGAATGAATAATATGAGCTTTTGGCTCCTTCCCCCCTCCTTTCTCCTTCTCCTGGCCTCGTCCGGAGTTGAAGCCGGTGCCGGCACAGGATGAACAGTCTACCCCCCTCTGGCAGGCAACCTCGCCCACGCAGGAGCCTCCGTCGATTTAACTATTTTCTCCCTCCACTTAGCTGGTATTTCCTCTATCTTGGGGGCCGTTAATTTTATTACAACCATTATTAATATGAAACCCCCAGCTATTTCCCAGTATCAAACCCCTCTTTTTGTCTGGGCCGTCTTAATTACCGCAGTCCTTCTACTGCTTTCCCTTCCTGTCCTAGCAGCAGGTATTACCATGCTACTCACAGACCGGAATCTGAACACCACTTTCTTTGACCCAGCGGGCGGGGGAGATCCAATCCTGTATCAACACCTC
>DPLHF035-15|Coregonus_clupeaformis|COI-5P|KR733389
CCTTTATTTAGTATTTGGTGCCTGAGCCGGAATAGTCGGCACAGCCCTAAGCCTTTTAATCCGAGCGGAACTAAGCCAACCCGGGGCTCTTCTGGGGGATGATCAGATTTATAATGTGATCGTCACGGCCCACGCCTTCGTTATGATTTTCTTTATAGTTATGCCAATTATGATTGGAGGCTTTGGAAACTGATTAATCCCACTTATAATCGGGGCCCCCGACATGGCATTTCCCCGAATGAATAATATGAGCTTTTGGCTCCTTCCCCCCTCCTTTCTCCTTCTCCTGGCCTCGTCCGGAGTTGAAGCCGGTGCCGGCACAGGATGAACAGTCTACCCCCCTCTGGCAGGCAACCTCGCCCACGCAGGAGCCTCCGTCGATTTAACTATTTTCTCCCTCCACTTAGCTGGTATTTCCTCTATCTTGGGGGCCGTTAATTTTATTACAACCATTATTAATATGAAACCCCCAGCTATTTCCCAGTATCAAACCCCTCTTTTTGTCTGGGCCGTCTTAATTACCGCAGTCCTTCTACTGCTTTCCCTTCCTGTCCTAGCAGCAGGTATTACCATGCTACTCACAGACCGGAATCTGAACACCACTTTCTTTGACCCAGCGGGCGGGGGAGATCCAATCCTGTATCAACACCTC
>DPLHF037-15|Coregonus_clupeaformis|COI-5P|KR733387
CCTTTATTTAGTATTTGGTGCCTGAGCCGGAATAGTCGGCACAGCCCTAAGCCTTTTAATCCGAGCGGAACTAAGCCAACCCGGGGCTCTTCTGGGGGATGATCAGATTTATAATGTGATCGTCACGGCCCACGCCTTCGTTATGATTTTCTTTATAGTTATGCCAATTATGATTGGAGGCTTTGGAAACTGATTAATCCCACTTATAATCGGGGCCCCCGACATGGCATTTCCCCGAATGAATAATATGAGCTTTTGGCTCCTTCCCCCCTCCTTTCTCCTTCTCCTGGCCTCGTCCGGAGTTGAAGCCGGTGCCGGCACAGGATGAACAGTCTACCCCCCTCTGGCAGGCAACCTCGCCCACGCAGGAGCCTCCGTCGATTTAACTATTTTCTCCCTCCACTTAGCTGGTATTTCCTCTATCTTGGGGGCCGTTAATTTTATTACAACCATTATTAATATGAAACCCCCAGCTATTTCCCAGTATCAAACCCCTCTTTTTGTCTGGGCCGTCTTAATTACCGCAGTCCTTCTACTGCTTTCCCTTCCTGTCCTAGCAGCAGGTATTACCATGCTACTCACAGACCGGAATCTGAACACCACTTTCTTTGACCCAGCGGGCGGGGGAGATCCAATCCTGTATCAACACCTC
>DPLHF039-15|Coregonus_clupeaformis|COI-5P|KR733420
CCTTTATTTAGTATTTGGTGCCTGAGCCGGAATAGTCGGCACAGCCCTAAGCCTTTTAATCCGAGCGGAACTAAGCCAACCCGGGGCTCTTCTGGGGGATGATCAGATTTATAATGTGATCGTCACGGCCCACGCCTTCGTTATGATTTTCTTTATAGTTATGCCAATTATGATTGGAGGCTTTGGAAACTGATTAATCCCACTTATAATCGGGGCCCCCGACATGGCATTTCCCCGAATGAATAATATGAGCTTTTGGCTCCTTCCCCCCTCCTTTCTCCTTCTCCTGGCCTCGTCCGGAGTTGAAGCCGGTGCCGGCACAGGATGAACAGTCTACCCCCCTCTGGCAGGCAACCTCGCCCACGCAGGAGCCTCCGTCGATTTAACTATTTTCTCCCTCCACTTAGCTGGTATTTCCTCTATCTTGGGGGCCGTTAATTTTATTACAACCATTATTAATATGAAACCCCCAGCTATTTCCCAGTATCAAACCCCTCTTTTTGTCTGGGCCGTCTTAATTACCGCAGTCCTTCTACTGCTTTCCCTTCCTGTCCTAGCAGCAGGTATTACCATGCTACTCACAGACCGGAATCTGAACACCACTTTCTTTGACCCAGCGGGCGGGGGAGATCCAATCCTGTATCAACACCTC
>DPLHF045-15|Coregonus_clupeaformis|COI-5P|KR733415
CCTTTATTTAGTATTTGGTGCCTGAGCCGGAATAGTCGGCACAGCCCTAAGCCTTTTAATCCGAGCGGAACTAAGCCAACCCGGGGCTCTTCTGGGGGATGATCAGATTTATAATGTGATCGTCACGGCCCACGCCTTCGTTATGATTTTCTTTATAGTTATGCCAATTATGATTGGAGGCTTTGGAAACTGATTAATCCCACTTATAATCGGGGCCCCCGACATGGCATTTCCCCGAATGAATAATATGAGCTTTTGGCTCCTTCCCCCCTCCTTTCTCCTTCTCCTGGCCTCGTCCGGAGTTGAAGCCGGTGCCGGCACAGGATGAACAGTCTACCCCCCTCTGGCAGGCAACCTCGCCCACGCAGGAGCCTCCGTCGATTTAACTATTTTCTCCCTCCACTTAGCTGGTATTTCCTCTATCTTGGGGGCCGTTAATTTTATTACAACCATTATTAATATGAAACCCCCAGCTATTTCCCAGTATCAAACCCCTCTTTTTGTCTGGGCCGTCTTAATTACCGCAGTCCTTCTACTGCTTTCCCTTCCTGTCCTAGCAGCAGGTATTACCATGCTACTCACAGACCGGAATCTGAACACCACTTTCTTTGACCCAGCGGGCGGGGGAGATCCAATCCTGTATCAACACCTC
>DPLHF046-15|Coregonus_clupeaformis|COI-5P|KR733414
CCTTTATTTAGTATTTGGTGCCTGAGCCGGAATAGTCGGCACAGCCCTAAGCCTTTTAATCCGAGCGGAACTAAGCCAACCCGGGGCTCTTCTGGGGGATGATCAGATTTATAATGTGATCGTCACGGCCCACGCCTTCGTTATGATTTTCTTTATAGTTATGCCAATTATGATTGGAGGCTTTGGAAACTGATTAATCCCACTTATAATCGGGGCCCCCGACATGGCATTTCCCCGAATGAATAATATGAGCTTTTGGCTCCTTCCCCCCTCCTTTCTCCTTCTCCTGGCCTCGTCCGGAGTTGAAGCCGGTGCCGGCACAGGATGAACAGTCTACCCCCCTCTGGCAGGCAACCTCGCCCACGCAGGAGCCTCCGTCGATTTAACTATTTTCTCCCTCCACTTAGCTGGTATTTCCTCTATCTTGGGGGCCGTTAATTTTATTACAACCATTATTAATATGAAACCCCCAGCTATTTCCCAGTATCAAACCCCTCTTTTTGTCTGGGCCGTCTTAATTACCGCAGTCCTTCTACTGCTTTCCCTTCCTGTCCTAGCAGCAGGTATTACCATGCTACTCACAGACCGGAATCTGAACACCACTTTCTTTGACCCAGCGGGCGGGGGAGATCCAATCCTGTATCAACACCTC
>DPLHF048-15|Coregonus_clupeaformis|COI-5P|KR733413
CCTTTATTTAGTATTTGGTGCCTGAGCCGGAATAGTCGGCACAGCCCTAAGCCTTTTAATCCGAGCGGAACTAAGCCAACCCGGGGCTCTTCTGGGGGATGATCAGATTTATAATGTGATCGTCACGGCCCACGCCTTCGTTATGATTTTCTTTATAGTTATGCCAATTATGATTGGAGGCTTTGGAAACTGATTAATCCCACTTATAATCGGGGCCCCCGACATGGCATTTCCCCGAATGAATAATATGAGCTTTTGGCTCCTTCCCCCCTCCTTTCTCCTTCTCCTGGCCTCGTCCGGAGTTGAAGCCGGTGCCGGCACAGGATGAACAGTCTACCCCCCTCTGGCAGGCAACCTCGCCCACGCAGGAGCCTCCGTCGATTTAACTATTTTCTCCCTCCACTTAGCTGGTATTTCCTCTATCTTGGGGGCCGTTAATTTTATTACAACCATTATTAATATGAAACCCCCAGCTATTTCCCAGTATCAAACCCCTCTTTTTGTCTGGGCCGTCTTAATTACCGCAGTCCTTCTACTGCTTTCCCTTCCTGTCCTAGCAGCAGGTATTACCATGCTACTCACAGACCGGAATCTGAACACCACTTTCTTTGACCCAGCGGGCGGGGGAGATCCAATCCTGTATCAACACCTC
>DPLHF050-15|Coregonus_clupeaformis|COI-5P|KR733412
CCTTTATTTAGTATTTGGTGCCTGAGCCGGAATAGTCGGCACAGCCCTAAGCCTTTTAATCCGAGCGGAACTAAGCCAACCCGGGGCTCTTCTGGGGGATGATCAGATTTATAATGTGATCGTCACGGCCCACGCCTTCGTTATGATTTTCTTTATAGTTATGCCAATTATGATTGGAGGCTTTGGAAACTGATTAATCCCACTTATAATCGGGGCCCCCGACATGGCATTTCCCCGAATGAATAATATGAGCTTTTGGCTCCTTCCCCCCTCCTTTCTCCTTCTCCTGGCCTCGTCCGGAGTTGAAGCCGGTGCCGGCACAGGATGAACAGTCTACCCCCCTCTGGCAGGCAACCTCGCCCACGCAGGGGCCTCCGTCGATTTAACTATTTTCTCCCTCCACTTAGCTGGTATTTCCTCTATCTTGGGGGCCGTTAATTTTATTACAACCATTATTAATATGAAACCCCCAGCTATTTCCCAGTATCAAACCCCTCTTTTTGTCTGGGCCGTCTTAATTACCGCAGTCCTTCTACTGCTTTCCCTTCCTGTCCTAGCAGCAGGTATTACCATGCTACTCACAGACCGGAATCTGAACACCACTTTCTTTGACCCAGCGGGCGGGGGAGATCCAATCCTGTATCAACACCTC
>DPLHF051-15|Coregonus_clupeaformis|COI-5P|KR733411
CCTTTATTTAGTATTTGGTGCCTGAGCCGGAATAGTCGGCACAGCCCTAAGCCTTTTAATCCGAGCGGAACTAAGCCAACCCGGGGCTCTTCTGGGGGATGATCAGATTTATAATGTGATCGTCACGGCCCACGCCTTCGTTATGATTTTCTTTATAGTTATGCCAATTATGATTGGAGGCTTTGGAAACTGATTAATCCCACTTATAATCGGGGCCCCCGACATGGCATTTCCCCGAATGAATAATATGAGCTTTTGGCTCCTTCCCCCCTCCTTTCTCCTTCTCCTGGCCTCGTCCGGAGTTGAAGCCGGTGCCGGCACAGGATGAACAGTCTACCCCCCTCTGGCAGGCAACCTCGCCCACGCAGGAGCCTCCGTCGATTTAACTATTTTCTCCCTCCACTTAGCTGGTATTTCCTCTATCTTGGGGGCCGTTAATTTTATTACAACCATTATTAATATGAAACCCCCAGCTATTTCCCAGTATCAAACCCCTCTTTTTGTCTGGGCCGTCTTAATTACCGCAGTCCTTCTACTGCTTTCCCTTCCTGTCCTAGCAGCAGGTATTACCATGCTACTCACAGACCGGAATCTGAACACCACTTTCTTTGACCCAGCGGGCGGGGGAGATCCAATCCTGTATCAACACCTC
>DPLHF052-15|Coregonus_clupeaformis|COI-5P|KR733410
CCTTTATTTAGTATTTGGTGCCTGAGCCGGAATAGTCGGCACAGCCCTAAGCCTTTTAATCCGAGCGGAACTAAGCCAACCCGGGGCTCTTCTGGGGGATGATCAGATTTATAATGTGATCGTCACGGCCCACGCCTTCGTTATGATTTTCTTTATAGTTATGCCAATTATGATTGGAGGCTTTGGAAACTGATTAATCCCACTTATAATCGGGGCCCCCGACATGGCATTTCCCCGAATGAATAATATGAGCTTTTGGCTCCTTCCCCCCTCCTTTCTCCTTCTCCTGGCCTCGTCCGGAGTTGAAGCCGGTGCCGGCACAGGATGAACAGTCTACCCCCCTCTGGCAGGCAACCTCGCCCACGCAGGAGCCTCCGTCGATTTAACTATTTTCTCCCTCCACTTAGCTGGTATTTCCTCTATCTTGGGGGCCGTTAATTTTATTACAACCATTATTAATATGAAACCCCCAGCTATTTCCCAGTATCAAACCCCTCTTTTTGTCTGGGCCGTCTTAATTACCGCAGTCCTTCTACTGCTTTCCCTTCCTGTCCTAGCAGCAGGTATTACCATGCTACTCACAGACCGGAATCTGAACACCACTTTCTTTGACCCAGCGGGCGGGGGAGATCCAATCCTGTATCAACACCTC
>DPLHF058-15|Coregonus_clupeaformis|COI-5P|KR733405
CCTTTATTTAGTATTTGGTGCCTGAGCCGGAATAGTCGGCACAGCCCTAAGCCTTTTAATCCGAGCGGAACTAAGCCAACCCGGGGCTCTTCTGGGGGATGATCAGATTTATAATGTGATCGTCACGGCCCACGCCTTCGTTATGATTTTCTTTATAGTTATGCCAATTATGATTGGAGGCTTTGGAAACTGATTAATCCCACTTATAATCGGGGCCCCCGACATGGCATTTCCCCGAATGAATAATATGAGCTTTTGGCTCCTTCCCCCCTCCTTTCTCCTTCTCCTGGCCTCGTCCGGAGTTGAAGCCGGTGCCGGCACAGGATGAACAGTCTACCCCCCTCTGGCAGGCAACCTCGCCCACGCAGGAGCCTCCGTCGATTTAACTATTTTCTCCCTCCACTTAGCTGGTATTTCCTCTATCTTGGGGGCCGTTAATTTTATTACAACCATTATTAATATGAAACCCCCAGCTATTTCCCAGTATCAAACCCCTCTTTTTGTCTGGGCCGTCTTAATTACCGCAGTCCTTCTACTGCTTTCCCTTCCTGTCCTAGCAGCAGGTATTACCATGCTACTCACAGACCGGAATCTGAACACCACTTTCTTTGACCCAGCGGGCGGGGGAGATCCAATCCTGTATCAACACCTC
>DPLHF059-15|Coregonus_clupeaformis|COI-5P|KR733404
CCTTTATTTAGTATTTGGTGCCTGAGCCGGAATAGTCGGCACAGCCCTAAGCCTTTTAATCCGAGCGGAACTAAGCCAACCCGGGGCTCTTCTGGGGGATGATCAGATTTATAATGTGATCGTCACGGCCCACGCCTTCGTTATGATTTTCTTTATAGTTATGCCAATTATGATTGGAGGCTTTGGAAACTGATTAATCCCACTTATAATCGGGGCCCCCGACATGGCATTTCCCCGAATGAATAATATGAGCTTTTGGCTCCTTCCCCCCTCCTTTCTCCTTCTCCTGGCCTCGTCCGGAGTTGAAGCCGGTGCCGGCACAGGATGAACAGTCTACCCCCCTCTGGCAGGCAACCTCGCCCACGCAGGAGCCTCCGTCGATTTAACTATTTTCTCCCTCCACTTAGCTGGTATTTCCTCTATCTTGGGGGCCGTTAATTTTATTACAACCATTATTAATATGAAACCCCCAGCTATTTCCCAGTATCAAACCCCTCTTTTTGTCTGGGCCGTCTTAATTACCGCAGTCCTTCTACTGCTTTCCCTTCCTGTCCTAGCAGCAGGTATTACCATGCTACTCACAGACCGGAATCTGAACACCACTTTCTTTGACCCAGCGGGCGGGGGAGATCCAATCCTGTATCAACACCTC
>DPLHF061-15|Coregonus_clupeaformis|COI-5P|KR733402
CCTTTATTTAGTATTTGGTGCCTGAGCCGGAATAGTCGGCACAGCCCTAAGCCTTTTAATCCGAGCGGAACTAAGCCAACCCGGGGCTCTTCTGGGGGATGATCAGATTTATAATGTGATCGTCACGGCCCACGCCTTCGTTATGATTTTCTTTATAGTTATGCCAATTATGATTGGAGGCTTTGGAAACTGATTAATCCCACTTATAATCGGGGCCCCCGACATGGCATTTCCCCGAATGAATAATATGAGCTTTTGGCTCCTTCCCCCCTCCTTTCTCCTTCTCCTGGCCTCGTCCGGAGTTGAAGCCGGTGCCGGCACAGGATGAACAGTCTACCCCCCTCTGGCAGGCAACCTCGCCCACGCAGGAGCCTCCGTCGATTTAACTATTTTCTCCCTCCACTTAGCTGGTATTTCCTCTATCTTGGGGGCCGTTAATTTTATTACAACCATTATTAATATGAAACCCCCAGCTATTTCCCAGTATCAAACCCCTCTTTTTGTCTGGGCCGTCTTAATTACCGCAGTCCTTCTACTGCTTTCCCTTCCTGTCCTAGCAGCAGGTATTACCATGCTACTCACAGACCGGAATCTGAACACCACTTTCTTTGACCCAGCGGGCGGGGGAGATCCAATCCTGTATCAACACCTC
>DPLHF068-15|Coregonus_clupeaformis|COI-5P|KR733399
CCTTTATTTAGTATTTGGTGCCTGAGCCGGAATAGTCGGCACAGCCCTAAGCCTTTTAATCCGAGCGGAACTAAGCCAACCCGGGGCTCTTCTGGGGGATGATCAGATTTATAATGTGATCGTCACGGCCCACGCCTTCGTTATGATTTTCTTTATAGTTATGCCAATTATGATTGGAGGCTTTGGAAACTGATTAATCCCACTTATAATCGGGGCCCCCGACATGGCATTTCCCCGAATGAATAATATGAGCTTTTGGCTCCTTCCCCCCTCCTTTCTCCTTCTCCTGGCCTCGTCCGGAGTTGAAGCCGGTGCCGGCACAGGATGAACAGTCTACCCCCCTCTGGCAGGCAACCTCGCCCACGCAGGAGCCTCCGTCGATTTAACTATTTTCTCCCTCCACTTAGCTGGTATTTCCTCTATCTTGGGGGCCGTTAATTTTATTACAACCATTATTAATATGAAACCCCCAGCTATTTCCCAGTATCAAACCCCTCTTTTTGTCTGGGCCGTCTTAATTACCGCAGTCCTTCTACTGCTTTCCCTTCCTGTCCTAGCAGCAGGTATTACCATGCTACTCACAGACCGGAATCTGAACACCACTTTCTTTGACCCAGCGGGCGGGGGAGATCCAATCCTGTATCAACACCTC
>LWLHW012-13|Coregonus_clupeaformis|COI-5P|KP978079
CCTTTATTTAGTATTTGGTGCCTGAGCCGGAATAGTCGGCACAGCCCTAAGCCTTTTAATCCGAGCGGAACTAAGCCAACCCGGGGCTCTTCTGGGGGATGATCAGATTTATAATGTGATCGTCACGGCCCACGCCTTCGTTATGATTTTCTTTATAGTTATGCCAATTATGATTGGAGGCTTTGGAAACTGATTAATCCCACTTATAATCGGGGCCCCCGACATGGCATTTCCCCGAATGAATAATATGAGCTTTTGGCTCCTTCCCCCCTCCTTTCTCCTTCTCCTGGCCTCGTCCGGAGTTGAAGCCGGTGCCGGCACAGGATGAACAGTCTACCCCCCTCTGGCAGGCAACCTCGCCCACGCAGGAGCCTCCGTCGATTTAACTATTTTCTCCCTCCACTTAGCTGGTATTTCCTCTATCTTGGGGGCCGTTAATTTTATTACAACCATTATTAATATGAAACCCCCAGCTATTTCCCAGTATCAAACCCCTCTTTTTGTCTGGGCCGTCTTAATTACCGCAGTCCTTCTACTGCTTTCCCTTCCTGTCCTAGCAGCAGGTATTACCATGCTACTCACAGACCGGAATCTGAACACCACTTTCTTTGACCCAGCGGGCGGGGGAGATCCAATCCTGTATCAACACCTC
>LWLHW013-13|Coregonus_clupeaformis|COI-5P|KP978080
CCTTTATTTAGTATTTGGTGCCTGAGCCGGAATAGTCGGCACAGCCCTAAGCCTTTTAATCCGAGCGGAACTAAGCCAACCCGGGGCTCTTCTGGGGGATGATCAGATTTATAATGTGATCGTCACGGCCCACGCCTTCGTTATGATTTTCTTTATAGTTATGCCAATTATGATTGGAGGCTTTGGAAACTGATTAATCCCACTTATAATCGGGGCCCCCGACATGGCATTTCCCCGAATGAATAATATGAGCTTTTGGCTCCTTCCCCCCTCCTTTCTCCTTCTCCTGGCCTCGTCCGGAGTTGAAGCCGGTGCCGGCACAGGATGAACAGTCTACCCCCCTCTGGCAGGCAACCTCGCCCACGCAGGAGCCTCCGTCGATTTAACTATTTTCTCCCTCCACTTAGCTGGTATTTCCTCTATCTTGGGGGCCGTTAATTTTATTACAACCATTATTAATATGAAACCCCCAGCTATTTCCCAGTATCAAACCCCTCTTTTTGTCTGGGCCGTCTTAATTACCGCAGTCCTTCTACTGCTTTCCCTTCCTGTCCTAGCAGCAGGTATTACCATGCTACTCACAGACCGGAATCTGAACACCACTTTCTTTGACCCAGCGGGCGGGGGAGATCCAATCCTGTATCAACACCTC
>LWLHW014-13|Coregonus_clupeaformis|COI-5P|KP978081
CCTTTATTTAGTATTTGGTGCCTGAGCCGGAATAGTCGGCACAGCCCTAAGCCTTTTAATCCGAGCGGAACTAAGCCAACCCGGGGCTCTTCTGGGGGATGATCAGATTTATAATGTGATCGTCACGGCCCACGCCTTCGTTATGATTTTCTTTATAGTTATGCCAATTATGATTGGAGGCTTTGGAAACTGATTAATCCCACTTATAATCGGGGCCCCCGACATGGCATTTCCCCGAATGAATAATATGAGCTTTTGGCTCCTTCCCCCCTCCTTTCTCCTTCTCCTGGCCTCGTCCGGAGTTGAAGCCGGTGCCGGCACAGGATGAACAGTCTACCCCCCTCTGGCAGGCAACCTCGCCCACGCAGGAGCCTCCGTCGATTTAACTATTTTCTCCCTCCACTTAGCTGGTATTTCCTCTATCTTGGGGGCCGTTAATTTTATTACAACCATTATTAATATGAAACCCCCAGCTATTTCCCAGTATCAAACCCCTCTTTTTGTCTGGGCCGTCTTAATTACCGCAGTCCTTCTACTGCTTTCCCTTCCTGTCCTAGCAGCAGGTATTACCATGCTACTCACAGACCGGAATCTGAACACCACTTTCTTTGACCCAGCGGGCGGGGGAGATCCAATCCTGTATCAACACCTC
>LWLHW015-13|Coregonus_clupeaformis|COI-5P|KP978082
CCTTTATTTAGTATTTGGTGCCTGAGCCGGAATAGTCGGCACAGCCCTAAGCCTTTTAATCCGAGCGGAACTAAGCCAACCCGGGGCTCTTCTGGGGGATGATCAGATTTATAATGTGATCGTCACGGCCCACGCCTTCGTTATGATTTTCTTTATAGTTATGCCAATTATGATTGGAGGCTTTGGAAACTGATTAATCCCACTTATAATCGGGGCCCCCGACATGGCATTTCCCCGAATGAATAATATGAGCTTTTGGCTCCTTCCCCCCTCCTTTCTCCTTCTCCTGGCCTCGTCCGGAGTTGAAGCCGGTGCCGGCACAGGATGAACAGTCTACCCCCCTCTGGCAGGCAACCTCGCCCACGCAGGAGCCTCCGTCGATTTAACTATTTTCTCCCTCCACTTAGCTGGTATTTCCTCTATCTTGGGGGCCGTTAATTTTATTACAACCATTATTAATATGAAACCCCCAGCTATTTCCCAGTATCAAACCCCTCTTTTTGTCTGGGCCGTCTTAATTACCGCAGTCCTTCTACTGCTTTCCCTTCCTGTCCTAGCAGCAGGTATTACCATGCTACTCACAGACCGGAATCTGAACACCACTTTCTTTGACCCAGCGGGCGGGGGAGATCCAATCCTGTATCAACACCTC
>LWLHW134-13|Coregonus_clupeaformis|COI-5P|KP978197
CCTTTATTTAGTATTTGGTGCCTGAGCCGGAATAGTCGGCACAGCCCTAAGCCTTTTAATCCGAGCGGAACTAAGCCAACCCGGGGCTCTTCTGGGGGATGATCAGATTTATAATGTGATCGTCACGGCCCACGCCTTCGTTATGATTTTCTTTATAGTTATGCCAATTATGATTGGAGGCTTTGGAAACTGATTAATCCCACTTATAATCGGGGCCCCCGACATGGCATTTCCCCGAATGAATAATATGAGCTTTTGGCTCCTTCCCCCCTCCTTTCTCCTTCTCCTGGCCTCGTCCGGAGTTGAAGCCGGTGCCGGCACAGGATGAACAGTCTACCCCCCTCTGGCAGGCAACCTCGCCCACGCAGGAGCCTCCGTCGATTTAACTATTTTCTCCCTCCACTTAGCTGGTATTTCCTCTATCTTGGGGGCCGTTAATTTTATTACAACCATTATTAATATGAAACCCCCAGCTATTTCCCAGTATCAAACCCCTCTTTTTGTCTGGGCCGTCTTAATTACCGCAGTCCTTCTACTGCTTTCCCTTCCTGTCCTAGCAGCAGGTATTACCATGCTACTCACAGACCGGAATCTGAACACCACTTTCTTTGACCCAGCGGGCGGGGGAGATCCAATCCTGTATCAACACCTC
>LWLHW001-13|Coregonus_clupeaformis|COI-5P|KP978142
CCTTTATTTAGTATTTGGTGCCTGAGCCGGAATAGTCGGCACAGCCCTAAGCCTTTTAATCCGAGCGGAACTAAGCCAACCCGGGGCTCTTCTGGGGGATGATCAGATTTATAATGTGATCGTCACGGCCCACGCCTTCGTTATGATTTTCTTTATAGTTATGCCAATTATGATTGGAGGCTTTGGAAACTGATTAATCCCACTTATAATCGGGGCCCCCGACATGGCATTTCCCCGAATGAATAATATGAGCTTTTGGCTCCTTCCCCCCTCCTTTCTCCTTCTCCTGGCCTCGTCCGGAGTTGAAGCCGGTGCCGGCACAGGATGAACAGTCTACCCCCCTCTGGCAGGCAACCTCGCCCACGCAGGAGCCTCCGTCGATTTAACTATTTTCTCCCTCCACTTAGCTGGTATTTCCTCTATCTTGGGGGCCGTTAATTTTATTACAACCATTATTAATATGAAACCCCCAGCTATTTCCCAGTATCAAACCCCTCTTTTTGTCTGGGCCGTCTTAATTACCGCAGTCCTTCTACTGCTTTCCCTTCCTGTCCTAGCAGCAGGTATTACCATGCTACTCACAGACCGGAATCTGAACACCACTTTCTTTGACCCAGCGGGCGGGGGAGATCCAATCCTGTATCAACACCTC
>LWLHW002-13|Coregonus_clupeaformis|COI-5P|KP978069
CCTTTATTTAGTATTTGGTGCCTGAGCCGGAATAGTCGGCACAGCCCTAAGCCTTTTAATCCGAGCGGAACTAAGCCAACCCGGGGCTCTTCTGGGGGATGATCAGATTTATAATGTGATCGTCACGGCCCACGCCTTCGTTATGATTTTCTTTATAGTTATGCCAATTATGATTGGAGGCTTTGGAAACTGATTAATCCCACTTATAATCGGGGCCCCCGACATGGCATTTCCCCGAATGAATAATATGAGCTTTTGGCTCCTTCCCCCCTCCTTTCTCCTTCTCCTGGCCTCGTCCGGAGTTGAAGCCGGTGCCGGCACAGGATGAACAGTCTACCCCCCTCTGGCAGGCAACCTCGCCCACGCAGGAGCCTCCGTCGATTTAACTATTTTCTCCCTCCACTTAGCTGGTATTTCCTCTATCTTGGGGGCCGTTAATTTTATTACAACCATTATTAATATGAAACCCCCAGCTATTTCCCAGTATCAAACCCCTCTTTTTGTCTGGGCCGTCTTAATTACCGCAGTCCTTCTACTGCTTTCCCTTCCTGTCCTAGCAGCAGGTATTACCATGCTACTCACAGACCGGAATCTGAACACCACTTTCTTTGACCCAGCGGGCGGGGGAGATCCAATCCTGTATCAACACCTC
>LWLHW003-13|Coregonus_clupeaformis|COI-5P|KP978070
CCTTTATTTAGTATTTGGTGCCTGAGCCGGAATAGTCGGCACAGCCCTAAGCCTTTTAATCCGAGCGGAACTAAGCCAACCCGGGGCTCTTCTGGGGGATGATCAGATTTATAATGTGATCGTCACGGCCCACGCCTTCGTTATGATTTTCTTTATAGTTATGCCAATTATGATTGGAGGCTTTGGAAACTGATTAATCCCACTTATAATCGGGGCCCCCGACATGGCATTTCCCCGAATGAATAATATGAGCTTTTGGCTCCTTCCCCCCTCCTTTCTCCTTCTCCTGGCCTCGTCCGGAGTTGAAGCCGGTGCCGGCACAGGATGAACAGTCTACCCCCCTCTGGCAGGCAACCTCGCCCACGCAGGAGCCTCCGTCGATTTAACTATTTTCTCCCTCCACTTAGCTGGTATTTCCTCTATCTTGGGGGCCGTTAATTTTATTACAACCATTATTAATATGAAACCCCCAGCTATTTCCCAGTATCAAACCCCTCTTTTTGTCTGGGCCGTCTTAATTACCGCAGTCCTTCTACTGCTTTCCCTTCCTGTCCTAGCAGCAGGTATTACCATGCTACTCACAGACCGGAATCTGAACACCACTTTCTTTGACCCAGCGGGCGGGGGAGATCCAATCCTGTATCAACACCTC
>LWLHW004-13|Coregonus_clupeaformis|COI-5P|KP978071
CCTTTATTTAGTATTTGGTGCCTGAGCCGGAATAGTCGGCACAGCCCTAAGCCTTTTAATCCGAGCGGAACTAAGCCAACCCGGGGCTCTTCTGGGGGATGATCAGATTTATAATGTGATCGTCACGGCCCACGCCTTCGTTATGATTTTCTTTATAGTTATGCCAATTATGATTGGAGGCTTTGGAAACTGATTAATCCCACTTATAATCGGGGCCCCCGACATGGCATTTCCCCGAATGAATAATATGAGCTTTTGGCTCCTTCCCCCCTCCTTTCTCCTTCTCCTGGCCTCGTCCGGAGTTGAAGCCGGTGCCGGCACAGGATGAACAGTCTACCCCCCTCTGGCAGGCAACCTCGCCCACGCAGGAGCCTCCGTCGATTTAACTATTTTCTCCCTCCACTTAGCTGGTATTTCCTCTATCTTGGGGGCCGTTAATTTTATTACAACCATTATTAATATGAAACCCCCAGCTATTTCCCAGTATCAAACCCCTCTTTTTGTCTGGGCCGTCTTAATTACCGCAGTCCTTCTACTGCTTTCCCTTCCTGTCCTAGCAGCAGGTATTACCATGCTACTCACAGACCGGAATCTGAACACCACTTTCTTTGACCCAGCGGGCGGGGGAGATCCAATCCTGTATCAACACCTC
>LWLHW005-13|Coregonus_clupeaformis|COI-5P|KP978072
CCTTTATTTAGTATTTGGTGCCTGAGCCGGAATAGTCGGCACAGCCCTAAGCCTTTTAATCCGAGCGGAACTAAGCCAACCCGGGGCTCTTCTGGGGGATGATCAGATTTATAATGTGATCGTCACGGCCCACGCCTTCGTTATGATTTTCTTTATAGTTATGCCAATTATGATTGGAGGCTTTGGAAACTGATTAATCCCACTTATAATCGGGGCCCCCGACATGGCATTTCCCCGAATGAATAATATGAGCTTTTGGCTCCTTCCCCCCTCCTTTCTCCTTCTCCTGGCCTCGTCCGGAGTTGAAGCCGGTGCCGGCACAGGATGAACAGTCTACCCCCCTCTGGCAGGCAACCTCGCCCACGCAGGAGCCTCCGTCGATTTAACTATTTTCTCCCTCCACTTAGCTGGTATTTCCTCTATCTTGGGGGCCGTTAATTTTATTACAACCATTATTAATATGAAACCCCCAGCTATTTCCCAGTATCAAACCCCTCTTTTTGTCTGGGCCGTCTTAATTACCGCAGTCCTTCTACTGCTTTCCCTTCCTGTCCTAGCAGCAGGTATTACCATGCTACTCACAGACCGGAATCTGAACACCACTTTCTTTGACCCAGCGGGCGGGGGAGATCCAATCCTGTATCAACACCTC
>LWLHW006-13|Coregonus_clupeaformis|COI-5P|KP978073
CCTTTATTTAGTATTTGGTGCCTGAGCCGGAATAGTCGGCACAGCCCTAAGCCTTTTAATCCGAGCGGAACTAAGCCAACCCGGGGCTCTTCTGGGGGATGATCAGATTTATAATGTGATCGTCACGGCCCACGCCTTCGTTATGATTTTCTTTATAGTTATGCCAATTATGATTGGAGGCTTTGGAAACTGATTAATCCCACTTATAATCGGGGCCCCCGACATGGCATTTCCCCGAATGAATAATATGAGCTTTTGGCTCCTTCCCCCCTCCTTTCTCCTTCTCCTGGCCTCGTCCGGAGTTGAAGCCGGTGCCGGCACAGGATGAACAGTCTACCCCCCTCTGGCAGGCAACCTCGCCCACGCAGGAGCCTCCGTCGATTTAACTATTTTCTCCCTCCACTTAGCTGGTATTTCCTCTATCTTGGGGGCCGTTAATTTTATTACAACCATTATTAATATGAAACCCCCAGCTATTTCCCAGTATCAAACCCCTCTTTTTGTCTGGGCCGTCTTAATTACCGCAGTCCTTCTACTGCTTTCCCTTCCTGTCCTAGCAGCAGGTATTACCATGCTACTCACAGACCGGAATCTGAACACCACTTTCTTTGACCCAGCGGGCGGGGGAGATCCAATCCTGTATCAACACCTC
>LWLHW007-13|Coregonus_clupeaformis|COI-5P|KP978074
CCTTTATTTAGTATTTGGTGCCTGAGCCGGAATAGTCGGCACAGCCCTAAGCCTTTTAATCCGAGCGGAACTAAGCCAACCCGGGGCTCTTCTGGGGGATGATCAGATTTATAATGTGATCGTCACGGCCCACGCCTTCGTTATGATTTTCTTTATAGTTATGCCAATTATGATTGGAGGCTTTGGAAACTGATTAATCCCACTTATAATCGGGGCCCCCGACATGGCATTTCCCCGAATGAATAATATGAGCTTTTGGCTCCTTCCCCCCTCCTTTCTCCTTCTCCTGGCCTCGTCCGGAGTTGAAGCCGGTGCCGGCACAGGATGAACAGTCTACCCCCCTCTGGCAGGCAACCTCGCCCACGCAGGAGCCTCCGTCGATTTAACTATTTTCTCCCTCCACTTAGCTGGTATTTCCTCTATCTTGGGGGCCGTTAATTTTATTACAACCATTATTAATATGAAACCCCCAGCTATTTCCCAGTATCAAACCCCTCTTTTTGTCTGGGCCGTCTTAATTACCGCAGTCCTTCTACTGCTTTCCCTTCCTGTCCTAGCAGCAGGTATTACCATGCTACTCACAGACCGGAATCTGAACACCACTTTCTTTGACCCAGCGGGCGGGGGAGATCCAATCCTGTATCAACACCTC
>LWLHW008-13|Coregonus_clupeaformis|COI-5P|KP978075
CCTTTATTTAGTATTTGGTGCCTGAGCCGGAATAGTCGGCACAGCCCTAAGCCTTTTAATCCGAGCGGAACTAAGCCAACCCGGGGCTCTTCTGGGGGATGATCAGATTTATAATGTGATCGTCACGGCCCACGCCTTCGTTATGATTTTCTTTATAGTTATGCCAATTATGATTGGAGGCTTTGGAAACTGATTAATCCCACTTATAATCGGGGCCCCCGACATGGCATTTCCCCGAATGAATAATATGAGCTTTTGGCTCCTTCCCCCCTCCTTTCTCCTTCTCCTGGCCTCGTCCGGAGTTGAAGCCGGTGCCGGCACAGGATGAACAGTCTACCCCCCTCTGGCAGGCAACCTCGCCCACGCAGGAGCCTCCGTCGATTTAACTATTTTCTCCCTCCACTTAGCTGGTATTTCCTCTATCTTGGGGGCCGTTAATTTTATTACAACCATTATTAATATGAAACCCCCAGCTATTTCCCAGTATCAAACCCCTCTTTTTGTCTGGGCCGTCTTAATTACCGCAGTCCTTCTACTGCTTTCCCTTCCTGTCCTAGCAGCAGGTATTACCATGCTACTCACAGACCGGAATCTGAACACCACTTTCTTTGACCCAGCGGGCGGGGGAGATCCAATCCTGTATCAACACCTC
>LWLHW009-13|Coregonus_clupeaformis|COI-5P|KP978076
CCTTTATTTAGTATTTGGTGCCTGAGCCGGAATAGTCGGCACAGCCCTAAGCCTTTTAATCCGAGCGGAACTAAGCCAACCCGGGGCTCTTCTGGGGGATGATCAGATTTATAATGTGATCGTCACGGCCCACGCCTTCGTTATGATTTTCTTTATAGTTATGCCAATTATGATTGGAGGCTTTGGAAACTGATTAATCCCACTTATAATCGGGGCCCCCGACATGGCATTTCCCCGAATGAATAATATGAGCTTTTGGCTCCTTCCCCCCTCCTTTCTCCTTCTCCTGGCCTCGTCCGGAGTTGAAGCCGGTGCCGGCACAGGATGAACAGTCTACCCCCCTCTGGCAGGCAACCTCGCCCACGCAGGAGCCTCCGTCGATTTAACTATTTTCTCCCTCCACTTAGCTGGTATTTCCTCTATCTTGGGGGCCGTTAATTTTATTACAACCATTATTAATATGAAACCCCCAGCTATTTCCCAGTATCAAACCCCTCTTTTTGTCTGGGCCGTCTTAATTACCGCAGTCCTTCTACTGCTTTCCCTTCCTGTCCTAGCAGCAGGTATTACCATGCTACTCACAGACCGGAATCTGAACACCACTTTCTTTGACCCAGCGGGCGGGGGAGATCCAATCCTGTATCAACACCTC
>LWLHW010-13|Coregonus_clupeaformis|COI-5P|KP978077
CCTTTATTTAGTATTTGGTGCCTGAGCCGGAATAGTCGGCACAGCCCTAAGCCTTTTAATCCGAGCGGAACTAAGCCAACCCGGGGCTCTTCTGGGGGATGATCAGATTTATAATGTGATCGTCACGGCCCACGCCTTCGTTATGATTTTCTTTATAGTTATGCCAATTATGATTGGAGGCTTTGGAAACTGATTAATCCCACTTATAATCGGGGCCCCCGACATGGCATTTCCCCGAATGAATAATATGAGCTTTTGGCTCCTTCCCCCCTCCTTTCTCCTTCTCCTGGCCTCGTCCGGAGTTGAAGCCGGTGCCGGCACAGGATGAACAGTCTACCCCCCTCTGGCAGGCAACCTCGCCCACGCAGGAGCCTCCGTCGATTTAACTATTTTCTCCCTCCACTTAGCTGGTATTTCCTCTATCTTGGGGGCCGTTAATTTTATTACAACCATTATTAATATGAAACCCCCAGCTATTTCCCAGTATCAAACCCCTCTTTTTGTCTGGGCCGTCTTAATTACCGCAGTCCTTCTACTGCTTTCCCTTCCTGTCCTAGCAGCAGGTATTACCATGCTACTCACAGACCGGAATCTGAACACCACTTTCTTTGACCCAGCGGGCGGGGGAGATCCAATCCTGTATCAACACCTC
>LWLHW011-13|Coregonus_clupeaformis|COI-5P|KP978078
CCTTTATTTAGTATTTGGTGCCTGAGCCGGAATAGTCGGCACAGCCCTAAGCCTTTTAATCCGAGCGGAACTAAGCCAACCCGGGGCTCTTCTGGGGGATGATCAGATTTATAATGTGATCGTCACGGCCCACGCCTTCGTTATGATTTTCTTTATAGTTATGCCAATTATGATTGGAGGCTTTGGAAACTGATTAATCCCACTTATAATCGGGGCCCCCGACATGGCATTTCCCCGAATGAATAATATGAGCTTTTGGCTCCTTCCCCCCTCCTTTCTCCTTCTCCTGGCCTCGTCCGGAGTTGAAGCCGGTGCCGGCACAGGATGAACAGTCTACCCCCCTCTGGCAGGCAACCTCGCCCACGCAGGAGCCTCCGTCGATTTAACTATTTTCTCCCTCCACTTAGCTGGTATTTCCTCTATCTTGGGGGCCGTTAATTTTATTACAACCATTATTAATATGAAACCCCCAGCTATTTCCCAGTATCAAACCCCTCTTTTTGTCTGGGCCGTCTTAATTACCGCAGTCCTTCTACTGCTTTCCCTTCCTGTCCTAGCAGCAGGTATTACCATGCTACTCACAGACCGGAATCTGAACACCACTTTCTTTGACCCAGCGGGCGGGGGAGATCCAATCCTGTATCAACACCTC
>LWLHW016-13|Coregonus_clupeaformis|COI-5P|KP978083
CCTTTATTTAGTATTTGGTGCCTGAGCCGGAATAGTCGGCACAGCCCTAAGCCTTTTAATCCGAGCGGAACTAAGCCAACCCGGGGCTCTTCTGGGGGATGATCAGATTTATAATGTGATCGTCACGGCCCACGCCTTCGTTATGATTTTCTTTATAGTTATGCCAATTATGATTGGAGGCTTTGGAAACTGATTAATCCCACTTATAATCGGGGCCCCCGACATGGCATTTCCCCGAATGAATAATATGAGCTTTTGGCTCCTTCCCCCCTCCTTTCTCCTTCTCCTGGCCTCGTCCGGAGTTGAAGCCGGTGCCGGCACAGGATGAACAGTCTACCCCCCTCTGGCAGGCAACCTCGCCCACGCAGGAGCCTCCGTCGATTTAACTATTTTCTCCCTCCACTTAGCTGGTATTTCCTCTATCTTGGGGGCCGTTAATTTTATTACAACCATTATTAATATGAAACCCCCAGCTATTTCCCAGTATCAAACCCCTCTTTTTGTCTGGGCCGTCTTAATTACCGCAGTCCTTCTACTGCTTTCCCTTCCTGTCCTAGCAGCAGGTATTACCATGCTACTCACAGACCGGAATCTGAACACCACTTTCTTTGACCCAGCGGGCGGGGGAGATCCAATCCTGTATCAACACCTC
>LWLHW017-13|Coregonus_clupeaformis|COI-5P|KP978084
CCTTTATTTAGTATTTGGTGCCTGAGCCGGAATAGTCGGCACAGCCCTAAGCCTTTTAATCCGAGCGGAACTAAGCCAACCCGGGGCTCTTCTGGGGGATGATCAGATTTATAATGTGATCGTCACGGCCCACGCCTTCGTTATGATTTTCTTTATAGTTATGCCAATTATGATTGGAGGCTTTGGAAACTGATTAATCCCACTTATAATCGGGGCCCCCGACATGGCATTTCCCCGAATGAATAATATGAGCTTTTGGCTCCTTCCCCCCTCCTTTCTCCTTCTCCTGGCCTCGTCCGGAGTTGAAGCCGGTGCCGGCACAGGATGAACAGTCTACCCCCCTCTGGCAGGCAACCTCGCCCACGCAGGAGCCTCCGTCGATTTAACTATTTTCTCCCTCCACTTAGCTGGTATTTCCTCTATCTTGGGGGCCGTTAATTTTATTACAACCATTATTAATATGAAACCCCCAGCTATTTCCCAGTATCAAACCCCTCTTTTTGTCTGGGCCGTCTTAATTACCGCAGTCCTTCTACTGCTTTCCCTTCCTGTCCTAGCAGCAGGTATTACCATGCTACTCACAGACCGGAATCTGAACACCACTTTCTTTGACCCAGCGGGCGGGGGAGATCCAATCCTGTATCAACACCTC
>LWLHW018-13|Coregonus_clupeaformis|COI-5P|KP978085
CCTTTATTTAGTATTTGGTGCCTGAGCCGGAATAGTCGGCACAGCCCTAAGCCTTTTAATCCGAGCGGAACTAAGCCAACCCGGGGCTCTTCTGGGGGATGATCAGATTTATAATGTGATCGTCACGGCCCACGCCTTCGTTATGATTTTCTTTATAGTTATGCCAATTATGATTGGAGGCTTTGGAAACTGATTAATCCCACTTATAATCGGGGCCCCCGACATGGCATTTCCCCGAATGAATAATATGAGCTTTTGGCTCCTTCCCCCCTCCTTTCTCCTTCTCCTGGCCTCGTCCGGAGTTGAAGCCGGTGCCGGCACAGGATGAACAGTCTACCCCCCTCTGGCAGGCAACCTCGCCCACGCAGGAGCCTCCGTCGATTTAACTATTTTCTCCCTCCACTTAGCTGGTATTTCCTCTATCTTGGGGGCCGTTAATTTTATTACAACCATTATTAATATGAAACCCCCAGCTATTTCCCAGTATCAAACCCCTCTTTTTGTCTGGGCCGTCTTAATTACCGCAGTCCTTCTACTGCTTTCCCTTCCTGTCCTAGCAGCAGGTATTACCATGCTACTCACAGACCGGAATCTGAACACCACTTTCTTTGACCCAGCGGGCGGGGGAGATCCAATCCTGTATCAACACCTC
>LWLHW019-13|Coregonus_clupeaformis|COI-5P|KP978086
CCTTTATTTAGTATTTGGTGCCTGAGCCGGAATAGTCGGCACAGCCCTAAGCCTTTTAATCCGAGCGGAACTAAGCCAACCCGGGGCTCTTCTGGGGGATGATCAGATTTATAATGTGATCGTCACGGCCCACGCCTTCGTTATGATTTTCTTTATAGTTATGCCAATTATGATTGGAGGCTTTGGAAACTGATTAATCCCACTTATAATCGGGGCCCCCGACATGGCATTTCCCCGAATGAATAATATGAGCTTTTGGCTCCTTCCCCCCTCCTTTCTCCTTCTCCTGGCCTCGTCCGGAGTTGAAGCCGGTGCCGGCACAGGATGAACAGTCTACCCCCCTCTGGCAGGCAACCTCGCCCACGCAGGAGCCTCCGTCGATTTAACTATTTTCTCCCTCCACTTAGCTGGTATTTCCTCTATCTTGGGGGCCGTTAATTTTATTACAACCATTATTAATATGAAACCCCCAGCTATTTCCCAGTATCAAACCCCTCTTTTTGTCTGGGCCGTCTTAATTACCGCAGTCCTTCTACTGCTTTCCCTTCCTGTCCTAGCAGCAGGTATTACCATGCTACTCACAGACCGGAATCTGAACACCACTTTCTTTGACCCAGCGGGCGGGGGAGATCCAATCCTGTATCAACACCTC
>LWLHW020-13|Coregonus_clupeaformis|COI-5P|KP978087
CCTTTATTTAGTATTTGGTGCCTGAGCCGGAATAGTCGGCACAGCCCTAAGCCTTTTAATCCGAGCGGAACTAAGCCAACCCGGGGCTCTTCTGGGGGATGATCAGATTTATAATGTGATCGTCACGGCCCACGCCTTCGTTATGATTTTCTTTATAGTTATGCCAATTATGATTGGAGGCTTTGGAAACTGATTAATCCCACTTATAATCGGGGCCCCCGACATGGCATTTCCCCGAATGAATAATATGAGCTTTTGGCTCCTTCCCCCCTCCTTTCTCCTTCTCCTGGCCTCGTCCGGAGTTGAAGCCGGTGCCGGCACAGGATGAACAGTCTACCCCCCTCTGGCAGGCAACCTCGCCCACGCAGGAGCCTCCGTCGATTTAACTATTTTCTCCCTCCACTTAGCTGGTATTTCCTCTATCTTGGGGGCCGTTAATTTTATTACAACCATTATTAATATGAAACCCCCAGCTATTTCCCAGTATCAAACCCCTCTTTTTGTCTGGGCCGTCTTAATTACCGCAGTCCTTCTACTGCTTTCCCTTCCTGTCCTAGCAGCAGGTATTACCATGCTACTCACAGACCGGAATCTGAACACCACTTTCTTTGACCCAGCGGGCGGGGGAGATCCAATCCTGTATCAACACCTC
>LWLHW021-13|Coregonus_clupeaformis|COI-5P|KP978088
CCTTTATTTAGTATTTGGTGCCTGAGCCGGAATAGTCGGCACAGCCCTAAGCCTTTTAATCCGAGCGGAACTAAGCCAACCCGGGGCTCTTCTGGGGGATGATCAGATTTATAATGTGATCGTCACGGCCCACGCCTTCGTTATGATTTTCTTTATAGTTATGCCAATTATGATTGGAGGCTTTGGAAACTGATTAATCCCACTTATAATCGGGGCCCCCGACATGGCATTTCCCCGAATGAATAATATGAGCTTTTGGCTCCTTCCCCCCTCCTTTCTCCTTCTCCTGGCCTCGTCCGGAGTTGAAGCCGGTGCCGGCACAGGATGAACAGTCTACCCCCCTCTGGCAGGCAACCTCGCCCACGCAGGAGCCTCCGTCGATTTAACTATTTTCTCCCTCCACTTAGCTGGTATTTCCTCTATCTTGGGGGCCGTTAATTTTATTACAACCATTATTAATATGAAACCCCCAGCTATTTCCCAGTATCAAACCCCTCTTTTTGTCTGGGCCGTCTTAATTACCGCAGTCCTTCTACTGCTTTCCCTTCCTGTCCTAGCAGCAGGTATTACCATGCTACTCACAGACCGGAATCTGAACACCACTTTCTTTGACCCAGCGGGCGGGGGAGATCCAATCCTGTATCAACACCTC
>LWLHW022-13|Coregonus_clupeaformis|COI-5P|KP978089
CCTTTATTTAGTATTTGGTGCCTGAGCCGGAATAGTCGGCACAGCCCTAAGCCTTTTAATCCGAGCGGAACTAAGCCAACCCGGGGCTCTTCTGGGGGATGATCAGATTTATAATGTGATCGTCACGGCCCACGCCTTCGTTATGATTTTCTTTATAGTTATGCCAATTATGATTGGAGGCTTTGGAAACTGATTAATCCCACTTATAATCGGGGCCCCCGACATGGCATTTCCCCGAATGAATAATATGAGCTTTTGGCTCCTTCCCCCCTCCTTTCTCCTTCTCCTGGCCTCGTCCGGAGTTGAAGCCGGTGCCGGCACAGGATGAACAGTCTACCCCCCTCTGGCAGGCAACCTCGCCCACGCAGGAGCCTCCGTCGATTTAACTATTTTCTCCCTCCACTTAGCTGGTATTTCCTCTATCTTGGGGGCCGTTAATTTTATTACAACCATTATTAATATGAAACCCCCAGCTATTTCCCAGTATCAAACCCCTCTTTTTGTCTGGGCCGTCTTAATTACCGCAGTCCTTCTACTGCTTTCCCTTCCTGTCCTAGCAGCAGGTATTACCATGCTACTCACAGACCGGAATCTGAACACCACTTTCTTTGACCCAGCGGGCGGGGGAGATCCAATCCTGTATCAACACCTC
>LWLHW023-13|Coregonus_clupeaformis|COI-5P|KP978090
CCTTTATTTAGTATTTGGTGCCTGAGCCGGAATAGTCGGCACAGCCCTAAGCCTTTTAATCCGAGCGGAACTAAGCCAACCCGGGGCTCTTCTGGGGGATGATCAGATTTATAATGTGATCGTCACGGCCCACGCCTTCGTTATGATTTTCTTTATAGTTATGCCAATTATGATTGGAGGCTTTGGAAACTGATTAATCCCACTTATAATCGGGGCCCCCGACATGGCATTTCCCCGAATGAATAATATGAGCTTTTGGCTCCTTCCCCCCTCCTTTCTCCTTCTCCTGGCCTCGTCCGGAGTTGAAGCCGGTGCCGGCACAGGATGAACAGTCTACCCCCCTCTGGCAGGCAACCTCGCCCACGCAGGAGCCTCCGTCGATTTAACTATTTTCTCCCTCCACTTAGCTGGTATTTCCTCTATCTTGGGGGCCGTTAATTTTATTACAACCATTATTAATATGAAACCCCCAGCTATTTCCCAGTATCAAACCCCTCTTTTTGTCTGGGCCGTCTTAATTACCGCAGTCCTTCTACTGCTTTCCCTTCCTGTCCTAGCAGCAGGTATTACCATGCTACTCACAGACCGGAATCTGAACACCACTTTCTTTGACCCAGCGGGCGGGGGAGATCCAATCCTGTATCAACACCTC
>LWLHW024-13|Coregonus_clupeaformis|COI-5P|KP978091
CCTTTATTTAGTATTTGGTGCCTGAGCCGGAATAGTCGGCACAGCCCTAAGCCTTTTAATCCGAGCGGAACTAAGCCAACCCGGGGCTCTTCTGGGGGATGATCAGATTTATAATGTGATCGTCACGGCCCACGCCTTCGTTATGATTTTCTTTATAGTTATGCCAATTATGATTGGAGGCTTTGGAAACTGATTAATCCCACTTATAATCGGGGCCCCCGACATGGCATTTCCCCGAATGAATAATATGAGCTTTTGGCTCCTTCCCCCCTCCTTTCTCCTTCTCCTGGCCTCGTCCGGAGTTGAAGCCGGTGCCGGCACAGGATGAACAGTCTACCCCCCTCTGGCAGGCAACCTCGCCCACGCAGGAGCCTCCGTCGATTTAACTATTTTCTCCCTCCACTTAGCTGGTATTTCCTCTATCTTGGGGGCCGTTAATTTTATTACAACCATTATTAATATGAAACCCCCAGCTATTTCCCAGTATCAAACCCCTCTTTTTGTCTGGGCCGTCTTAATTACCGCAGTCCTTCTACTGCTTTCCCTTCCTGTCCTAGCAGCAGGTATTACCATGCTACTCACAGACCGGAATCTGAACACCACTTTCTTTGACCCAGCGGGCGGGGGAGATCCAATCCTGTATCAACACCTC
>LWLHW025-13|Coregonus_clupeaformis|COI-5P|KP978092
CCTTTATTTAGTATTTGGTGCCTGAGCCGGAATAGTCGGCACAGCCCTAAGCCTTTTAATCCGAGCGGAACTAAGCCAACCCGGGGCTCTTCTGGGGGATGATCAGATTTATAATGTGATCGTCACGGCCCACGCCTTCGTTATGATTTTCTTTATAGTTATGCCAATTATGATTGGAGGCTTTGGAAACTGATTAATCCCACTTATAATCGGGGCCCCCGACATGGCATTTCCCCGAATGAATAATATGAGCTTTTGGCTCCTTCCCCCCTCCTTTCTCCTTCTCCTGGCCTCGTCCGGAGTTGAAGCCGGTGCCGGCACAGGATGAACAGTCTACCCCCCTCTGGCAGGCAACCTCGCCCACGCAGGAGCCTCCGTCGATTTAACTATTTTCTCCCTCCACTTAGCTGGTATTTCCTCTATCTTGGGGGCCGTTAATTTTATTACAACCATTATTAATATGAAACCCCCAGCTATTTCCCAGTATCAAACCCCTCTTTTTGTCTGGGCCGTCTTAATTACCGCAGTCCTTCTACTGCTTTCCCTTCCTGTCCTAGCAGCAGGTATTACCATGCTACTCACAGACCGGAATCTGAACACCACTTTCTTTGACCCAGCGGGCGGGGGAGATCCAATCCTGTATCAACACCTC
>LWLHW026-13|Coregonus_clupeaformis|COI-5P|KP978093
CCTTTATTTAGTATTTGGTGCCTGAGCCGGAATAGTCGGCACAGCCCTAAGCCTTTTAATCCGAGCGGAACTAAGCCAACCCGGGGCTCTTCTGGGGGATGATCAGATTTATAATGTGATCGTCACGGCCCACGCCTTCGTTATGATTTTCTTTATAGTTATGCCAATTATGATTGGAGGCTTTGGAAACTGATTAATCCCACTTATAATCGGGGCCCCCGACATGGCATTTCCCCGAATGAATAATATGAGCTTTTGGCTCCTTCCCCCCTCCTTTCTCCTTCTCCTGGCCTCGTCCGGAGTTGAAGCCGGTGCCGGCACAGGATGAACAGTCTACCCCCCTCTGGCAGGCAACCTCGCCCACGCAGGAGCCTCCGTCGATTTAACTATTTTCTCCCTCCACTTAGCTGGTATTTCCTCTATCTTGGGGGCCGTTAATTTTATTACAACCATTATTAATATGAAACCCCCAGCTATTTCCCAGTATCAAACCCCTCTTTTTGTCTGGGCCGTCTTAATTACCGCAGTCCTTCTACTGCTTTCCCTTCCTGTCCTAGCAGCAGGTATTACCATGCTACTCACAGACCGGAATCTGAACACCACTTTCTTTGACCCAGCGGGCGGGGGAGATCCAATCCTGTATCAACACCTC
>LWLHW027-13|Coregonus_clupeaformis|COI-5P|KP978094
CCTTTATTTAGTATTTGGTGCCTGAGCCGGAATAGTCGGCACAGCCCTAAGCCTTTTAATCCGAGCGGAACTAAGCCAACCCGGGGCTCTTCTGGGGGATGATCAGATTTATAATGTGATCGTCACGGCCCACGCCTTCGTTATGATTTTCTTTATAGTTATGCCAATTATGATTGGAGGCTTTGGAAACTGATTAATCCCACTTATAATCGGGGCCCCCGACATGGCATTTCCCCGAATGAATAATATGAGCTTTTGGCTCCTTCCCCCCTCCTTTCTCCTTCTCCTGGCCTCGTCCGGAGTTGAAGCCGGTGCCGGCACAGGATGAACAGTCTACCCCCCTCTGGCAGGCAACCTCGCCCACGCAGGAGCCTCCGTCGATTTAACTATTTTCTCCCTCCACTTAGCTGGTATTTCCTCTATCTTGGGGGCCGTTAATTTTATTACAACCATTATTAATATGAAACCCCCAGCTATTTCCCAGTATCAAACCCCTCTTTTTGTCTGGGCCGTCTTAATTACCGCAGTCCTTCTACTGCTTTCCCTTCCTGTCCTAGCAGCAGGTATTACCATGCTACTCACAGACCGGAATCTGAACACCACTTTCTTTGACCCAGCGGGCGGGGGAGATCCAATCCTGTATCAACACCTC
>LWLHW028-13|Coregonus_clupeaformis|COI-5P|KP978095
CCTTTATTTAGTATTTGGTGCCTGAGCCGGAATAGTCGGCACAGCCCTAAGCCTTTTAATCCGAGCGGAACTAAGCCAACCCGGGGCTCTTCTGGGGGATGATCAGATTTATAATGTGATCGTCACGGCCCACGCCTTCGTTATGATTTTCTTTATAGTTATGCCAATTATGATTGGAGGCTTTGGAAACTGATTAATCCCACTTATAATCGGGGCCCCCGACATGGCATTTCCCCGAATGAATAATATGAGCTTTTGGCTCCTTCCCCCCTCCTTTCTCCTTCTCCTGGCCTCGTCCGGAGTTGAAGCCGGTGCCGGCACAGGATGAACAGTCTACCCCCCTCTGGCAGGCAACCTCGCCCACGCAGGAGCCTCCGTCGATTTAACTATTTTCTCCCTCCACTTAGCTGGTATTTCCTCTATCTTGGGGGCCGTTAATTTTATTACAACCATTATTAATATGAAACCCCCAGCTATTTCCCAGTATCAAACCCCTCTTTTTGTCTGGGCCGTCTTAATTACCGCAGTCCTTCTACTGCTTTCCCTTCCTGTCCTAGCAGCAGGTATTACCATGCTACTCACAGACCGGAATCTGAACACCACTTTCTTTGACCCAGCGGGCGGGGGAGATCCAATCCTGTATCAACACCTC
>LWLHW029-13|Coregonus_clupeaformis|COI-5P|KP978096
CCTTTATTTAGTATTTGGTGCCTGAGCCGGAATAGTCGGCACAGCCCTAAGCCTTTTAATCCGAGCGGAACTAAGCCAACCCGGGGCTCTTCTGGGGGATGATCAGATTTATAATGTGATCGTCACGGCCCACGCCTTCGTTATGATTTTCTTTATAGTTATGCCAATTATGATTGGAGGCTTTGGAAACTGATTAATCCCACTTATAATCGGGGCCCCCGACATGGCATTTCCCCGAATGAATAATATGAGCTTTTGGCTCCTTCCCCCCTCCTTTCTCCTTCTCCTGGCCTCGTCCGGAGTTGAAGCCGGTGCCGGCACAGGATGAACAGTCTACCCCCCTCTGGCAGGCAACCTCGCCCACGCAGGAGCCTCCGTCGATTTAACTATTTTCTCCCTCCACTTAGCTGGTATTTCCTCTATCTTGGGGGCCGTTAATTTTATTACAACCATTATTAATATGAAACCCCCAGCTATTTCCCAGTATCAAACCCCTCTTTTTGTCTGGGCCGTCTTAATTACCGCAGTCCTTCTACTGCTTTCCCTTCCTGTCCTAGCAGCAGGTATTACCATGCTACTCACAGACCGGAATCTGAACACCACTTTCTTTGACCCAGCGGGCGGGGGAGATCCAATCCTGTATCAACACCTC
>LWLHW031-13|Coregonus_clupeaformis|COI-5P|KP978097
CCTTTATTTAGTATTTGGTGCCTGAGCCGGAATAGTCGGCACAGCCCTAAGCCTTTTAATCCGAGCGGAACTAAGCCAACCCGGGGCTCTTCTGGGGGATGATCAGATTTATAATGTGATCGTCACGGCCCACGCCTTCGTTATGATTTTCTTTATAGTTATGCCAATTATGATTGGAGGCTTTGGAAACTGATTAATCCCACTTATAATCGGGGCCCCCGACATGGCATTTCCCCGAATGAATAATATGAGCTTTTGGCTCCTTCCCCCCTCCTTTCTCCTTCTCCTGGCCTCGTCCGGAGTTGAAGCCGGTGCCGGCACAGGATGAACAGTCTACCCCCCTCTGGCAGGCAACCTCGCCCACGCAGGAGCCTCCGTCGATTTAACTATTTTCTCCCTCCACTTAGCTGGTATTTCCTCTATCTTGGGGGCCGTTAATTTTATTACAACCATTATTAATATGAAACCCCCAGCTATTTCCCAGTATCAAACCCCTCTTTTTGTCTGGGCCGTCTTAATTACCGCAGTCCTTCTACTGCTTTCCCTTCCTGTCCTAGCAGCAGGTATTACCATGCTACTCACAGACCGGAATCTGAACACCACTTTCTTTGACCCAGCGGGCGGGGGAGATCCAATCCTGTATCAACACCTC
>LWLHW032-13|Coregonus_clupeaformis|COI-5P|KP978098
CCTTTATTTAGTATTTGGTGCCTGAGCCGGAATAGTCGGCACAGCCCTAAGCCTTTTAATCCGAGCGGAACTAAGCCAACCCGGGGCTCTTCTGGGGGATGATCAGATTTATAATGTGATCGTCACGGCCCACGCCTTCGTTATGATTTTCTTTATAGTTATGCCAATTATGATTGGAGGCTTTGGAAACTGATTAATCCCACTTATAATCGGGGCCCCCGACATGGCATTTCCCCGAATGAATAATATGAGCTTTTGGCTCCTTCCCCCCTCCTTTCTCCTTCTCCTGGCCTCGTCCGGAGTTGAAGCCGGTGCCGGCACAGGATGAACAGTCTACCCCCCTCTGGCAGGCAACCTCGCCCACGCAGGAGCCTCCGTCGATTTAACTATTTTCTCCCTCCACTTAGCTGGTATTTCCTCTATCTTGGGGGCCGTTAATTTTATTACAACCATTATTAATATGAAACCCCCAGCTATTTCCCAGTATCAAACCCCTCTTTTTGTCTGGGCCGTCTTAATTACCGCAGTCCTTCTACTGCTTTCCCTTCCTGTCCTAGCAGCAGGTATTACCATGCTACTCACAGACCGGAATCTGAACACCACTTTCTTTGACCCAGCGGGCGGGGGAGATCCAATCCTGTATCAACACCTC
>LWLHW033-13|Coregonus_clupeaformis|COI-5P|KP978099
CCTTTATTTAGTATTTGGTGCCTGAGCCGGAATAGTCGGCACAGCCCTAAGCCTTTTAATCCGAGCGGAACTAAGCCAACCCGGGGCTCTTCTGGGGGATGATCAGATTTATAATGTGATCGTCACGGCCCACGCCTTCGTTATGATTTTCTTTATAGTTATGCCAATTATGATTGGAGGCTTTGGAAACTGATTAATCCCACTTATAATCGGGGCCCCCGACATGGCATTTCCCCGAATGAATAATATGAGCTTTTGGCTCCTTCCCCCCTCCTTTCTCCTTCTCCTGGCCTCGTCCGGAGTTGAAGCCGGTGCCGGCACAGGATGAACAGTCTACCCCCCTCTGGCAGGCAACCTCGCCCACGCAGGAGCCTCCGTCGATTTAACTATTTTCTCCCTCCACTTAGCTGGTATTTCCTCTATCTTGGGGGCCGTTAATTTTATTACAACCATTATTAATATGAAACCCCCAGCTATTTCCCAGTATCAAACCCCTCTTTTTGTCTGGGCCGTCTTAATTACCGCAGTCCTTCTACTGCTTTCCCTTCCTGTCCTAGCAGCAGGTATTACCATGCTACTCACAGACCGGAATCTGAACACCACTTTCTTTGACCCAGCGGGCGGGGGAGATCCAATCCTGTATCAACACCTC
>LWLHW034-13|Coregonus_clupeaformis|COI-5P|KP978100
CCTTTATTTAGTATTTGGTGCCTGAGCCGGAATAGTCGGCACAGCCCTAAGCCTTTTAATCCGAGCGGAACTAAGCCAACCCGGGGCTCTTCTGGGGGATGATCAGATTTATAATGTGATCGTCACGGCCCACGCCTTCGTTATGATTTTCTTTATAGTTATGCCAATTATGATTGGAGGCTTTGGAAACTGATTAATCCCACTTATAATCGGGGCCCCCGACATGGCATTTCCCCGAATGAATAATATGAGCTTTTGGCTCCTTCCCCCCTCCTTTCTCCTTCTCCTGGCCTCGTCCGGAGTTGAAGCCGGTGCCGGCACAGGATGAACAGTCTACCCCCCTCTGGCAGGCAACCTCGCCCACGCAGGAGCCTCCGTCGATTTAACTATTTTCTCCCTCCACTTAGCTGGTATTTCCTCTATCTTGGGGGCCGTTAATTTTATTACAACCATTATTAATATGAAACCCCCAGCTATTTCCCAGTATCAAACCCCTCTTTTTGTCTGGGCCGTCTTAATTACCGCAGTCCTTCTACTGCTTTCCCTTCCTGTCCTAGCAGCAGGTATTACCATGCTACTCACAGACCGGAATCTGAACACCACTTTCTTTGACCCAGCGGGCGGGGGAGATCCAATCCTGTATCAACACCTC
>LWLHW035-13|Coregonus_clupeaformis|COI-5P|KP978101
CCTTTATTTAGTATTTGGTGCCTGAGCCGGAATAGTCGGCACAGCCCTAAGCCTTTTAATCCGAGCGGAACTAAGCCAACCCGGGGCTCTTCTGGGGGATGATCAGATTTATAATGTGATCGTCACGGCCCACGCCTTCGTTATGATTTTCTTTATAGTTATGCCAATTATGATTGGAGGCTTTGGAAACTGATTAATCCCGCTTATAATCGGGGCCCCCGACATGGCATTTCCCCGAATGAATAATATGAGCTTTTGGCTCCTTCCCCCCTCCTTTCTCCTTCTCCTGGCCTCGTCCGGAGTTGAAGCCGGTGCCGGCACAGGATGAACAGTCTACCCCCCTCTGGCAGGCAACCTCGCCCACGCAGGAGCCTCCGTCGATTTAACTATTTTCTCCCTCCACTTAGCTGGTATTTCCTCTATCTTGGGGGCCGTTAATTTTATTACAACCATTATTAATATGAAACCCCCAGCTATTTCCCAGTATCAAACCCCTCTTTTTGTCTGGGCCGTCTTAATTACCGCAGTCCTTCTACTGCTTTCCCTTCCTGTCCTAGCAGCAGGTATTACCATGCTACTCACAGACCGGAATCTGAACACCACTTTCTTTGACCCAGCGGGCGGGGGAGATCCAATCCTGTATCAACACCTC
>LWLHW036-13|Coregonus_clupeaformis|COI-5P|KP978102
CCTTTATTTAGTATTTGGTGCCTGAGCCGGAATAGTCGGCACAGCCCTAAGCCTTTTAATCCGAGCGGAACTAAGCCAACCCGGGGCTCTTCTGGGGGATGATCAGATTTATAATGTGATCGTCACGGCCCACGCCTTCGTTATGATTTTCTTTATAGTTATGCCAATTATGATTGGAGGCTTTGGAAACTGATTAATCCCACTTATAATCGGGGCCCCCGACATGGCATTTCCCCGAATGAATAATATGAGCTTTTGGCTCCTTCCCCCCTCCTTTCTCCTTCTCCTGGCCTCGTCCGGAGTTGAAGCCGGTGCCGGCACAGGATGAACAGTCTACCCCCCTCTGGCAGGCAACCTCGCCCACGCAGGAGCCTCCGTCGATTTAACTATTTTCTCCCTCCACTTAGCTGGTATTTCCTCTATCTTGGGGGCCGTTAATTTTATTACAACCATTATTAATATGAAACCCCCAGCTATTTCCCAGTATCAAACCCCTCTTTTTGTCTGGGCCGTCTTAATTACCGCAGTCCTTCTACTGCTTTCCCTTCCTGTCCTAGCAGCAGGTATTACCATGCTACTCACAGACCGGAATCTGAACACCACTTTCTTTGACCCAGCGGGCGGGGGAGATCCAATCCTGTATCAACACCTC
>LWLHW037-13|Coregonus_clupeaformis|COI-5P|KP978103
CCTTTATTTAGTATTTGGTGCCTGAGCCGGAATAGTCGGCACAGCCCTAAGCCTTTTAATCCGAGCGGAACTAAGCCAACCCGGGGCTCTTCTGGGGGATGATCAGATTTATAATGTGATCGTCACGGCCCACGCCTTCGTTATGATTTTCTTTATAGTTATGCCAATTATGATTGGAGGCTTTGGAAACTGATTAATCCCACTTATAATCGGGGCCCCCGACATGGCATTTCCCCGAATGAATAATATGAGCTTTTGGCTCCTTCCCCCCTCCTTTCTCCTTCTCCTGGCCTCGTCCGGAGTTGAAGCCGGTGCCGGCACAGGATGAACAGTCTACCCCCCTCTGGCAGGCAACCTCGCCCACGCAGGAGCCTCCGTCGATTTAACTATTTTCTCCCTCCACTTAGCTGGTATTTCCTCTATCTTGGGGGCCGTTAATTTTATTACAACCATTATTAATATGAAACCCCCAGCTATTTCCCAGTATCAAACCCCTCTTTTTGTCTGGGCCGTCTTAATTACCGCAGTCCTTCTACTGCTTTCCCTTCCTGTCCTAGCAGCAGGTATTACCATGCTACTCACAGACCGGAATCTGAACACCACTTTCTTTGACCCAGCGGGCGGGGGAGATCCAATCCTGTATCAACACCTC
>LWLHW038-13|Coregonus_clupeaformis|COI-5P|KP978104
CCTTTATTTAGTATTTGGTGCCTGAGCCGGAATAGTCGGCACAGCCCTAAGCCTTTTAATCCGAGCGGAACTAAGCCAACCCGGGGCTCTTCTGGGGGATGATCAGATTTATAATGTGATCGTCACGGCCCACGCCTTCGTTATGATTTTCTTTATAGTTATGCCAATTATGATTGGAGGCTTTGGAAACTGATTAATCCCACTTATAATCGGGGCCCCCGACATGGCATTTCCCCGAATGAATAATATGAGCTTTTGGCTCCTTCCCCCCTCCTTTCTCCTTCTCCTGGCCTCGTCCGGAGTTGAAGCCGGTGCCGGCACAGGATGAACAGTCTACCCCCCTCTGGCAGGCAACCTCGCCCACGCAGGAGCCTCCGTCGATTTAACTATTTTCTCCCTCCACTTAGCTGGTATTTCCTCTATCTTGGGGGCCGTTAATTTTATTACAACCATTATTAATATGAAACCCCCAGCTATTTCCCAGTATCAAACCCCTCTTTTTGTCTGGGCCGTCTTAATTACCGCAGTCCTTCTACTGCTTTCCCTTCCTGTCCTAGCAGCAGGTATTACCATGCTACTCACAGACCGGAATCTGAACACCACTTTCTTTGACCCAGCGGGCGGGGGAGATCCAATCCTGTATCAACACCTC
>LWLHW039-13|Coregonus_clupeaformis|COI-5P|KP978105
CCTTTATTTAGTATTTGGTGCCTGAGCCGGAATAGTCGGCACAGCCCTAAGCCTTTTAATCCGAGCGGAACTAAGCCAACCCGGGGCTCTTCTGGGGGATGATCAGATTTATAATGTGATCGTCACGGCCCACGCCTTCGTTATGATTTTCTTTATAGTTATGCCAATTATGATTGGAGGCTTTGGAAACTGATTAATCCCACTTATAATCGGGGCCCCCGACATGGCATTTCCCCGAATGAATAATATGAGCTTTTGGCTCCTTCCCCCCTCCTTTCTCCTTCTCCTGGCCTCGTCCGGAGTTGAAGCCGGTGCCGGCACAGGATGAACAGTCTACCCCCCTCTGGCAGGCAACCTCGCCCACGCAGGAGCCTCCGTCGATTTAACTATTTTCTCCCTCCACTTAGCTGGTATTTCCTCTATCTTGGGGGCCGTTAATTTTATTACAACCATTATTAATATGAAACCCCCAGCTATTTCCCAGTATCAAACCCCTCTTTTTGTCTGGGCCGTCTTAATTACCGCAGTCCTTCTACTGCTTTCCCTTCCTGTCCTAGCAGCAGGTATTACCATGCTACTCACAGACCGGAATCTGAACACCACTTTCTTTGACCCAGCGGGCGGGGGAGATCCAATCCTGTATCAACACCTC
>LWLHW040-13|Coregonus_clupeaformis|COI-5P|KP978106
CCTTTATTTAGTATTTGGTGCCTGAGCCGGAATAGTCGGCACAGCCCTAAGCCTTTTAATCCGAGCGGAACTAAGCCAACCCGGGGCTCTTCTGGGGGATGATCAGATTTATAATGTGATCGTCACGGCCCACGCCTTCGTTATGATTTTCTTTATAGTTATGCCAATTATGATTGGAGGCTTTGGAAACTGATTAATCCCACTTATAATCGGGGCCCCCGACATGGCATTTCCCCGAATGAATAATATGAGCTTTTGGCTCCTTCCCCCCTCCTTTCTCCTTCTCCTGGCCTCGTCCGGAGTTGAAGCCGGTGCCGGCACAGGATGAACAGTCTACCCCCCTCTGGCAGGCAACCTCGCCCACGCAGGAGCCTCCGTCGATTTAACTATTTTCTCCCTCCACTTAGCTGGTATTTCCTCTATCTTGGGGGCCGTTAATTTTATTACAACCATTATTAATATGAAACCCCCAGCTATTTCCCAGTATCAAACCCCTCTTTTTGTCTGGGCCGTCTTAATTACCGCAGTCCTTCTACTGCTTTCCCTTCCTGTCCTAGCAGCAGGTATTACCATGCTACTCACAGACCGGAATCTGAACACCACTTTCTTTGACCCAGCGGGCGGGGGAGATCCAATCCTGTATCAACACCTC
>LWLHW041-13|Coregonus_clupeaformis|COI-5P|KP978107
CCTTTATTTAGTATTTGGTGCCTGAGCCGGAATAGTCGGCACAGCCCTAAGCCTTTTAATCCGAGCGGAACTAAGCCAACCCGGGGCTCTTCTGGGGGATGATCAGATTTATAATGTGATCGTCACGGCCCACGCCTTCGTTATGATTTTCTTTATAGTTATGCCAATTATGATTGGAGGCTTTGGAAACTGATTAATCCCACTTATAATCGGGGCCCCCGACATGGCATTTCCCCGAATGAATAATATGAGCTTTTGGCTCCTTCCCCCCTCCTTTCTCCTTCTCCTGGCCTCGTCCGGAGTTGAAGCCGGTGCCGGCACAGGATGAACAGTCTACCCCCCTCTGGCAGGCAACCTCGCCCACGCAGGAGCCTCCGTCGATTTAACTATTTTCTCCCTCCACTTAGCTGGTATTTCCTCTATCTTGGGGGCCGTTAATTTTATTACAACCATTATTAATATGAAACCCCCAGCTATTTCCCAGTATCAAACCCCTCTTTTTGTCTGGGCCGTCTTAATTACCGCAGTCCTTCTACTGCTTTCCCTTCCTGTCCTAGCAGCAGGTATTACCATGCTACTCACAGACCGGAATCTGAACACCACTTTCTTTGACCCAGCGGGCGGGGGAGATCCAATCCTGTATCAACACCTC
>LWLHW042-13|Coregonus_clupeaformis|COI-5P|KP978108
CCTTTATTTAGTATTTGGTGCCTGAGCCGGAATAGTCGGCACAGCCCTAAGCCTTTTAATCCGAGCGGAACTAAGCCAACCCGGGGCTCTTCTGGGGGATGATCAGATTTATAATGTGATCGTCACGGCCCACGCCTTCGTTATGATTTTCTTTATAGTTATGCCAATTATGATTGGAGGCTTTGGAAACTGATTAATCCCACTTATAATCGGGGCCCCCGACATGGCATTTCCCCGAATGAATAATATGAGCTTTTGGCTCCTTCCCCCCTCCTTTCTCCTTCTCCTGGCCTCGTCCGGAGTTGAAGCCGGTGCCGGCACAGGATGAACAGTCTACCCCCCTCTGGCAGGCAACCTCGCCCACGCAGGAGCCTCCGTCGATTTAACTATTTTCTCCCTCCACTTAGCTGGTATTTCCTCTATCTTGGGGGCCGTTAATTTTATTACAACCATTATTAATATGAAACCCCCAGCTATTTCCCAGTATCAAACCCCTCTTTTTGTCTGGGCCGTCTTAATTACCGCAGTCCTTCTACTGCTTTCCCTTCCTGTCCTAGCAGCAGGTATTACCATGCTACTCACAGACCGGAATCTGAACACCACTTTCTTTGACCCAGCGGGCGGGGGAGATCCAATCCTGTATCAACACCTC
>LWLHW043-13|Coregonus_clupeaformis|COI-5P|KP978109
CCTTTATTTAGTATTTGGTGCCTGAGCCGGAATAGTCGGCACAGCCCTAAGCCTTTTAATCCGAGCGGAACTAAGCCAACCCGGGGCTCTTCTGGGGGATGATCAGATTTATAATGTGATCGTCACGGCCCACGCCTTCGTTATGATTTTCTTTATAGTTATGCCAATTATGATTGGAGGCTTTGGAAACTGATTAATCCCACTTATAATCGGGGCCCCCGACATGGCATTTCCCCGAATGAATAATATGAGCTTTTGGCTCCTTCCCCCCTCCTTTCTCCTTCTCCTGGCCTCGTCCGGAGTTGAAGCCGGTGCCGGCACAGGATGAACAGTCTACCCCCCTCTGGCAGGCAACCTCGCCCACGCAGGAGCCTCCGTCGATTTAACTATTTTCTCCCTCCACTTAGCTGGTATTTCCTCTATCTTGGGGGCCGTTAATTTTATTACAACCATTATTAATATGAAACCCCCAGCTATTTCCCAGTATCAAACCCCTCTTTTTGTCTGGGCCGTCTTAATTACCGCAGTCCTTCTACTGCTTTCCCTTCCTGTCCTAGCAGCAGGTATTACCATGCTACTCACAGACCGGAATCTGAACACCACTTTCTTTGACCCAGCGGGCGGGGGAGATCCAATCCTGTATCAACACCTC
>LWLHW044-13|Coregonus_clupeaformis|COI-5P|KP978110
CCTTTATTTAGTATTTGGTGCCTGAGCCGGAATAGTCGGCACAGCCCTAAGCCTTTTAATCCGAGCGGAACTAAGCCAACCCGGGGCTCTTCTGGGGGATGATCAGATTTATAATGTGATCGTCACGGCCCACGCCTTCGTTATGATTTTCTTTATAGTTATGCCAATTATGATTGGAGGCTTTGGAAACTGATTAATCCCACTTATAATCGGGGCCCCCGACATGGCATTTCCCCGAATGAATAATATGAGCTTTTGGCTCCTTCCCCCCTCCTTTCTCCTTCTCCTGGCCTCGTCCGGAGTTGAAGCCGGTGCCGGCACAGGATGAACAGTCTACCCCCCTCTGGCAGGCAACCTCGCCCACGCAGGAGCCTCCGTCGATTTAACTATTTTCTCCCTCCACTTAGCTGGTATTTCCTCTATCTTGGGGGCCGTTAATTTTATTACAACCATTATTAATATGAAACCCCCAGCTATTTCCCAGTATCAAACCCCTCTTTTTGTCTGGGCCGTCTTAATTACCGCAGTCCTTCTACTGCTTTCCCTTCCTGTCCTAGCAGCAGGTATTACCATGCTACTCACAGACCGGAATCTGAACACCACTTTCTTTGACCCAGCGGGCGGGGGAGATCCAATCCTGTATCAACACCTC
>LWLHW045-13|Coregonus_clupeaformis|COI-5P|KP978111
CCTTTATTTAGTATTTGGTGCCTGAGCCGGAATAGTCGGCACAGCCCTAAGCCTTTTAATCCGAGCGGAACTAAGCCAACCCGGGGCTCTTCTGGGGGATGATCAGATTTATAATGTGATCGTCACGGCCCACGCCTTCGTTATGATTTTCTTTATAGTTATGCCAATTATGATTGGAGGCTTTGGAAACTGATTAATCCCACTTATAATCGGGGCCCCCGACATGGCATTTCCCCGAATGAATAATATGAGCTTTTGGCTCCTTCCCCCCTCCTTTCTCCTTCTCCTGGCCTCGTCCGGAGTTGAAGCCGGTGCCGGCACAGGATGAACAGTCTACCCCCCTCTGGCAGGCAACCTCGCCCACGCAGGAGCCTCCGTCGATTTAACTATTTTCTCCCTCCACTTAGCTGGTATTTCCTCTATCTTGGGGGCCGTTAATTTTATTACAACCATTATTAATATGAAACCCCCAGCTATTTCCCAGTATCAAACCCCTCTTTTTGTCTGGGCCGTCTTAATTACCGCAGTCCTTCTACTGCTTTCCCTTCCTGTCCTAGCAGCAGGTATTACCATGCTACTCACAGACCGGAATCTGAACACCACTTTCTTTGACCCAGCGGGCGGGGGAGATCCAATCCTGTATCAACACCTC
>LWLHW046-13|Coregonus_clupeaformis|COI-5P|KP978112
CCTTTATTTAGTATTTGGTGCCTGAGCCGGAATAGTCGGCACAGCCCTAAGCCTTTTAATCCGAGCGGAACTAAGCCAACCCGGGGCTCTTCTGGGGGATGATCAGATTTATAATGTGATCGTCACGGCCCACGCCTTCGTTATGATTTTCTTTATAGTTATGCCAATTATGATTGGAGGCTTTGGAAACTGATTAATCCCACTTATAATCGGGGCCCCCGACATGGCATTTCCCCGAATGAATAATATGAGCTTTTGGCTCCTTCCCCCCTCCTTTCTCCTTCTCCTGGCCTCGTCCGGAGTTGAAGCCGGTGCCGGCACAGGATGAACAGTCTACCCCCCTCTGGCAGGCAACCTCGCCCACGCAGGAGCCTCCGTCGATTTAACTATTTTCTCCCTCCACTTAGCTGGTATTTCCTCTATCTTGGGGGCCGTTAATTTTATTACAACCATTATTAATATGAAACCCCCAGCTATTTCCCAGTATCAAACCCCTCTTTTTGTCTGGGCCGTCTTAATTACCGCAGTCCTTCTACTGCTTTCCCTTCCTGTCCTAGCAGCAGGTATTACCATGCTACTCACAGACCGGAATCTGAACACCACTTTCTTTGACCCAGCGGGCGGGGGAGATCCAATCCTGTATCAACACCTC
>LWLHW047-13|Coregonus_clupeaformis|COI-5P|KP978113
CCTTTATTTAGTATTTGGTGCCTGAGCCGGAATAGTCGGCACAGCCCTAAGCCTTTTAATCCGAGCGGAACTAAGCCAACCCGGGGCTCTTCTGGGGGATGATCAGATTTATAATGTGATCGTCACGGCCCACGCCTTCGTTATGATTTTCTTTATAGTTATGCCAATTATGATTGGAGGCTTTGGAAACTGGTTAATCCCACTTATAATCGGGGCCCCCGACATGGCATTTCCCCGAATGAATAATATGAGCTTTTGGCTCCTTCCCCCCTCCTTTCTCCTTCTCCTGGCCTCGTCCGGAGTTGAAGCCGGTGCCGGCACAGGATGAACAGTCTACCCCCCTCTGGCAGGCAACCTCGCCCACGCAGGAGCCTCCGTCGATTTAACTATTTTCTCCCTCCACTTAGCTGGTATTTCCTCTATCTTGGGGGCCGTTAATTTTATTACAACCATTATTAATATGAAACCCCCAGCTATTTCCCAGTATCAAACCCCTCTTTTTGTCTGGGCCGTCTTAATTACCGCAGTCCTTCTACTGCTTTCCCTTCCTGTCCTAGCAGCAGGTATTACCATGCTACTCACAGACCGGAATCTGAACACCACTTTCTTTGACCCAGCGGGCGGGGGAGATCCAATCCTGTATCAACACCTC
>LWLHW048-13|Coregonus_clupeaformis|COI-5P|KP978114
CCTTTATTTAGTATTTGGTGCCTGAGCCGGAATAGTCGGCACAGCCCTAAGCCTTTTAATCCGAGCGGAACTAAGCCAACCCGGGGCTCTTCTGGGGGATGATCAGATTTATAATGTGATCGTCACGGCCCACGCCTTCGTTATGATTTTCTTTATAGTTATGCCAATTATGATTGGAGGCTTTGGAAACTGATTAATCCCACTTATAATCGGGGCCCCCGACATGGCATTTCCCCGAATGAATAATATGAGCTTTTGGCTCCTTCCCCCCTCCTTTCTCCTTCTCCTGGCCTCGTCCGGAGTTGAAGCCGGTGCCGGCACAGGATGAACAGTCTACCCCCCTCTGGCAGGCAACCTCGCCCACGCAGGAGCCTCCGTCGATTTAACTATTTTCTCCCTCCACTTAGCTGGTATTTCCTCTATCTTGGGGGCCGTTAATTTTATTACAACCATTATTAATATGAAACCCCCAGCTATTTCCCAGTATCAAACCCCTCTTTTTGTCTGGGCCGTCTTAATTACCGCAGTCCTTCTACTGCTTTCCCTTCCTGTCCTAGCAGCAGGTATTACCATGCTACTCACAGACCGGAATCTGAACACCACTTTCTTTGACCCAGCGGGCGGGGGAGATCCAATCCTGTATCAACACCTC
>LWLHW049-13|Coregonus_clupeaformis|COI-5P|KP978115
CCTTTATTTAGTATTTGGTGCCTGAGCCGGAATAGTCGGCACAGCCCTAAGCCTTTTAATCCGAGCGGAACTAAGCCAACCCGGGGCTCTTCTGGGGGATGATCAGATTTATAATGTGATCGTCACGGCCCACGCCTTCGTTATGATTTTCTTTATAGTTATGCCAATTATGATTGGAGGCTTTGGAAACTGATTAATCCCACTTATAATCGGGGCCCCCGACATGGCATTTCCCCGAATGAATAATATGAGCTTTTGGCTCCTTCCCCCCTCCTTTCTCCTTCTCCTGGCCTCGTCCGGAGTTGAAGCCGGTGCCGGCACAGGATGAACAGTCTACCCCCCTCTGGCAGGCAACCTCGCCCACGCAGGAGCCTCCGTCGATTTAACTATTTTCTCCCTCCACTTAGCTGGTATTTCCTCTATCTTGGGGGCCGTTAATTTTATTACAACCATTATTAATATGAAACCCCCAGCTATTTCCCAGTATCAAACCCCTCTTTTTGTCTGGGCCGTCTTAATTACCGCAGTCCTTCTACTGCTTTCCCTTCCTGTCCTAGCAGCAGGTATTACCATGCTACTCACAGACCGGAATCTGAACACCACTTTCTTTGACCCAGCGGGCGGGGGAGATCCAATCCTGTATCAACACCTC
>LWLHW050-13|Coregonus_clupeaformis|COI-5P|KP978116
CCTTTATTTAGTATTTGGTGCCTGAGCCGGAATAGTCGGCACAGCCCTAAGCCTTTTAATCCGAGCGGAACTAAGCCAACCCGGGGCTCTTCTGGGGGATGATCAGATTTATAATGTGATCGTCACGGCCCACGCCTTCGTTATGATTTTCTTTATAGTTATGCCAATTATGATTGGAGGCTTTGGAAACTGATTAATCCCACTTATAATCGGGGCCCCCGACATGGCATTTCCCCGAATGAATAATATGAGCTTTTGGCTCCTTCCCCCCTCCTTTCTCCTTCTCCTGGCCTCGTCCGGAGTTGAAGCCGGTGCCGGCACAGGATGAACAGTCTACCCCCCTCTGGCAGGCAACCTCGCCCACGCAGGAGCCTCCGTCGATTTAACTATTTTCTCCCTCCACTTAGCTGGTATTTCCTCTATCTTGGGGGCCGTTAATTTTATTACAACCATTATTAATATGAAACCCCCAGCTATTTCCCAGTATCAAACCCCTCTTTTTGTCTGGGCCGTCTTAATTACCGCAGTCCTTCTACTGCTTTCCCTTCCTGTCCTAGCAGCAGGTATTACCATGCTACTCACAGACCGGAATCTGAACACCACTTTCTTTGACCCAGCGGGCGGGGGAGATCCAATCCTGTATCAACACCTC
>LWLHW052-13|Coregonus_clupeaformis|COI-5P|KP978117
CCTTTATTTAGTATTTGGTGCCTGAGCCGGAATAGTCGGCACAGCCCTAAGCCTTTTAATCCGAGCGGAACTAAGCCAACCCGGGGCTCTTCTGGGGGATGATCAGATTTATAATGTGATCGTCACGGCCCACGCCTTCGTTATGATTTTCTTTATAGTTATGCCAATTATGATTGGAGGCTTTGGAAACTGATTAATCCCACTTATAATCGGGGCCCCCGACATGGCATTTCCCCGAATGAATAATATGAGCTTTTGGCTCCTTCCCCCCTCCTTTCTCCTTCTCCTGGCCTCGTCCGGAGTTGAAGCCGGTGCCGGCACAGGGTGAACAGTCTACCCCCCTCTGGCAGGCAACCTCGCCCACGCAGGAGCCTCCGTCGATTTAACTATTTTCTCCCTCCACTTAGCTGGTATTTCCTCTATCTTGGGGGCCGTTAATTTTATTACAACCATTATTAATATGAAACCCCCAGCTATTTCCCAGTATCAAACCCCTCTTTTTGTCTGGGCCGTCTTAATTACCGCAGTCCTTCTACTGCTTTCCCTTCCTGTCCTAGCAGCAGGTATTACCATGCTACTCACAGACCGGAATCTGAACACCACTTTCTTTGACCCAGCGGGCGGGGGAGATCCAATCCTGTATCAACACCTC
>LWLHW053-13|Coregonus_clupeaformis|COI-5P|KP978118
CCTTTATTTAGTATTCGGTGCCTGAGCCGGAATAGTCGGCACAGCCCTAAGCCTTTTAATCCGAGCGGAACTAAGCCAACCCGGGGCTCTTCTGGGGGATGATCAGATTTATAATGTGATCGTCACGGCCCACGCCTTCGTTATGATTTTCTTTATAGTTATGCCAATTATGATTGGAGGCTTTGGAAACTGATTAATCCCACTTATAATCGGGGCCCCCGACATGGCATTTCCCCGAATGAATAATATGAGCTTTTGGCTCCTTCCCCCCTCCTTTCTCCTTCTCCTGGCCTCGTCCGGAGTTGAAGCCGGTGCCGGCACAGGATGAACAGTCTACCCCCCTCTGGCAGGCAACCTCGCCCACGCAGGAGCCTCCGTCGATTTAACTATTTTCTCCCTCCACTTAGCTGGTATTTCCTCTATCTTGGGGGCCGTTAATTTTATTACAACCATTATTAATATGAAACCCCCAGCTATTTCCCAGTATCAAACCCCTCTTTTTGTCTGGGCCGTCTTAATTACCGCAGTCCTTCTACTGCTTTCCCTTCCTGTCCTAGCAGCAGGTATTACCATGCTACTCACAGACCGGAATCTGAACACCACTTTCTTTGACCCAGCGGGCGGGGGAGATCCAATCCTGTATCAACACCTC
>LWLHW054-13|Coregonus_clupeaformis|COI-5P|KP978119
CCTTTATTTAGTATTTGGTGCCTGAGCCGGAATAGTCGGCACAGCCCTAAGCCTTTTAATCCGAGCGGAACTAAGCCAACCCGGGGCTCTTCTGGGGGATGATCAGATTTATAATGTGATCGTCACGGCCCACGCCTTCGTTATGATTTTCTTTATAGTTATGCCAATTATGATTGGAGGCTTTGGAAACTGATTAATCCCACTTATAATCGGGGCCCCCGACATGGCATTTCCCCGAATGAATAATATGAGCTTTTGGCTCCTTCCCCCCTCCTTTCTCCTTCTCCTGGCCTCGTCCGGAGTTGAAGCCGGTGCCGGCACAGGATGAACAGTCTACCCCCCTCTGGCAGGCAACCTCGCCCACGCAGGAGCCTCCGTCGATTTAACTATTTTCTCCCTCCACTTAGCTGGTATTTCCTCTATCTTGGGGGCCGTTAATTTTATTACAACCATTATTAATATGAAACCCCCAGCTATTTCCCAGTATCAAACCCCTCTTTTTGTCTGGGCCGTCTTAATTACCGCAGTCCTTCTACTGCTTTCCCTTCCTGTCCTAGCAGCAGGTATTACCATGCTACTCACAGACCGGAATCTGAACACCACTTTCTTTGACCCAGCGGGCGGGGGAGATCCAATCCTGTATCAACACCTC
>LWLHW055-13|Coregonus_clupeaformis|COI-5P|KP978120
CCTTTATTTAGTATTCGGTGCCTGAGCCGGAATAGTCGGCACAGCCCTAAGCCTTTTAATCCGAGCGGAACTAAGCCAACCCGGGGCTCTTCTGGGGGATGATCAGATTTATAATGTGATCGTCACGGCCCACGCCTTCGTTATGATTTTCTTTATAGTTATGCCAATTATGATTGGAGGCTTTGGAAACTGATTAATCCCACTTATAATCGGGGCCCCCGACATGGCATTTCCCCGAATGAATAATATGAGCTTTTGGCTCCTTCCCCCCTCCTTTCTCCTTCTCCTGGCCTCGTCCGGAGTTGAAGCCGGTGCCGGCACAGGATGAACAGTCTACCCCCCTCTGGCAGGCAACCTCGCCCACGCAGGAGCCTCCGTCGATTTAACTATTTTCTCCCTCCACTTAGCTGGTATTTCCTCTATCTTGGGGGCCGTTAATTTTATTACAACCATTATTAATATGAAACCCCCAGCTATTTCCCAGTATCAAACCCCTCTTTTTGTCTGGGCCGTCTTAATTACCGCAGTCCTTCTACTGCTTTCCCTTCCTGTCCTAGCAGCAGGTATTACCATGCTACTCACAGACCGGAATCTGAACACCACTTTCTTTGACCCAGCGGGCGGGGGAGATCCAATCCTGTATCAACACCTC
>LWLHW056-13|Coregonus_clupeaformis|COI-5P|KP978121
CCTTTATTTAGTATTTGGTGCCTGAGCCGGAATAGTCGGCACAGCCCTAAGCCTTTTAATCCGAGCGGAACTAAGCCAACCCGGGGCTCTTCTGGGGGATGATCAGATTTATAATGTGATCGTCACGGCCCACGCCTTCGTTATGATTTTCTTTATAGTTATGCCAATTATGATTGGAGGCTTTGGAAACTGATTAATCCCACTTATAATCGGGGCCCCCGACATGGCATTTCCCCGAATGAATAATATGAGCTTTTGGCTCCTTCCCCCCTCCTTTCTCCTTCTCCTGGCCTCGTCCGGAGTTGAAGCCGGTGCCGGCACAGGATGAACAGTCTACCCCCCTCTGGCAGGCAACCTCGCCCACGCAGGAGCCTCCGTCGATTTAACTATTTTCTCCCTCCACTTAGCTGGTATTTCCTCTATCTTGGGGGCCGTTAATTTTATTACAACCATTATTAATATGAAACCCCCAGCTATTTCCCAGTATCAAACCCCTCTTTTTGTCTGGGCCGTCTTAATTACCGCAGTCCTTCTACTGCTTTCCCTTCCTGTCCTAGCAGCAGGTATTACCATGCTACTCACAGACCGGAATCTGAACACCACTTTCTTTGACCCAGCGGGCGGGGGAGATCCAATCCTGTATCAACACCTC
>LWLHW057-13|Coregonus_clupeaformis|COI-5P|KP978122
CCTTTATTTAGTATTTGGTGCCTGAGCCGGAATAGTCGGCACAGCCCTAAGCCTTTTAATCCGAGCGGAACTAAGCCAACCCGGGGCTCTTCTGGGGGATGATCAGATTTATAATGTGATCGTCACGGCCCACGCCTTCGTTATGATTTTCTTTATAGTTATGCCAATTATGATTGGAGGCTTTGGAAACTGATTAATCCCGCTTATAATCGGGGCCCCCGACATGGCATTTCCCCGAATGAATAATATGAGCTTTTGGCTCCTTCCCCCCTCCTTTCTCCTTCTCCTGGCCTCGTCCGGAGTTGAAGCCGGTGCCGGCACAGGATGAACAGTCTACCCCCCTCTGGCAGGCAACCTCGCCCACGCAGGAGCCTCCGTCGATTTAACTATTTTCTCCCTCCACTTAGCTGGTATTTCCTCTATCTTGGGGGCCGTTAATTTTATTACAACCATTATTAATATGAAACCCCCAGCTATTTCCCAGTATCAAACCCCTCTTTTTGTCTGGGCCGTCTTAATTACCGCAGTCCTTCTACTGCTTTCCCTTCCTGTCCTAGCAGCAGGTATTACCATGCTACTCACAGACCGGAATCTGAACACCACTTTCTTTGACCCAGCGGGCGGGGGAGATCCAATCCTGTATCAACACCTC
>LWLHW058-13|Coregonus_clupeaformis|COI-5P|KP978123
CCTTTATTTAGTATTTGGTGCCTGAGCCGGAATAGTCGGCACAGCCCTAAGCCTTTTAATCCGAGCGGAACTAAGCCAACCCGGGGCTCTTCTGGGGGATGATCAGATTTATAATGTGATCGTCACGGCCCACGCCTTCGTTATGATTTTCTTTATAGTTATGCCAATTATGATTGGAGGCTTTGGAAACTGATTAATCCCACTTATAATCGGGGCCCCCGACATGGCATTTCCCCGAATGAATAATATGAGCTTTTGGCTCCTTCCCCCCTCCTTTCTCCTTCTCCTGGCCTCGTCCGGAGTTGAAGCCGGTGCCGGCACAGGATGAACAGTCTACCCCCCTCTGGCAGGCAACCTCGCCCACGCAGGAGCCTCCGTCGATTTAACTATTTTCTCCCTCCACTTAGCTGGTATTTCCTCTATCTTGGGGGCCGTTAATTTTATTACAACCATTATTAATATGAAACCCCCAGCTATTTCCCAGTATCAAACCCCTCTTTTTGTCTGGGCCGTCTTAATTACCGCAGTCCTTCTACTGCTTTCCCTTCCTGTCCTAGCAGCAGGTATTACCATGCTACTCACAGACCGGAATCTGAACACCACTTTCTTTGACCCAGCGGGCGGGGGAGATCCAATCCTGTATCAACACCTC
>LWLHW060-13|Coregonus_clupeaformis|COI-5P|KP978124
CCTTTATTTAGTATTTGGTGCCTGAGCCGGAATAGTCGGCACAGCCCTAAGCCTTTTAATCCGAGCGGAACTAAGCCAACCCGGGGCTCTTCTGGGGGATGATCAGATTTATAATGTGATCGTCACGGCCCACGCCTTCGTTATGATTTTCTTTATAGTTATGCCAATTATGATTGGAGGCTTTGGAAACTGATTAATCCCACTTATAATCGGGGCCCCCGACATGGCATTTCCCCGAATGAATAATATGAGCTTTTGGCTCCTTCCCCCCTCCTTTCTCCTTCTCCTGGCCTCGTCCGGAGTTGAAGCCGGTGCCGGCACAGGATGAACAGTCTACCCCCCTCTGGCAGGCAACCTCGCCCACGCAGGAGCCTCCGTCGATTTAACTATTTTCTCCCTCCACTTAGCTGGTATTTCCTCTATCTTGGGGGCCGTTAATTTTATTACAACCATTATTAATATGAAACCCCCAGCTATTTCCCAGTATCAAACCCCTCTTTTTGTCTGGGCCGTCTTAATTACCGCAGTCCTTCTACTGCTTTCCCTTCCTGTCCTAGCAGCAGGTATTACCATGCTACTCACAGACCGGAATCTGAACACCACTTTCTTTGACCCAGCGGGCGGGGGAGATCCAATCCTGTATCAACACCTC
>LWLHW061-13|Coregonus_clupeaformis|COI-5P|KP978125
CCTTTATTTAGTATTTGGTGCCTGAGCCGGAATAGTCGGCACAGCCCTAAGCCTTTTAATCCGAGCGGAACTAAGCCAACCCGGGGCTCTTCTGGGGGATGATCAGATTTATAATGTGATCGTCACGGCCCACGCCTTCGTTATGATTTTCTTTATAGTTATGCCAATTATGATTGGAGGCTTTGGAAACTGATTAATCCCACTTATAATCGGGGCCCCCGACATGGCATTTCCCCGAATGAATAATATGAGCTTTTGGCTCCTTCCCCCCTCCTTTCTCCTTCTCCTGGCCTCGTCCGGAGTTGAAGCCGGTGCCGGCACAGGATGAACAGTCTACCCCCCTCTGGCAGGCAACCTCGCCCACGCAGGAGCCTCCGTCGATTTAACTATTTTCTCCCTCCACTTAGCTGGTATTTCCTCTATCTTGGGGGCCGTTAATTTTATTACAACCATTATTAATATGAAACCCCCAGCTATTTCCCAGTATCAAACCCCTCTTTTTGTCTGGGCCGTCTTAATTACCGCAGTCCTTCTACTGCTTTCCCTTCCTGTCCTAGCAGCAGGTATTACCATGCTACTCACAGACCGGAATCTGAACACCACTTTCTTTGACCCAGCGGGCGGGGGAGATCCAATCCTGTATCAACACCTC
>LWLHW062-13|Coregonus_clupeaformis|COI-5P|KP978126
CCTTTATTTAGTATTTGGTGCCTGAGCCGGAATAGTCGGCACAGCCCTAAGCCTTTTAATCCGAGCGGAACTAAGCCAACCCGGGGCTCTTCTGGGGGATGATCAGATTTATAATGTGATCGTCACGGCCCACGCCTTCGTTATGATTTTCTTTATAGTTATGCCAATTATGATTGGAGGCTTTGGAAACTGATTAATCCCACTTATAATCGGGGCCCCCGACATGGCATTTCCCCGAATGAATAATATGAGCTTTTGGCTCCTTCCCCCCTCCTTTCTCCTTCTCCTGGCCTCGTCCGGAGTTGAAGCCGGTGCCGGCACAGGATGAACAGTCTACCCCCCTCTGGCAGGCAACCTCGCCCACGCAGGAGCCTCCGTCGATTTAACTATTTTCTCCCTCCACTTAGCTGGTATTTCCTCTATCTTGGGGGCCGTTAATTTTATTACAACCATTATTAATATGAAACCCCCAGCTATTTCCCAGTATCAAACCCCTCTTTTTGTCTGGGCCGTCTTAATTACCGCAGTCCTTCTACTGCTTTCCCTTCCTGTCCTAGCAGCAGGTATTACCATGCTACTCACAGACCGGAATCTGAACACCACTTTCTTTGACCCAGCGGGCGGGGGAGATCCAATCCTGTATCAACACCTC
>LWLHW063-13|Coregonus_clupeaformis|COI-5P|KP978127
CCTTTATTTAGTATTTGGTGCCTGAGCCGGAATAGTCGGCACAGCCCTAAGCCTTTTAATCCGAGCGGAACTAAGCCAACCCGGGGCTCTTCTGGGGGATGATCAGATTTATAATGTGATCGTCACGGCCCACGCCTTCGTTATGATTTTCTTTATAGTTATGCCAATTATGATTGGAGGCTTTGGAAACTGATTAATCCCACTTATAATCGGGGCCCCCGACATGGCATTTCCCCGAATGAATAATATGAGCTTTTGGCTCCTTCCCCCCTCCTTTCTCCTTCTCCTGGCCTCGTCCGGAGTTGAAGCCGGTGCCGGCACAGGATGAACAGTCTACCCCCCTCTGGCAGGCAACCTCGCCCACGCAGGAGCCTCCGTCGATTTAACTATTTTCTCCCTCCACTTAGCTGGTATTTCCTCTATCTTGGGGGCCGTTAATTTTATTACAACCATTATTAATATGAAACCCCCAGCTATTTCCCAGTATCAAACCCCTCTTTTTGTCTGGGCCGTCTTAATTACCGCAGTCCTTCTACTGCTTTCCCTTCCTGTCCTAGCAGCAGGTATTACCATGCTACTCACAGACCGGAATCTGAACACCACTTTCTTTGACCCAGCGGGCGGGGGAGATCCAATCCTGTATCAACACCTC
>LWLHW064-13|Coregonus_clupeaformis|COI-5P|KP978128
CCTTTATTTAGTATTTGGTGCCTGAGCCGGAATAGTCGGCACAGCCCTAAGCCTTTTAATCCGAGCGGAACTAAGCCAACCCGGGGCTCTTCTGGGGGATGATCAGATTTATAATGTGATCGTCACGGCCCACGCCTTCGTTATGATTTTCTTTATAGTTATGCCAATTATGATTGGAGGCTTTGGAAACTGATTAATCCCACTTATAATCGGGGCCCCCGACATGGCATTTCCCCGAATGAATAATATGAGCTTTTGGCTCCTTCCCCCCTCCTTTCTCCTTCTCCTGGCCTCGTCCGGAGTTGAAGCCGGTGCCGGCACAGGATGAACAGTCTACCCCCCTCTGGCAGGCAACCTCGCCCACGCAGGAGCCTCCGTCGATTTAACTATTTTCTCCCTCCACTTAGCTGGTATTTCCTCTATCTTGGGGGCCGTTAATTTTATTACAACCATTATTAATATGAAACCCCCAGCTATTTCCCAGTATCAAACCCCTCTTTTTGTCTGGGCCGTCTTAATTACCGCAGTCCTTCTACTGCTTTCCCTTCCTGTCCTAGCAGCAGGTATTACCATGCTACTCACAGACCGGAATCTGAACACCACTTTCTTTGACCCAGCGGGCGGGGGAGATCCAATCCTGTATCAACACCTC
>LWLHW065-13|Coregonus_clupeaformis|COI-5P|KP978129
CCTTTATTTAGTATTTGGTGCCTGAGCCGGAATAGTCGGCACAGCCCTAAGCCTTTTAATCCGAGCGGAACTAAGCCAACCCGGGGCTCTTCTGGGGGATGATCAGATTTATAATGTGATCGTCACGGCCCACGCCTTCGTTATGATTTTCTTTATAGTTATGCCAATTATGATTGGAGGCTTTGGAAACTGATTAATCCCACTTATAATCGGGGCCCCCGACATGGCATTTCCCCGAATGAATAATATGAGCTTTTGGCTCCTTCCCCCCTCCTTTCTCCTTCTCCTGGCCTCGTCCGGAGTTGAAGCCGGTGCCGGCACAGGATGAACAGTCTACCCCCCTCTGGCAGGCAACCTCGCCCACGCAGGAGCCTCCGTCGATTTAACTATTTTCTCCCTCCACTTAGCTGGTATTTCCTCTATCTTGGGGGCCGTTAATTTTATTACAACCATTATTAATATGAAACCCCCAGCTATTTCCCAGTATCAAACCCCTCTTTTTGTCTGGGCCGTCTTAATTACCGCAGTCCTTCTACTGCTTTCCCTTCCTGTCCTAGCAGCAGGTATTACCATGCTACTCACAGACCGGAATCTGAACACCACTTTCTTTGACCCAGCGGGCGGGGGAGATCCAATCCTGTATCAACACCTC
>LWLHW067-13|Coregonus_clupeaformis|COI-5P|KP978130
CCTTTATTTAGTATTTGGTGCCTGAGCCGGAATAGTCGGCACAGCCCTAAGCCTTTTAATCCGAGCGGAACTAAGCCAACCCGGGGCTCTTCTGGGGGATGATCAGATTTATAATGTGATCGTCACGGCCCACGCCTTCGTTATGATTTTCTTTATAGTTATGCCAATTATGATTGGAGGCTTTGGAAACTGATTAATCCCACTTATAATCGGGGCCCCCGACATGGCATTTCCCCGAATGAATAATATGAGCTTTTGGCTCCTTCCCCCCTCCTTTCTCCTTCTCCTGGCCTCGTCCGGAGTTGAAGCCGGTGCCGGCACAGGATGAACAGTCTACCCCCCTCTGGCAGGCAACCTCGCCCACGCAGGAGCCTCCGTCGATTTAACTATTTTCTCCCTCCACTTAGCTGGTATTTCCTCTATCTTGGGGGCCGTTAATTTTATTACAACCATTATTAATATGAAACCCCCAGCTATTTCCCAGTATCAAACCCCTCTTTTTGTCTGGGCCGTCTTAATTACCGCAGTCCTTCTACTGCTTTCCCTTCCTGTCCTAGCAGCAGGTATTACCATGCTACTCACAGACCGGAATCTGAACACCACTTTCTTTGACCCAGCGGGCGGGGGAGATCCAATCCTGTATCAACACCTC
>LWLHW068-13|Coregonus_clupeaformis|COI-5P|KP978131
CCTTTATTTAGTATTTGGTGCCTGAGCCGGAATAGTCGGCACAGCCCTAAGCCTTTTAATCCGAGCGGAACTAAGCCAACCCGGGGCTCTTCTGGGGGATGATCAGATTTATAATGTGATCGTCACGGCCCACGCCTTCGTTATGATTTTCTTTATAGTTATGCCAATTATGATTGGAGGCTTTGGAAACTGATTAATCCCACTTATAATCGGGGCCCCCGACATGGCATTTCCCCGAATGAATAATATGAGCTTTTGGCTCCTTCCCCCCTCCTTTCTCCTTCTCCTGGCCTCGTCCGGAGTTGAAGCCGGTGCCGGCACAGGATGAACAGTCTACCCCCCTCTGGCAGGCAACCTCGCCCACGCAGGAGCCTCCGTCGATTTAACTATTTTCTCCCTCCACTTAGCTGGTATTTCCTCTATCTTGGGGGCCGTTAATTTTATTACAACCATTATTAATATGAAACCCCCAGCTATTTCCCAGTATCAAACCCCTCTTTTTGTCTGGGCCGTCTTAATTACCGCAGTCCTTCTACTGCTTTCCCTTCCTGTCCTAGCAGCAGGTATTACCATGCTACTCACAGACCGGAATCTGAACACCACTTTCTTTGACCCAGCGGGCGGGGGAGATCCAATCCTGTATCAACACCTC
>LWLHW069-13|Coregonus_clupeaformis|COI-5P|KP978132
CCTTTATTTAGTATTTGGTGCCTGAGCCGGAATAGTCGGCACAGCCCTAAGCCTTTTAATCCGAGCGGAACTAAGCCAACCCGGGGCTCTTCTGGGGGATGATCAGATTTATAATGTGATCGTCACGGCCCACGCCTTCGTTATGATTTTCTTTATAGTTATGCCAATTATGATTGGAGGCTTTGGAAACTGATTAATCCCACTTATAATCGGGGCCCCCGACATGGCATTTCCCCGAATGAATAATATGAGCTTTTGGCTCCTTCCCCCCTCCTTTCTCCTTCTCCTGGCCTCGTCCGGAGTTGAAGCCGGTGCCGGCACAGGATGAACAGTCTACCCCCCTCTGGCAGGCAACCTCGCCCACGCAGGAGCCTCCGTCGATTTAACTATTTTCTCCCTCCACTTAGCTGGTATTTCCTCTATCTTGGGGGCCGTTAATTTTATTACAACCATTATTAATATGAAACCCCCAGCTATTTCCCAGTATCAAACCCCTCTTTTTGTCTGGGCCGTCTTAATTACCGCAGTCCTTCTACTGCTTTCCCTTCCTGTCCTAGCAGCAGGTATTACCATGCTACTCACAGACCGGAATCTGAACACCACTTTCTTTGACCCAGCGGGCGGGGGAGATCCAATCCTGTATCAACACCTC
>LWLHW070-13|Coregonus_clupeaformis|COI-5P|KP978133
CCTTTATTTAGTATTTGGTGCCTGAGCCGGAATAGTCGGCACAGCCCTAAGCCTTTTAATCCGAGCGGAACTAAGCCAACCCGGGGCTCTTCTGGGGGATGATCAGATTTATAATGTGATCGTCACGGCCCACGCCTTCGTTATGATTTTCTTTATAGTTATGCCAATTATGATTGGAGGCTTTGGAAACTGATTAATCCCACTTATAATCGGGGCCCCCGACATGGCATTTCCCCGAATGAATAATATGAGCTTTTGGCTCCTTCCCCCCTCCTTTCTCCTTCTCCTGGCCTCGTCCGGAGTTGAAGCCGGTGCCGGCACAGGATGAACAGTCTACCCCCCTCTGGCAGGCAACCTCGCCCACGCAGGAGCCTCCGTCGATTTAACTATTTTCTCCCTCCACTTAGCTGGTATTTCCTCTATCTTGGGGGCCGTTAATTTTATTACAACCATTATTAATATGAAACCCCCAGCTATTTCCCAGTATCAAACCCCTCTTTTTGTCTGGGCCGTCTTAATTACCGCAGTCCTTCTACTGCTTTCCCTTCCTGTCCTAGCAGCAGGTATTACCATGCTACTCACAGACCGGAATCTGAACACCACTTTCTTTGACCCAGCGGGCGGGGGAGATCCAATCCTGTATCAACACCTC
>LWLHW079-13|Coregonus_clupeaformis|COI-5P|KP978143
CCTTTATTTAGTATTTGGTGCCTGAGCCGGAATAGTCGGCACAGCCCTAAGCCTTTTAATCCGAGCGGAACTAAGCCAACCCGGGGCTCTTCTGGGGGATGATCAGATTTATAATGTGATCGTCACGGCCCACGCCTTCGTTATGATTTTCTTTATAGTTATGCCAATTATGATTGGAGGCTTTGGAAACTGATTAATCCCACTTATAATCGGGGCCCCCGACATGGCATTTCCCCGAATGAATAATATGAGCTTTTGGCTCCTTCCCCCCTCCTTTCTCCTTCTCCTGGCCTCGTCCGGAGTTGAAGCCGGTGCCGGCACAGGATGAACAGTCTACCCCCCTCTGGCAGGCAACCTCGCCCACGCAGGAGCCTCCGTCGATTTAACTATTTTCTCCCTCCACTTAGCTGGTATTTCCTCTATCTTGGGGGCCGTTAATTTTATTACAACCATTATTAATATGAAACCCCCAGCTATTTCCCAGTATCAAACCCCTCTTTTTGTCTGGGCCGTCTTAATTACCGCAGTCCTTCTACTGCTTTCCCTTCCTGTCCTAGCAGCAGGTATTACCATGCTACTCACAGACCGGAATCTGAACACCACTTTCTTTGACCCAGCGGGCGGGGGAGATCCAATCCTGTATCAACACCTC
>LWLHW080-13|Coregonus_clupeaformis|COI-5P|KP978144
CCTTTATTTAGTATTTGGTGCCTGAGCCGGAATAGTCGGCACAGCCCTAAGCCTTTTAATCCGAGCGGAACTAAGCCAACCCGGGGCTCTTCTGGGGGATGATCAGATTTATAATGTGATCGTCACGGCCCACGCCTTCGTTATGATTTTCTTTATAGTTATGCCAATTATGATTGGAGGCTTTGGAAACTGATTAATCCCACTTATAATCGGGGCCCCCGACATGGCATTTCCCCGAATGAATAATATGAGCTTTTGGCTCCTTCCCCCCTCCTTTCTCCTTCTCCTGGCCTCGTCCGGAGTTGAAGCCGGTGCCGGCACAGGATGAACAGTCTACCCCCCTCTGGCAGGCAACCTCGCCCACGCAGGAGCCTCCGTCGATTTAACTATTTTCTCCCTCCACTTAGCTGGTATTTCCTCTATCTTGGGGGCCGTTAATTTTATTACAACCATTATTAATATGAAACCCCCAGCTATTTCCCAGTATCAAACCCCTCTTTTTGTCTGGGCCGTCTTAATTACCGCAGTCCTTCTACTGCTTTCCCTTCCTGTCCTAGCAGCAGGTATTACCATGCTACTCACAGACCGGAATCTGAACACCACTTTCTTTGACCCAGCGGGCGGGGGAGATCCAATCCTGTATCAACACCTC
>LWLHW081-13|Coregonus_clupeaformis|COI-5P|KP978145
CCTTTATTTAGTATTTGGTGCCTGAGCCGGAATAGTCGGCACAGCCCTAAGCCTTTTAATCCGAGCGGAACTAAGCCAACCCGGGGCTCTTCTGGGGGATGATCAGATTTATAATGTGATCGTCACGGCCCACGCCTTCGTTATGATTTTCTTTATAGTTATGCCAATTATGATTGGAGGCTTTGGAAACTGATTAATCCCACTTATAATCGGGGCCCCCGACATGGCATTTCCCCGAATGAATAATATGAGCTTTTGGCTCCTTCCCCCCTCCTTTCTCCTTCTCCTGGCCTCGTCCGGAGTTGAAGCCGGTGCCGGCACAGGATGAACAGTCTACCCCCCTCTGGCAGGCAACCTCGCCCACGCAGGAGCCTCCGTCGATTTAACTATTTTCTCCCTCCACTTAGCTGGTATTTCCTCTATCTTGGGGGCCGTTAATTTTATTACAACCATTATTAATATGAAACCCCCAGCTATTTCCCAGTATCAAACCCCTCTTTTTGTCTGGGCCGTCTTAATTACCGCAGTCCTTCTACTGCTTTCCCTTCCTGTCCTAGCAGCAGGTATTACCATGCTACTCACAGACCGGAATCTGAACACCACTTTCTTTGACCCAGCGGGCGGGGGAGATCCAATCCTGTATCAACACCTC
>LWLHW082-13|Coregonus_clupeaformis|COI-5P|KP978146
CCTTTATTTAGTATTTGGTGCCTGAGCCGGAATAGTCGGCACAGCCCTAAGCCTTTTAATCCGAGCGGAACTAAGCCAACCCGGGGCTCTTCTGGGGGATGATCAGATTTATAATGTGATCGTCACGGCCCACGCCTTCGTTATGATTTTCTTTATAGTTATGCCAATTATGATTGGAGGCTTTGGAAACTGATTAATCCCACTTATAATCGGGGCCCCCGACATGGCATTTCCCCGAATGAATAATATGAGCTTTTGGCTCCTTCCCCCCTCCTTTCTCCTTCTCCTGGCCTCGTCCGGAGTTGAAGCCGGTGCCGGCACAGGATGAACAGTCTACCCCCCTCTGGCAGGCAACCTCGCCCACGCAGGAGCCTCCGTCGATTTAACTATTTTCTCCCTCCACTTAGCTGGTATTTCCTCTATCTTGGGGGCCGTTAATTTTATTACAACCATTATTAATATGAAACCCCCAGCTATTTCCCAGTATCAAACCCCTCTTTTTGTCTGGGCCGTCTTAATTACCGCAGTCCTTCTACTGCTTTCCCTTCCTGTCCTAGCAGCAGGTATTACCATGCTACTCACAGACCGGAATCTGAACACCACTTTCTTTGACCCAGCGGGCGGGGGAGATCCAATCCTGTATCAACACCTC
>LWLHW083-13|Coregonus_clupeaformis|COI-5P|KP978147
CCTTTATTTAGTATTTGGTGCCTGAGCCGGAATAGTCGGCACAGCCCTAAGCCTTTTAATCCGAGCGGAACTAAGCCAACCCGGGGCTCTTCTGGGGGATGATCAGATTTATAATGTGATCGTCACGGCCCACGCCTTCGTTATGATTTTCTTTATAGTTATGCCAATTATGATTGGAGGCTTTGGAAACTGATTAATCCCACTTATAATCGGGGCCCCCGACATGGCATTTCCCCGAATGAATAATATGAGCTTTTGGCTCCTTCCCCCCTCCTTTCTCCTTCTCCTGGCCTCGTCCGGAGTTGAAGCCGGTGCCGGCACAGGATGAACAGTCTACCCCCCTCTGGCAGGCAACCTCGCCCACGCAGGAGCCTCCGTCGATTTAACTATTTTCTCCCTCCACTTAGCTGGTATTTCCTCTATCTTGGGGGCCGTTAATTTTATTACAACCATTATTAATATGAAACCCCCAGCTATTTCCCAGTATCAAACCCCTCTTTTTGTCTGGGCCGTCTTAATTACCGCAGTCCTTCTACTGCTTTCCCTTCCTGTCCTAGCAGCAGGTATTACCATGCTACTCACAGACCGGAATCTGAACACCACTTTCTTTGACCCAGCGGGCGGGGGAGATCCAATCCTGTATCAACACCTC
>LWLHW084-13|Coregonus_clupeaformis|COI-5P|KP978148
CCTTTATTTAGTATTTGGTGCCTGAGCCGGAATAGTCGGCACAGCCCTAAGCCTTTTAATCCGAGCGGAACTAAGCCAACCGGGGGCTCTTCTGGGGGATGATCAGATTTATAATGTGATCGTCACGGCCCACGCCTTCGTTATGATTTTCTTTATAGTTATGCCAATTATGATTGGAGGCTTTGGAAACTGATTAATCCCACTTATAATCGGGGCCCCCGACATGGCATTTCCCCGAATGAATAATATGAGCTTTTGGCTCCTTCCCCCCTCCTTTCTCCTTCTCCTGGCCTCGTCCGGAGTTGAAGCCGGTGCCGGCACAGGATGAACAGTCTACCCCCCTCTGGCAGGCAACCTCGCCCACGCAGGAGCCTCCGTCGATTTAACTATTTTCTCCCTCCACTTAGCTGGTATTTCCTCTATCTTGGGGGCCGTTAATTTTATTACAACCATTATTAATATGAAACCCCCAGCTATTTCCCAGTATCAAACCCCTCTTTTTGTCTGGGCCGTCTTAATTACCGCAGTCCTTCTACTGCTTTCCCTTCCTGTCCTAGCAGCAGGTATTACCATGCTACTCACAGACCGGAATCTGAACACCACTTTCTTTGACCCAGCGGGCGGGGGAGATCCAATCCTGTATCAACACCTC
>LWLHW085-13|Coregonus_clupeaformis|COI-5P|KP978149
CCTTTATTTAGTATTTGGTGCCTGAGCCGGAATAGTCGGCACAGCCCTAAGCCTTTTAATCCGAGCGGAACTAAGCCAACCCGGGGCTCTTCTGGGGGATGATCAGATTTATAATGTGATCGTCACGGCCCACGCCTTCGTTATGATTTTCTTTATAGTTATGCCAATTATGATTGGAGGCTTTGGAAACTGATTAATCCCACTTATAATCGGGGCCCCCGACATGGCATTTCCCCGAATGAATAATATGAGCTTTTGGCTCCTTCCCCCCTCCTTTCTCCTTCTCCTGGCCTCGTCCGGAGTTGAAGCCGGTGCCGGCACAGGATGAACAGTCTACCCCCCTCTGGCAGGCAACCTCGCCCACGCAGGAGCCTCCGTCGATTTAACTATTTTCTCCCTCCACTTAGCTGGTATTTCCTCTATCTTGGGGGCCGTTAATTTTATTACAACCATTATTAATATGAAACCCCCAGCTATTTCCCAGTATCAAACCCCTCTTTTTGTCTGGGCCGTCTTAATTACCGCAGTCCTTCTACTGCTTTCCCTTCCTGTCCTAGCAGCAGGTATTACCATGCTACTCACAGACCGGAATCTGAACACCACTTTCTTTGACCCAGCGGGCGGGGGAGATCCAATCCTGTATCAACACCTC
>LWLHW086-13|Coregonus_clupeaformis|COI-5P|KP978150
CCTTTATTTAGTATTTGGTGCCTGAGCCGGAATAGTCGGCACAGCCCTAAGCCTTTTAATCCGAGCGGAACTAAGCCAACCCGGGGCTCTTCTGGGGGATGATCAGATTTATAATGTGATCGTCACGGCCCACGCCTTCGTTATGATTTTCTTTATAGTTATGCCAATTATGATTGGAGGCTTTGGAAACTGATTAATCCCACTTATAATCGGGGCCCCCGACATGGCATTTCCCCGAATGAATAATATGAGCTTTTGGCTCCTTCCCCCCTCCTTTCTCCTTCTCCTGGCCTCGTCCGGAGTTGAAGCCGGTGCCGGCACAGGATGAACAGTCTACCCCCCTCTGGCAGGCAACCTCGCCCACGCAGGAGCCTCCGTCGATTTAACTATTTTCTCCCTCCACTTAGCTGGTATTTCCTCTATCTTGGGGGCCGTTAATTTTATTACAACCATTATTAATATGAAACCCCCAGCTATTTCCCAGTATCAAACCCCTCTTTTTGTCTGGGCCGTCTTAATTACCGCAGTCCTTCTACTGCTTTCCCTTCCTGTCCTAGCAGCAGGTATTACCATGCTACTCACAGACCGGAATCTGAACACCACTTTCTTTGACCCAGCGGGCGGGGGAGATCCAATCCTGTATCAACACCTC
>LWLHW087-13|Coregonus_clupeaformis|COI-5P|KP978151
CCTTTATTTAGTATTTGGTGCCTGAGCCGGAATAGTCGGCACAGCCCTAAGCCTTTTAATCCGAGCGGAACTAAGCCAACCCGGGGCTCTTCTGGGGGATGATCAGATTTATAATGTGATCGTCACGGCCCACGCCTTCGTTATGATTTTCTTTATAGTTATGCCAATTATGATTGGAGGCTTTGGAAACTGATTAATCCCACTTATAATCGGGGCCCCCGACATGGCATTTCCCCGAATGAATAATATGAGCTTTTGGCTCCTTCCCCCCTCCTTTCTCCTTCTCCTGGCCTCGTCCGGAGTTGAAGCCGGTGCCGGCACAGGATGAACAGTCTACCCCCCTCTGGCAGGCAACCTCGCCCACGCAGGAGCCTCCGTCGATTTAACTATTTTCTCCCTCCACTTAGCTGGTATTTCCTCTATCTTGGGGGCCGTTAATTTTATTACAACCATTATTAATATGAAACCCCCAGCTATTTCCCAGTATCAAACCCCTCTTTTTGTCTGGGCCGTCTTAATTACCGCAGTCCTTCTACTGCTTTCCCTTCCTGTCCTAGCAGCAGGTATTACCATGCTACTCACAGACCGGAATCTGAACACCACTTTCTTTGACCCAGCGGGCGGGGGAGATCCAATCCTGTATCAACACCTC
>LWLHW088-13|Coregonus_clupeaformis|COI-5P|KP978152
CCTTTATTTAGTATTCGGTGCCTGAGCCGGAATAGTCGGCACAGCCCTAAGCCTTTTAATCCGAGCGGAACTAAGCCAACCCGGGGCTCTTCTGGGGGATGATCAGATTTATAATGTGATCGTCACGGCCCACGCCTTCGTTATGATTTTCTTTATAGTTATGCCAATTATGATTGGAGGCTTTGGAAACTGATTAATCCCACTTATAATCGGGGCCCCCGACATGGCATTTCCCCGAATGAATAATATGAGCTTTTGGCTCCTTCCCCCCTCCTTTCTCCTTCTCCTGGCCTCGTCCGGAGTTGAAGCCGGTGCCGGCACAGGATGAACAGTCTACCCCCCTCTGGCAGGCAACCTCGCCCACGCAGGAGCCTCCGTCGATTTAACTATTTTCTCCCTCCACTTAGCTGGTATTTCCTCTATCTTGGGGGCCGTTAATTTTATTACAACCATTATTAATATGAAACCCCCAGCTATTTCCCAGTATCAAACCCCTCTTTTTGTCTGGGCCGTCTTAATTACCGCAGTCCTTCTACTGCTTTCCCTTCCTGTCCTAGCAGCAGGTATTACCATGCTACTCACAGACCGGAATCTGAACACCACTTTCTTTGACCCAGCGGGCGGGGGAGATCCAATCCTGTATCAACACCTC
>LWLHW089-13|Coregonus_clupeaformis|COI-5P|KP978153
CCTTTATTTAGTATTTGGTGCCTGAGCCGGAATAGTCGGCACAGCCCTAAGCCTTTTAATCCGAGCGGAACTAAGCCAACCCGGGGCTCTTCTGGGGGATGATCAGATTTATAATGTGATCGTCACGGCCCACGCCTTCGTTATGATTTTCTTTATAGTTATGCCAATTATGATTGGAGGCTTTGGAAACTGATTAATCCCACTTATAATCGGGGCCCCCGACATGGCATTTCCCCGAATGAATAATATGAGCTTTTGGCTCCTTCCCCCCTCCTTTCTCCTTCTCCTGGCCTCGTCCGGAGTTGAAGCCGGTGCCGGCACAGGATGAACAGTCTACCCCCCTCTGGCAGGCAACCTCGCCCACGCAGGAGCCTCCGTCGATTTAACTATTTTCTCCCTCCACTTAGCTGGTATTTCCTCTATCTTGGGGGCCGTTAATTTTATTACAACCATTATTAATATGAAACCCCCAGCTATTTCCCAGTATCAAACCCCTCTTTTTGTCTGGGCCGTCTTAATTACCGCAGTCCTTCTACTGCTTTCCCTTCCTGTCCTAGCAGCAGGTATTACCATGCTACTCACAGACCGGAATCTGAACACCACTTTCTTTGACCCAGCGGGCGGGGGAGATCCAATCCTGTATCAACACCTC
>LWLHW090-13|Coregonus_clupeaformis|COI-5P|KP978154
CCTTTATTTAGTATTTGGTGCCTGAGCCGGAATAGTCGGCACAGCCCTAAGCCTTTTAATCCGAGCGGAACTAAGCCAACCCGGGGCTCTTCTGGGGGATGATCAGATTTATAATGTGATCGTCACGGCCCACGCCTTCGTTATGATTTTCTTTATAGTTATGCCAATTATGATTGGAGGCTTTGGAAACTGATTAATCCCACTTATAATCGGGGCCCCCGACATGGCATTTCCCCGAATGAATAATATGAGCTTTTGGCTCCTTCCCCCCTCCTTTCTCCTTCTCCTGGCCTCGTCCGGAGTTGAAGCCGGTGCCGGCACAGGATGAACAGTCTACCCCCCTCTGGCAGGCAACCTCGCCCACGCAGGAGCCTCCGTCGATTTAACTATTTTCTCCCTCCACTTAGCTGGTATTTCCTCTATCTTGGGGGCCGTTAATTTTATTACAACCATTATTAATATGAAACCCCCAGCTATTTCCCAGTATCAAACCCCTCTTTTTGTCTGGGCCGTCTTAATTACCGCAGTCCTTCTACTGCTTTCCCTTCCTGTCCTAGCAGCAGGTATTACCATGCTACTCACAGACCGGAATCTGAACACCACTTTCTTTGACCCAGCGGGCGGGGGAGATCCAATCCTGTATCAACACCTC
>LWLHW091-13|Coregonus_clupeaformis|COI-5P|KP978155
CCTTTATTTAGTATTTGGTGCCTGAGCCGGAATAGTCGGCACAGCCCTAAGCCTTTTAATCCGAGCGGAACTAAGCCAACCCGGGGCTCTTCTGGGGGATGATCAGATTTATAATGTGATCGTCACGGCCCACGCCTTCGTTATGATTTTCTTTATAGTTATGCCAATTATGATTGGAGGCTTTGGAAACTGATTAATCCCACTTATAATCGGGGCCCCCGACATGGCATTTCCCCGAATGAATAATATGAGCTTTTGGCTCCTTCCCCCCTCCTTTCTCCTTCTCCTGGCCTCGTCCGGAGTTGAAGCCGGTGCCGGCACAGGATGAACAGTCTACCCCCCTCTGGCAGGCAACCTCGCCCACGCAGGAGCCTCCGTCGATTTAACTATTTTCTCCCTCCACTTAGCTGGTATTTCCTCTATCTTGGGGGCCGTTAATTTTATTACAACCATTATTAATATGAAACCCCCAGCTATTTCCCAGTATCAAACCCCTCTTTTTGTCTGGGCCGTCTTAATTACCGCAGTCCTTCTACTGCTTTCCCTTCCTGTCCTAGCAGCAGGTATTACCATGCTACTCACAGACCGGAATCTGAACACCACTTTCTTTGACCCAGCGGGCGGGGGAGATCCAATCCTGTATCAACACCTC
>LWLHW092-13|Coregonus_clupeaformis|COI-5P|KP978156
CCTTTATTTAGTATTTGGTGCCTGAGCCGGAATAGTCGGCACAGCCCTAAGCCTTTTAATCCGAGCGGAACTAAGCCAACCCGGGGCTCTTCTGGGGGATGATCAGATTTATAATGTGATCGTCACGGCCCACGCCTTCGTTATGATTTTCTTTATAGTTATGCCAATTATGATTGGAGGCTTTGGAAACTGATTAATCCCACTTATAATCGGGGCCCCCGACATGGCATTTCCCCGAATGAATAATATGAGCTTTTGGCTCCTTCCCCCCTCCTTTCTCCTTCTCCTGGCCTCGTCCGGAGTTGAAGCCGGTGCCGGCACAGGATGAACAGTCTACCCCCCTCTGGCAGGCAACCTCGCCCACGCAGGAGCCTCCGTCGATTTAACTATTTTCTCCCTCCACTTAGCTGGTATTTCCTCTATCTTGGGGGCCGTTAATTTTATTACAACCATTATTAATATGAAACCCCCAGCTATTTCCCAGTATCAAACCCCTCTTTTTGTCTGGGCCGTCTTAATTACCGCAGTCCTTCTACTGCTTTCCCTTCCTGTCCTAGCAGCAGGTATTACCATGCTACTCACAGACCGGAATCTGAACACCACTTTCTTTGACCCAGCGGGCGGGGGAGATCCAATCCTGTATCAACACCTC
>LWLHW093-13|Coregonus_clupeaformis|COI-5P|KP978157
CCTTTATTTAGTATTTGGTGCCTGAGCCGGAATAGTCGGCACAGCCCTAAGCCTTTTAATCCGAGCGGAACTAAGCCAACCCGGGGCTCTTCTGGGGGATGATCAGATTTATAATGTGATCGTCACGGCCCACGCCTTCGTTATGATTTTCTTTATAGTTATGCCAATTATGATTGGAGGCTTTGGAAACTGATTAATCCCACTTATAATCGGGGCCCCCGACATGGCATTTCCCCGAATGAATAATATGAGCTTTTGGCTCCTTCCCCCCTCCTTTCTCCTTCTCCTGGCCTCGTCCGGAGTTGAAGCCGGTGCCGGCACAGGATGAACAGTCTACCCCCCTCTGGCAGGCAACCTCGCCCACGCAGGAGCCTCCGTCGATTTAACTATTTTCTCCCTCCACTTAGCTGGTATTTCCTCTATCTTGGGGGCCGTTAATTTTATTACAACCATTATTAATATGAAACCCCCAGCTATTTCCCAGTATCAAACCCCTCTTTTTGTCTGGGCCGTCTTAATTACCGCAGTCCTTCTACTGCTTTCCCTTCCTGTCCTAGCAGCAGGTATTACCATGCTACTCACAGACCGGAATCTGAACACCACTTTCTTTGACCCAGCGGGCGGGGGAGATCCAATCCTGTATCAACACCTC
>LWLHW094-13|Coregonus_clupeaformis|COI-5P|KP978158
CCTTTATTTAGTATTTGGTGCCTGAGCCGGAATAGTCGGCACAGCCCTAAGCCTTTTAATCCGAGCGGAACTAAGCCAACCCGGGGCTCTTCTGGGGGATGATCAGATTTATAATGTGATCGTCACGGCCCACGCCTTCGTTATGATTTTCTTTATAGTTATGCCAATTATGATTGGAGGCTTTGGAAACTGATTAATCCCACTTATAATCGGGGCCCCCGACATGGCATTTCCCCGAATGAATAATATGAGCTTTTGGCTCCTTCCCCCCTCCTTTCTCCTTCTCCTGGCCTCGTCCGGAGTTGAAGCCGGTGCCGGCACAGGATGAACAGTCTACCCCCCTCTGGCAGGCAACCTCGCCCACGCAGGAGCCTCCGTCGATTTAACTATTTTCTCCCTCCACTTAGCTGGTATTTCCTCTATCTTGGGGGCCGTTAATTTTATTACAACCATTATTAATATGAAACCCCCAGCTATTTCCCAGTATCAAACCCCTCTTTTTGTCTGGGCCGTCTTAATTACCGCAGTCCTTCTACTGCTTTCCCTTCCTGTCCTAGCAGCAGGTATTACCATGCTACTCACAGACCGGAATCTGAACACCACTTTCTTTGACCCAGCGGGCGGGGGAGATCCAATCCTGTATCAACACCTC
>LWLHW095-13|Coregonus_clupeaformis|COI-5P|KP978159
CCTTTATTTAGTATTTGGTGCCTGAGCCGGAATAGTCGGCACAGCCCTAAGCCTTTTAATCCGAGCGGAACTAAGCCAACCCGGGGCTCTTCTGGGGGATGATCAGATTTATAATGTGATCGTCACGGCCCACGCCTTCGTTATGATTTTCTTTATAGTTATGCCAATTATGATTGGAGGCTTTGGAAACTGATTAATCCCACTTATAATCGGGGCCCCCGACATGGCATTTCCCCGAATGAATAATATGAGCTTTTGGCTCCTTCCCCCCTCCTTTCTCCTTCTCCTGGCCTCGTCCGGAGTTGAAGCCGGTGCCGGCACAGGATGAACAGTCTACCCCCCTCTGGCAGGCAACCTCGCCCACGCAGGAGCCTCCGTCGATTTAACTATTTTCTCCCTCCACTTAGCTGGTATTTCCTCTATCTTGGGGGCCGTTAATTTTATTACAACCATTATTAATATGAAACCCCCAGCTATTTCCCAGTATCAAACCCCTCTTTTTGTCTGGGCCGTCTTAATTACCGCAGTCCTTCTACTGCTTTCCCTTCCTGTCCTAGCAGCAGGTATTACCATGCTACTCACAGACCGGAATCTGAACACCACTTTCTTTGACCCAGCGGGCGGGGGAGATCCAATCCTGTATCAACACCTC
>LWLHW096-13|Coregonus_clupeaformis|COI-5P|KP978160
CCTTTATTTAGTATTTGGTGCCTGAGCCGGAATAGTCGGCACAGCCCTAAGCCTTTTAATCCGAGCGGAACTAAGCCAACCCGGGGCTCTTCTGGGGGATGATCAGATTTATAATGTGATCGTCACGGCCCACGCCTTCGTTATGATTTTCTTTATAGTTATGCCAATTATGATTGGAGGCTTTGGAAACTGATTAATCCCACTTATAATCGGGGCCCCCGACATGGCATTTCCCCGAATGAATAATATGAGCTTTTGGCTCCTTCCCCCCTCCTTTCTCCTTCTCCTGGCCTCGTCCGGAGTTGAAGCCGGTGCCGGCACAGGATGAACAGTCTACCCCCCTCTGGCAGGCAACCTCGCCCACGCAGGAGCCTCCGTCGATTTAACTATTTTCTCCCTCCACTTAGCTGGTATTTCCTCTATCTTGGGGGCCGTTAATTTTATTACAACCATTATTAATATGAAACCCCCAGCTATTTCCCAGTATCAAACCCCTCTTTTTGTCTGGGCCGTCTTAATTACCGCAGTCCTTCTACTGCTTTCCCTTCCTGTCCTAGCAGCAGGTATTACCATGCTACTCACAGACCGGAATCTGAACACCACTTTCTTTGACCCAGCGGGCGGGGGAGATCCAATCCTGTATCAACACCTC
>LWLHW097-13|Coregonus_clupeaformis|COI-5P|KP978161
CCTTTATTTAGTATTTGGTGCCTGAGCCGGAATAGTCGGCACAGCCCTAAGCCTTTTAATCCGAGCGGAACTAAGCCAACCCGGGGCTCTTCTGGGGGATGATCAGATTTATAATGTGATCGTCACGGCCCACGCCTTCGTTATGATTTTCTTTATAGTTATGCCAATTATGATTGGAGGCTTTGGAAACTGATTAATCCCACTTATAATCGGGGCCCCCGACATGGCATTTCCCCGAATGAATAATATGAGCTTTTGGCTCCTTCCCCCCTCCTTTCTCCTTCTCCTGGCCTCGTCCGGAGTTGAAGCCGGTGCCGGCACAGGATGAACAGTCTACCCCCCTCTGGCAGGCAACCTCGCCCACGCAGGAGCCTCCGTCGATTTAACTATTTTCTCCCTCCACTTAGCTGGTATTTCCTCTATCTTGGGGGCCGTTAATTTTATTACAACCATTATTAATATGAAACCCCCAGCTATTTCCCAGTATCAAACCCCTCTTTTTGTCTGGGCCGTCTTAATTACCGCAGTCCTTCTACTGCTTTCCCTTCCTGTCCTAGCAGCAGGTATTACCATGCTACTCACAGACCGGAATCTGAACACCACTTTCTTTGACCCAGCGGGCGGGGGAGATCCAATCCTGTATCAACACCTC
>LWLHW098-13|Coregonus_clupeaformis|COI-5P|KP978162
CCTTTATTTAGTATTTGGTGCCTGAGCCGGAATAGTCGGCACAGCCCTAAGCCTTTTAATCCGAGCGGAACTAAGCCAACCCGGGGCTCTTCTGGGGGATGATCAGATTTATAATGTGATCGTCACGGCCCACGCCTTCGTTATGATTTTCTTTATAGTTATGCCAATTATGATTGGAGGCTTTGGAAACTGATTAATCCCACTTATAATCGGGGCCCCCGACATGGCATTTCCCCGAATGAATAATATGAGCTTTTGGCTCCTTCCCCCCTCCTTTCTCCTTCTCCTGGCCTCGTCCGGAGTTGAAGCCGGTGCCGGCACAGGATGAACAGTCTACCCCCCTCTGGCAGGCAACCTCGCCCACGCAGGAGCCTCCGTCGATTTAACTATTTTCTCCCTCCACTTAGCTGGTATTTCCTCTATCTTGGGGGCCGTTAATTTTATTACAACCATTATTAATATGAAACCCCCAGCTATTTCCCAGTATCAAACCCCTCTTTTTGTCTGGGCCGTCTTAATTACCGCAGTCCTTCTACTGCTTTCCCTTCCTGTCCTAGCAGCAGGTATTACCATGCTACTCACAGACCGGAATCTGAACACCACTTTCTTTGACCCAGCGGGCGGGGGAGATCCAATCCTGTATCAACACCTC
>LWLHW099-13|Coregonus_clupeaformis|COI-5P|KP978163
CCTTTATTTAGTATTTGGTGCCTGAGCCGGAATAGTCGGCACAGCCCTAAGCCTTTTAATCCGAGCGGAACTAAGCCAACCCGGGGCTCTTCTGGGGGATGATCAGATTTATAATGTGATCGTCACGGCCCACGCCTTCGTTATGATTTTCTTTATAGTTATGCCAATTATGATTGGAGGCTTTGGAAACTGATTAATCCCACTTATAATCGGGGCCCCCGACATGGCATTTCCCCGAATGAATAATATGAGCTTTTGGCTCCTTCCCCCCTCCTTTCTCCTTCTCCTGGCCTCGTCCGGAGTTGAAGCCGGTGCCGGCACAGGATGAACAGTCTACCCCCCTCTGGCAGGCAACCTCGCCCACGCAGGAGCCTCCGTCGATTTAACTATTTTCTCCCTCCACTTAGCTGGTATTTCCTCTATCTTGGGGGCCGTTAATTTTATTACAACCATTATTAATATGAAACCCCCAGCTATTTCCCAGTATCAAACCCCTCTTTTTGTCTGGGCCGTCTTAATTACCGCAGTCCTTCTACTGCTTTCCCTTCCTGTCCTAGCAGCAGGTATTACCATGCTACTCACAGACCGGAATCTGAACACCACTTTCTTTGACCCAGCGGGCGGGGGAGATCCAATCCTGTATCAACACCTC
>LWLHW100-13|Coregonus_clupeaformis|COI-5P|KP978164
CCTTTATTTAGTATTTGGTGCCTGAGCCGGAATAGTCGGCACAGCCCTAAGCCTTTTAATCCGAGCGGAACTAAGCCAACCCGGGGCTCTTCTGGGGGATGATCAGATTTATAATGTGATCGTCACGGCCCACGCCTTCGTTATGATTTTCTTTATAGTTATGCCAATTATGATTGGAGGCTTTGGAAACTGATTAATCCCACTTATAATCGGGGCCCCCGACATGGCATTTCCCCGAATGAATAATATGAGCTTTTGGCTCCTTCCCCCCTCCTTTCTCCTTCTCCTGGCCTCGTCCGGAGTTGAAGCCGGTGCCGGCACAGGATGAACAGTCTACCCCCCTCTGGCAGGCAACCTCGCCCACGCAGGAGCCTCCGTCGATTTAACTATTTTCTCCCTCCACTTAGCTGGTATTTCCTCTATCTTGGGGGCCGTTAATTTTATTACAACCATTATTAATATGAAACCCCCAGCTATTTCCCAGTATCAAACCCCTCTTTTTGTCTGGGCCGTCTTAATTACCGCAGTCCTTCTACTGCTTTCCCTTCCTGTCCTAGCAGCAGGTATTACCATGCTACTCACAGACCGGAATCTGAACACCACTTTCTTTGACCCAGCGGGCGGGGGAGATCCAATCCTGTATCAACACCTC
>LWLHW101-13|Coregonus_clupeaformis|COI-5P|KP978165
CCTTTATTTAGTATTTGGTGCCTGAGCCGGAATAGTCGGCACAGCCCTAAGCCTTTTAATCCGAGCGGAACTAAGCCAACCCGGGGCTCTTCTGGGGGATGATCAGATTTATAATGTGATCGTCACGGCCCACGCCTTCGTTATGATTTTCTTTATAGTTATGCCAATTATGATTGGAGGCTTTGGAAACTGATTAATCCCACTTATAATCGGGGCCCCCGACATGGCATTTCCCCGAATGAATAATATGAGCTTTTGGCTCCTTCCCCCCTCCTTTCTCCTTCTCCTGGCCTCGTCCGGAGTTGAAGCCGGTGCCGGCACAGGATGAACAGTCTACCCCCCTCTGGCAGGCAACCTCGCCCACGCAGGAGCCTCCGTCGATTTAACTATTTTCTCCCTCCACTTAGCTGGTATTTCCTCTATCTTGGGGGCCGTTAATTTTATTACAACCATTATTAATATGAAACCCCCAGCTATTTCCCAGTATCAAACCCCTCTTTTTGTCTGGGCCGTCTTAATTACCGCAGTCCTTCTACTGCTTTCCCTTCCTGTCCTAGCAGCAGGTATTACCATGCTACTCACAGACCGGAATCTGAACACCACTTTCTTTGACCCAGCGGGCGGGGGAGATCCAATCCTGTATCAACACCTC
>LWLHW102-13|Coregonus_clupeaformis|COI-5P|KP978166
CCTTTATTTAGTATTTGGTGCCTGAGCCGGAATAGTCGGCACAGCCCTAAGCCTTTTAATCCGAGCGGAACTAAGCCAACCCGGGGCTCTTCTGGGGGATGATCAGATTTATAATGTGATCGTCACGGCCCACGCCTTCGTTATGATTTTCTTTATAGTTATGCCAATTATGATTGGAGGCTTTGGAAACTGATTAATCCCACTTATAATCGGGGCCCCCGACATGGCATTTCCCCGAATGAATAATATGAGCTTTTGGCTCCTTCCCCCCTCCTTTCTCCTTCTCCTGGCCTCGTCCGGAGTTGAAGCCGGTGCCGGCACAGGATGAACAGTCTACCCCCCTCTGGCAGGCAACCTCGCCCACGCAGGAGCCTCCGTCGATTTAACTATTTTCTCCCTCCACTTAGCTGGTATTTCCTCTATCTTGGGGGCCGTTAATTTTATTACAACCATTATTAATATGAAACCCCCAGCTATTTCCCAGTATCAAACCCCTCTTTTTGTCTGGGCCGTCTTAATTACCGCAGTCCTTCTACTGCTTTCCCTTCCTGTCCTAGCAGCAGGTATTACCATGCTACTCACAGACCGGAATCTGAACACCACTTTCTTTGACCCAGCGGGCGGGGGAGATCCAATCCTGTATCAACACCTC
>LWLHW103-13|Coregonus_clupeaformis|COI-5P|KP978167
CCTTTATTTAGTATTTGGTGCCTGAGCCGGAATAGTCGGCACAGCCCTAAGCCTTTTAATCCGAGCGGAACTAAGCCAACCCGGGGCTCTTCTGGGGGATGATCAGATTTATAATGTGATCGTCACGGCCCACGCCTTCGTTATGATTTTCTTTATAGTTATGCCAATTATGATTGGAGGCTTTGGAAACTGATTAATCCCACTTATAATCGGGGCCCCCGACATGGCATTTCCCCGAATGAATAATATGAGCTTTTGGCTCCTTCCCCCCTCCTTTCTCCTTCTCCTGGCCTCGTCCGGAGTTGAAGCCGGTGCCGGCACAGGATGAACAGTCTACCCCCCTCTGGCAGGCAACCTCGCCCACGCAGGAGCCTCCGTCGATTTAACTATTTTCTCCCTCCACTTAGCTGGTATTTCCTCTATCTTGGGGGCCGTTAATTTTATTACAACCATTATTAATATGAAACCCCCAGCTATTTCCCAGTATCAAACCCCTCTTTTTGTCTGGGCCGTCTTAATTACCGCAGTCCTTCTACTGCTTTCCCTTCCTGTCCTAGCAGCAGGTATTACCATGCTACTCACAGACCGGAATCTGAACACCACTTTCTTTGACCCAGCGGGCGGGGGAGATCCAATCCTGTATCAACACCTC
>LWLHW104-13|Coregonus_clupeaformis|COI-5P|KP978168
CCTTTATTTAGTATTTGGTGCCTGAGCCGGAATAGTCGGCACAGCCCTAAGCCTTTTAATCCGAGCGGAACTAAGCCAACCCGGGGCTCTTCTGGGGGATGATCAGATTTATAATGTGATCGTCACGGCCCACGCCTTCGTTATGATTTTCTTTATAGTTATGCCAATTATGATTGGAGGCTTTGGAAACTGATTAATCCCACTTATAATCGGGGCCCCCGACATGGCATTTCCCCGAATGAATAATATGAGCTTTTGGCTCCTTCCCCCCTCCTTTCTCCTTCTCCTGGCCTCGTCCGGAGTTGAAGCCGGTGCCGGCACAGGATGAACAGTCTACCCCCCTCTGGCAGGCAACCTCGCCCACGCAGGAGCCTCCGTCGATTTAACTATTTTCTCCCTCCACTTAGCTGGTATTTCCTCTATCTTGGGGGCCGTTAATTTTATTACAACCATTATTAATATGAAACCCCCAGCTATTTCCCAGTATCAAACCCCTCTTTTTGTCTGGGCCGTCTTAATTACCGCAGTCCTTCTACTGCTTTCCCTTCCTGTCCTAGCAGCAGGTATTACCATGCTACTCACAGACCGGAATCTGAACACCACTTTCTTTGACCCAGCGGGCGGGGGAGATCCAATCCTGTATCAACACCTC
>LWLHW105-13|Coregonus_clupeaformis|COI-5P|KP978169
CCTTTATTTAGTATTTGGTGCCTGAGCCGGAATAGTCGGCACAGCCCTAAGCCTTTTAATCCGAGCGGAACTAAGCCAACCCGGGGCTCTTCTGGGGGATGATCAGATTTATAATGTGATCGTCACGGCCCACGCCTTCGTTATGATTTTCTTTATAGTTATGCCAATTATGATTGGAGGCTTTGGAAACTGATTAATCCCACTTATAATCGGGGCCCCCGACATGGCATTTCCCCGAATGAATAATATGAGCTTTTGGCTCCTTCCCCCCTCCTTTCTCCTTCTCCTGGCCTCGTCCGGAGTTGAAGCCGGTGCCGGCACAGGATGAACAGTCTACCCCCCTCTGGCAGGCAACCTCGCCCACGCAGGAGCCTCCGTCGATTTAACTATTTTCTCCCTCCACTTAGCTGGTATTTCCTCTATCTTGGGGGCCGTTAATTTTATTACAACCATTATTAATATGAAACCCCCAGCTATTTCCCAGTATCAAACCCCTCTTTTTGTCTGGGCCGTCTTAATTACCGCAGTCCTTCTACTGCTTTCCCTTCCTGTCCTAGCAGCAGGTATTACCATGCTACTCACAGACCGGAATCTGAACACCACTTTCTTTGACCCAGCGGGCGGGGGAGATCCAATCCTGTATCAACACCTC
>LWLHW106-13|Coregonus_clupeaformis|COI-5P|KP978170
CCTTTATTTAGTATTTGGTGCCTGAGCCGGAATAGTCGGCACAGCCCTAAGCCTTTTAATCCGAGCGGAACTAAGCCAACCCGGGGCTCTTCTGGGGGATGATCAGATTTATAATGTGATCGTCACGGCCCACGCCTTCGTTATGATTTTCTTTATAGTTATGCCAATTATGATTGGAGGCTTTGGAAACTGATTAATCCCACTTATAATCGGGGCCCCCGACATGGCATTTCCCCGAATGAATAATATGAGCTTTTGGCTCCTTCCCCCCTCCTTTCTCCTTCTCCTGGCCTCGTCCGGAGTTGAAGCCGGTGCCGGCACAGGATGAACAGTCTACCCCCCTCTGGCAGGCAACCTCGCCCACGCAGGAGCCTCCGTCGATTTAACTATTTTCTCCCTCCACTTAGCTGGTATTTCCTCTATCTTGGGGGCCGTTAATTTTATTACAACCATTATTAATATGAAACCCCCAGCTATTTCCCAGTATCAAACCCCTCTTTTTGTCTGGGCCGTCTTAATTACCGCAGTCCTTCTACTGCTTTCCCTTCCTGTCCTAGCAGCAGGTATTACCATGCTACTCACAGACCGGAATCTGAACACCACTTTCTTTGACCCAGCGGGCGGGGGAGATCCAATCCTGTATCAACACCTC
>LWLHW107-13|Coregonus_clupeaformis|COI-5P|KP978171
CCTTTATTTAGTATTTGGTGCCTGAGCCGGAATAGTCGGCACAGCCCTAAGCCTTTTAATCCGAGCGGAACTAAGCCAACCCGGGGCTCTTCTGGGGGATGATCAGATTTATAATGTGATCGTCACGGCCCACGCCTTCGTTATGATTTTCTTTATAGTTATGCCAATTATGATTGGAGGCTTTGGAAACTGATTAATCCCACTTATAATCGGGGCCCCCGACATGGCATTTCCCCGAATGAATAATATGAGCTTTTGGCTCCTTCCCCCCTCCTTTCTCCTTCTCCTGGCCTCGTCCGGAGTTGAAGCCGGTGCCGGCACAGGATGAACAGTCTACCCCCCTCTGGCAGGCAACCTCGCCCACGCAGGAGCCTCCGTCGATTTAACTATTTTCTCCCTCCACTTAGCTGGTATTTCCTCTATCTTGGGGGCCGTTAATTTTATTACAACCATTATTAATATGAAACCCCCAGCTATTTCCCAGTATCAAACCCCTCTTTTTGTCTGGGCCGTCTTAATTACCGCAGTCCTTCTACTGCTTTCCCTTCCTGTCCTAGCAGCAGGTATTACCATGCTACTCACAGACCGGAATCTGAACACCACTTTCTTTGACCCAGCGGGCGGGGGAGATCCAATCCTGTATCAACACCTC
>LWLHW108-13|Coregonus_clupeaformis|COI-5P|KP978172
CCTTTATTTAGTATTTGGTGCCTGAGCCGGAATAGTCGGCACAGCCCTAAGCCTTTTAATCCGAGCGGAACTAAGCCAACCCGGGGCTCTTCTGGGGGATGATCAGATTTATAATGTGATCGTCACGGCCCACGCCTTCGTTATGATTTTCTTTATAGTTATGCCAATTATGATTGGAGGCTTTGGAAACTGATTAATCCCACTTATAATCGGGGCCCCCGACATGGCATTTCCCCGAATGAATAATATGAGCTTTTGGCTCCTTCCCCCCTCCTTTCTCCTTCTCCTGGCCTCGTCCGGAGTTGAAGCCGGTGCCGGCACAGGATGAACAGTCTACCCCCCTCTGGCAGGCAACCTCGCCCACGCAGGAGCCTCCGTCGATTTAACTATTTTCTCCCTCCACTTAGCTGGTATTTCCTCTATCTTGGGGGCCGTTAATTTTATTACAACCATTATTAATATGAAACCCCCAGCTATTTCCCAGTATCAAACCCCTCTTTTTGTCTGGGCCGTCTTAATTACCGCAGTCCTTCTACTGCTTTCCCTTCCTGTCCTAGCAGCAGGTATTACCATGCTACTCACAGACCGGAATCTGAACACCACTTTCTTTGACCCAGCGGGCGGGGGAGATCCAATCCTGTATCAACACCTC
>LWLHW109-13|Coregonus_clupeaformis|COI-5P|KP978173
CCTTTATTTAGTATTTGGTGCCTGAGCCGGAATAGTCGGCACAGCCCTAAGCCTTTTAATCCGAGCGGAACTAAGCCAACCCGGGGCTCTTCTGGGGGATGATCAGATTTATAATGTGATCGTCACGGCCCACGCCTTCGTTATGATTTTCTTTATAGTTATGCCAATTATGATTGGAGGCTTTGGAAACTGATTAATCCCACTTATAATCGGGGCCCCCGACATGGCATTTCCCCGAATGAATAATATGAGCTTTTGGCTCCTTCCCCCCTCCTTTCTCCTTCTCCTGGCCTCGTCCGGAGTTGAAGCCGGTGCCGGCACAGGATGAACAGTCTACCCCCCTCTGGCAGGCAACCTCGCCCACGCAGGAGCCTCCGTCGATTTAACTATTTTCTCCCTCCACTTAGCTGGTATTTCCTCTATCTTGGGGGCCGTTAATTTTATTACAACCATTATTAATATGAAACCCCCAGCTATTTCCCAGTATCAAACCCCTCTTTTTGTCTGGGCCGTCTTAATTACCGCAGTCCTTCTACTGCTTTCCCTTCCTGTCCTAGCAGCAGGTATTACCATGCTACTCACAGACCGGAATCTGAACACCACTTTCTTTGACCCAGCGGGCGGGGGAGATCCAATCCTGTATCAACACCTC
>LWLHW110-13|Coregonus_clupeaformis|COI-5P|KP978174
CCTTTATTTAGTATTTGGTGCCTGAGCCGGAATAGTCGGCACAGCCCTAAGCCTTTTAATCCGAGCGGAACTAAGCCAACCCGGGGCTCTTCTGGGGGATGATCAGATTTATAATGTGATCGTCACGGCCCACGCCTTCGTTATGATTTTCTTTATAGTTATGCCAATTATGATTGGAGGCTTTGGAAACTGATTAATCCCACTTATAATCGGGGCCCCCGACATGGCATTTCCCCGAATGAATAATATGAGCTTTTGGCTCCTTCCCCCCTCCTTTCTCCTTCTCCTGGCCTCGTCCGGAGTTGAAGCCGGTGCCGGCACAGGATGAACAGTCTACCCCCCTCTGGCAGGCAACCTCGCCCACGCAGGAGCCTCCGTCGATTTAACTATTTTCTCCCTCCACTTAGCTGGTATTTCCTCTATCTTGGGGGCCGTTAATTTTATTACAACCATTATTAATATGAAACCCCCAGCTATTTCCCAGTATCAAACCCCTCTTTTTGTCTGGGCCGTCTTAATTACCGCAGTCCTTCTACTGCTTTCCCTTCCTGTCCTAGCAGCAGGTATTACCATGCTACTCACAGACCGGAATCTGAACACCACTTTCTTTGACCCAGCGGGCGGGGGAGATCCAATCCTGTATCAACACCTC
>LWLHW111-13|Coregonus_clupeaformis|COI-5P|KP978175
CCTTTATTTAGTATTTGGTGCCTGAGCCGGAATAGTCGGCACAGCCCTAAGCCTTTTAATCCGAGCGGAACTAAGCCAACCCGGGGCTCTTCTGGGGGATGATCAGATTTATAATGTGATCGTCACGGCCCACGCCTTCGTTATGATTTTCTTTATAGTTATGCCAATTATGATTGGAGGCTTTGGAAACTGATTAATCCCACTTATAATCGGGGCCCCCGACATGGCATTTCCCCGAATGAATAATATGAGCTTTTGGCTCCTTCCCCCCTCCTTTCTCCTTCTCCTGGCCTCGTCCGGAGTTGAAGCCGGTGCCGGCACAGGATGAACAGTCTACCCCCCTCTGGCAGGCAACCTCGCCCACGCAGGAGCCTCCGTCGATTTAACTATTTTCTCCCTCCACTTAGCTGGTATTTCCTCTATCTTGGGGGCCGTTAATTTTATTACAACCATTATTAATATGAAACCCCCAGCTATTTCCCAGTATCAAACCCCTCTTTTTGTCTGGGCCGTCTTAATTACCGCAGTCCTTCTACTGCTTTCCCTTCCTGTCCTAGCAGCAGGTATTACCATGCTACTCACAGACCGGAATCTGAACACCACTTTCTTTGACCCAGCGGGCGGGGGAGATCCAATCCTGTATCAACACCTC
>LWLHW112-13|Coregonus_clupeaformis|COI-5P|KP978176
CCTTTATTTAGTATTTGGTGCCTGAGCCGGAATAGTCGGCACAGCCCTAAGCCTTTTAATCCGAGCGGAACTAAGCCAACCCGGGGCTCTTCTGGGGGATGATCAGATTTATAATGTGATCGTCACGGCCCACGCCTTCGTTATGATTTTCTTTATAGTTATGCCAATTATGATTGGAGGCTTTGGAAACTGATTAATCCCACTTATAATCGGGGCCCCCGACATGGCATTTCCCCGAATGAATAATATGAGCTTTTGGCTCCTTCCCCCCTCCTTTCTCCTTCTCCTGGCCTCGTCCGGAGTTGAAGCCGGTGCCGGCACAGGATGAACAGTCTACCCCCCTCTGGCAGGCAACCTCGCCCACGCAGGAGCCTCCGTCGATTTAACTATTTTCTCCCTCCACTTAGCTGGTATTTCCTCTATCTTGGGGGCCGTTAATTTTATTACAACCATTATTAATATGAAACCCCCAGCTATTTCCCAGTATCAAACCCCTCTTTTTGTCTGGGCCGTCTTAATTACCGCAGTCCTTCTACTGCTTTCCCTTCCTGTCCTAGCAGCAGGTATTACCATGCTACTCACAGACCGGAATCTGAACACCACTTTCTTTGACCCAGCGGGCGGGGGAGATCCAATCCTGTATCAACACCTC
>LWLHW113-13|Coregonus_clupeaformis|COI-5P|KP978177
CCTTTATTTAGTATTTGGTGCCTGAGCCGGAATAGTCGGCACAGCCCTAAGCCTTTTAATCCGAGCGGAACTAAGCCAACCCGGGGCTCTTCTGGGGGATGATCAGATTTATAATGTGATCGTCACGGCCCACGCCTTCGTTATGATTTTCTTTATAGTTATGCCAATTATGATTGGAGGCTTTGGAAACTGATTAATCCCACTTATAATCGGGGCCCCCGACATGGCATTTCCCCGAATGAATAATATGAGCTTTTGGCTCCTTCCCCCCTCCTTTCTCCTTCTCCTGGCCTCGTCCGGAGTTGAAGCCGGTGCCGGCACAGGATGAACAGTCTACCCCCCTCTGGCAGGCAACCTCGCCCACGCAGGAGCCTCCGTCGATTTAACTATTTTCTCCCTCCACTTAGCTGGTATTTCCTCTATCTTGGGGGCCGTTAATTTTATTACAACCATTATTAATATGAAACCCCCAGCTATTTCCCAGTATCAAACCCCTCTTTTTGTCTGGGCCGTCTTAATTACCGCAGTCCTTCTACTGCTTTCCCTTCCTGTCCTAGCAGCAGGTATTACCATGCTACTCACAGACCGGAATCTGAACACCACTTTCTTTGACCCAGCGGGCGGGGGAGATCCAATCCTGTATCAACACCTC
>LWLHW114-13|Coregonus_clupeaformis|COI-5P|KP978178
CCTTTATTTAGTATTTGGTGCCTGAGCCGGAATAGTCGGCACAGCCCTAAGCCTTTTAATCCGAGCGGAACTAAGCCAACCCGGGGCTCTTCTGGGGGATGATCAGATTTATAATGTGATCGTCACGGCCCACGCCTTCGTTATGATTTTCTTTATAGTTATGCCAATTATGATTGGAGGCTTTGGAAACTGATTAATCCCACTTATAATCGGGGCCCCCGACATGGCATTTCCCCGAATGAATAATATGAGCTTTTGGCTCCTTCCCCCCTCCTTTCTCCTTCTCCTGGCCTCGTCCGGAGTTGAAGCCGGTGCCGGCACAGGATGAACAGTCTACCCCCCTCTGGCAGGCAACCTCGCCCACGCAGGAGCCTCCGTCGATTTAACTATTTTCTCCCTCCACTTAGCTGGTATTTCCTCTATCTTGGGGGCCGTTAATTTTATTACAACCATTATTAATATGAAACCCCCAGCTATTTCCCAGTATCAAACCCCTCTTTTTGTCTGGGCCGTCTTAATTACCGCAGTCCTTCTACTGCTTTCCCTTCCTGTCCTAGCAGCAGGTATTACCATGCTACTCACAGACCGGAATCTGAACACCACTTTCTTTGACCCAGCGGGCGGGGGAGATCCAATCCTGTATCAACACCTC
>LWLHW115-13|Coregonus_clupeaformis|COI-5P|KP978179
CCTTTATTTAGTATTTGGTGCCTGAGCCGGAATAGTCGGCACAGCCCTAAGCCTTTTAATCCGAGCGGAACTAAGCCAACCCGGGGCTCTTCTGGGGGATGATCAGATTTATAATGTGATCGTCACGGCCCACGCCTTCGTTATGATTTTCTTTATAGTTATGCCAATTATGATTGGAGGCTTTGGAAACTGATTAATCCCACTTATAATCGGGGCCCCCGACATGGCATTTCCCCGAATGAATAATATGAGCTTTTGGCTCCTTCCCCCCTCCTTTCTCCTTCTCCTGGCCTCGTCCGGAGTTGAAGCCGGTGCCGGCACAGGATGAACAGTCTACCCCCCTCTGGCAGGCAACCTCGCCCACGCAGGAGCCTCCGTCGATTTAACTATTTTCTCCCTCCACTTAGCTGGTATTTCCTCTATCTTGGGGGCCGTTAATTTTATTACAACCATTATTAATATGAAACCCCCAGCTATTTCCCAGTATCAAACCCCTCTTTTTGTCTGGGCCGTCTTAATTACCGCAGTCCTTCTACTGCTTTCCCTTCCTGTCCTAGCAGCAGGTATTACCATGCTACTCACAGACCGGAATCTGAACACCACTTTCTTTGACCCAGCGGGCGGGGGAGATCCAATCCTGTATCAACACCTC
>LWLHW116-13|Coregonus_clupeaformis|COI-5P|KP978180
CCTTTATTTAGTATTTGGTGCCTGAGCCGGAATAGTCGGCACAGCCCTAAGCCTTTTAATCCGAGCGGAACTAAGCCAACCCGGGGCTCTTCTGGGGGATGATCAGATTTATAATGTGATCGTCACGGCCCACGCCTTCGTTATGATTTTCTTTATAGTTATGCCAATTATGATTGGAGGCTTTGGAAACTGATTAATCCCACTTATAATCGGGGCCCCCGACATGGCATTTCCCCGAATGAATAATATGAGCTTTTGGCTCCTTCCCCCCTCCTTTCTCCTTCTCCTGGCCTCGTCCGGAGTTGAAGCCGGTGCCGGCACAGGATGAACAGTCTACCCCCCTCTGGCAGGCAACCTCGCCCACGCAGGAGCCTCCGTCGATTTAACTATTTTCTCCCTCCACTTAGCTGGTATTTCCTCTATCTTGGGGGCCGTTAATTTTATTACAACCATTATTAATATGAAACCCCCAGCTATTTCCCAGTATCAAACCCCTCTTTTTGTCTGGGCCGTCTTAATTACCGCAGTCCTTCTACTGCTTTCCCTTCCTGTCCTAGCAGCAGGTATTACCATGCTACTCACAGACCGGAATCTGAACACCACTTTCTTTGACCCAGCGGGCGGGGGAGATCCAATCCTGTATCAACACCTC
>LWLHW117-13|Coregonus_clupeaformis|COI-5P|KP978181
CCTTTATTTAGTATTTGGTGCCTGAGCCGGAATAGTCGGCACAGCCCTAAGCCTTTTAATCCGAGCGGAACTAAGCCAACCCGGGGCTCTTCTGGGGGATGATCAGATTTATAATGTGATCGTCACGGCCCACGCCTTCGTTATGATTTTCTTTATAGTTATGCCAATTATGATTGGAGGCTTTGGAAACTGATTAATCCCACTTATAATCGGGGCCCCCGACATGGCATTTCCCCGAATGAATAATATGAGCTTTTGGCTCCTTCCCCCCTCCTTTCTCCTTCTCCTGGCCTCGTCCGGAGTTGAAGCCGGTGCCGGCACAGGATGAACAGTCTACCCCCCTCTGGCAGGCAACCTCGCCCACGCAGGAGCCTCCGTCGATTTAACTATTTTCTCCCTCCACTTAGCTGGTATTTCCTCTATCTTGGGGGCCGTTAATTTTATTACAACCATTATTAATATGAAACCCCCAGCTATTTCCCAGTATCAAACCCCTCTTTTTGTCTGGGCCGTCTTAATTACCGCAGTCCTTCTACTGCTTTCCCTTCCTGTCCTAGCAGCAGGTATTACCATGCTACTCACAGACCGGAATCTGAACACCACTTTCTTTGACCCAGCGGGCGGGGGAGATCCAATCCTGTATCAACACCTC
>LWLHW118-13|Coregonus_clupeaformis|COI-5P|KP978182
CCTTTATTTAGTATTTGGTGCCTGAGCCGGAATAGTCGGCACAGCCCTAAGCCTTTTAATCCGAGCGGAACTAAGCCAACCCGGGGCTCTTCTGGGGGATGATCAGATTTATAATGTGATCGTCACGGCCCACGCCTTCGTTATGATTTTCTTTATAGTTATGCCAATTATGATTGGAGGCTTTGGAAACTGATTAATCCCACTTATAATCGGGGCCCCCGACATGGCATTTCCCCGAATGAATAATATGAGCTTTTGGCTCCTTCCCCCCTCCTTTCTCCTTCTCCTGGCCTCGTCCGGAGTTGAAGCCGGTGCCGGCACAGGATGAACAGTCTACCCCCCTCTGGCAGGCAACCTCGCCCACGCAGGAGCCTCCGTCGATTTAACTATTTTCTCCCTCCACTTAGCTGGTATTTCCTCTATCTTGGGGGCCGTTAATTTTATTACAACCATTATTAATATGAAACCCCCAGCTATTTCCCAGTATCAAACCCCTCTTTTTGTCTGGGCCGTCTTAATTACCGCAGTCCTTCTACTGCTTTCCCTTCCTGTCCTAGCAGCAGGTATTACCATGCTACTCACAGACCGGAATCTGAACACCACTTTCTTTGACCCAGCGGGCGGGGGAGATCCAATCCTGTATCAACACCTC
>LWLHW119-13|Coregonus_clupeaformis|COI-5P|KP978183
CCTTTATTTAGTATTTGGTGCCTGAGCCGGAATAGTCGGCACAGCCCTAAGCCTTTTAATCCGAGCGGAACTAAGCCAACCCGGGGCTCTTCTGGGGGATGATCAGATTTATAATGTGATCGTCACGGCCCACGCCTTCGTTATGATTTTCTTTATAGTTATGCCAATTATGATTGGAGGCTTTGGAAACTGATTAATCCCACTTATAATCGGGGCCCCCGACATGGCATTTCCCCGAATGAATAATATGAGCTTTTGGCTCCTTCCCCCCTCCTTTCTCCTTCTCCTGGCCTCGTCCGGAGTTGAAGCCGGTGCCGGCACAGGATGAACAGTCTACCCCCCTCTGGCAGGCAACCTCGCCCACGCAGGAGCCTCCGTCGATTTAACTATTTTCTCCCTCCACTTAGCTGGTATTTCCTCTATCTTGGGGGCCGTTAATTTTATTACAACCATTATTAATATGAAACCCCCAGCTATTTCCCAGTATCAAACCCCTCTTTTTGTCTGGGCCGTCTTAATTACCGCAGTCCTTCTACTGCTTTCCCTTCCTGTCCTAGCAGCAGGTATTACCATGCTACTCACAGACCGGAATCTGAACACCACTTTCTTTGACCCAGCGGGCGGGGGAGATCCAATCCTGTATCAACACCTC
>LWLHW120-13|Coregonus_clupeaformis|COI-5P|KP978184
CCTTTATTTAGTATTTGGTGCCTGAGCCGGAATAGTCGGCACAGCCCTAAGCCTTTTAATCCGAGCGGAACTAAGCCAACCCGGGGCTCTTCTGGGGGATGATCAGATTTATAATGTGATCGTCACGGCCCACGCCTTCGTTATGATTTTCTTTATAGTTATGCCAATTATGATTGGAGGCTTTGGAAACTGATTAATCCCACTTATAATCGGGGCCCCCGACATGGCATTTCCCCGAATGAATAATATGAGCTTTTGGCTCCTTCCCCCCTCCTTTCTCCTTCTCCTGGCCTCGTCCGGAGTTGAAGCCGGTGCCGGCACAGGATGAACAGTCTACCCCCCTCTGGCAGGCAACCTCGCCCACGCAGGAGCCTCCGTCGATTTAACTATTTTCTCCCTCCACTTAGCTGGTATTTCCTCTATCTTGGGGGCCGTTAATTTTATTACAACCATTATTAATATGAAACCCCCAGCTATTTCCCAGTATCAAACCCCTCTTTTTGTCTGGGCCGTCTTAATTACCGCAGTCCTTCTACTGCTTTCCCTTCCTGTCCTAGCAGCAGGTATTACCATGCTACTCACAGACCGGAATCTGAACACCACTTTCTTTGACCCAGCGGGCGGGGGAGATCCAATCCTGTATCAACACCTC
>LWLHW122-13|Coregonus_clupeaformis|COI-5P|KP978185
CCTTTATTTAGTATTTGGTGCCTGAGCCGGAATAGTCGGCACAGCCCTAAGCCTTTTAATCCGAGCGGAACTAAGCCAACCCGGGGCTCTTCTGGGGGATGATCAGATTTATAATGTGATCGTCACGGCCCACGCCTTCGTTATGATTTTCTTTATAGTTATGCCAATTATGATTGGAGGCTTTGGAAACTGATTAATCCCACTTATAATCGGGGCCCCCGACATGGCATTTCCCCGAATGAATAATATGAGCTTTTGGCTCCTTCCCCCCTCCTTTCTCCTTCTCCTGGCCTCGTCCGGAGTTGAAGCCGGTGCCGGCACAGGATGAACAGTCTACCCCCCTCTGGCAGGCAACCTCGCCCACGCAGGAGCCTCCGTCGATTTAACTATTTTCTCCCTCCACTTAGCTGGTATTTCCTCTATCTTGGGGGCCGTTAATTTTATTACAACCATTATTAATATGAAACCCCCAGCTATTTCCCAGTATCAAACCCCTCTTTTTGTCTGGGCCGTCTTAATTACCGCAGTCCTTCTACTGCTTTCCCTTCCTGTCCTAGCAGCAGGTATTACCATGCTACTCACAGACCGGAATCTGAACACCACTTTCTTTGACCCAGCGGGCGGGGGAGATCCAATCCTGTATCAACACCTC
>LWLHW123-13|Coregonus_clupeaformis|COI-5P|KP978186
CCTTTATTTAGTATTTGGTGCCTGAGCCGGAATAGTCGGCACAGCCCTAAGCCTTTTAATCCGAGCGGAACTAAGCCAACCCGGGGCTCTTCTGGGGGATGATCAGATTTATAATGTGATCGTCACGGCCCACGCCTTCGTTATGATTTTCTTTATAGTTATGCCAATTATGATTGGAGGCTTTGGAAACTGATTAATCCCACTTATAATCGGGGCCCCCGACATGGCATTTCCCCGAATGAATAATATGAGCTTTTGGCTCCTTCCCCCCTCCTTTCTCCTTCTCCTGGCCTCGTCCGGAGTTGAAGCCGGTGCCGGCACAGGATGAACAGTCTACCCCCCTCTGGCAGGCAACCTCGCCCACGCAGGAGCCTCCGTCGATTTAACTATTTTCTCCCTCCACTTAGCTGGTATTTCCTCTATCTTGGGGGCCGTTAATTTTATTACAACCATTATTAATATGAAACCCCCAGCTATTTCCCAGTATCAAACCCCTCTTTTTGTCTGGGCCGTCTTAATTACCGCAGTCCTTCTACTGCTTTCCCTTCCTGTCCTAGCAGCAGGTATTACCATGCTACTCACAGACCGGAATCTGAACACCACTTTCTTTGACCCAGCGGGCGGGGGAGATCCAATCCTGTATCAACACCTC
>LWLHW124-13|Coregonus_clupeaformis|COI-5P|KP978187
CCTTTATTTAGTATTTGGTGCCTGAGCCGGAATAGTCGGCACAGCCCTAAGCCTTTTAATCCGAGCGGAACTAAGCCAACCCGGGGCTCTTCTGGGGGATGATCAGATTTATAATGTGATCGTCACGGCCCACGCCTTCGTTATGATTTTCTTTATAGTTATGCCAATTATGATTGGAGGCTTTGGAAACTGATTAATCCCACTTATAATCGGGGCCCCCGACATGGCATTTCCCCGAATGAATAATATGAGCTTTTGGCTCCTTCCCCCCTCCTTTCTCCTTCTCCTGGCCTCGTCCGGAGTTGAAGCCGGTGCCGGCACAGGATGAACAGTCTACCCCCCTCTGGCAGGCAACCTCGCCCACGCAGGAGCCTCCGTCGATTTAACTATTTTCTCCCTCCACTTAGCTGGTATTTCCTCTATCTTGGGGGCCGTTAATTTTATTACAACCATTATTAATATGAAACCCCCAGCTATTTCCCAGTATCAAACCCCTCTTTTTGTCTGGGCCGTCTTAATTACCGCAGTCCTTCTACTGCTTTCCCTTCCTGTCCTAGCAGCAGGTATTACCATGCTACTCACAGACCGGAATCTGAACACCACTTTCTTTGACCCAGCGGGCGGGGGAGATCCAATCCTGTATCAACACCTC
>LWLHW125-13|Coregonus_clupeaformis|COI-5P|KP978188
CCTTTATTTAGTATTTGGTGCCTGAGCCGGAATAGTCGGCACAGCCCTAAGCCTTTTAATCCGAGCGGAACTAAGCCAACCCGGGGCTCTTCTGGGGGATGATCAGATTTATAATGTGATCGTCACGGCCCACGCCTTCGTTATGATTTTCTTTATAGTTATGCCAATTATGATTGGAGGCTTTGGAAACTGATTAATCCCACTTATAATCGGGGCCCCCGACATGGCATTTCCCCGAATGAATAATATGAGCTTTTGGCTCCTTCCCCCCTCCTTTCTCCTTCTCCTGGCCTCGTCCGGAGTTGAAGCCGGTGCCGGCACAGGATGAACAGTCTACCCCCCTCTGGCAGGCAACCTCGCCCACGCAGGAGCCTCCGTCGATTTAACTATTTTCTCCCTCCACTTAGCTGGTATTTCCTCTATCTTGGGGGCCGTTAATTTTATTACAACCATTATTAATATGAAACCCCCAGCTATTTCCCAGTATCAAACCCCTCTTTTTGTCTGGGCCGTCTTAATTACCGCAGTCCTTCTACTGCTTTCCCTTCCTGTCCTAGCAGCAGGTATTACCATGCTACTCACAGACCGGAATCTGAACACCACTTTCTTTGACCCAGCGGGCGGGGGAGATCCAATCCTGTATCAACACCTC
>LWLHW126-13|Coregonus_clupeaformis|COI-5P|KP978189
CCTTTATTTAGTATTTGGTGCCTGAGCCGGAATAGTCGGCACAGCCCTAAGCCTTTTAATCCGAGCGGAACTAAGCCAACCCGGGGCTCTTCTGGGGGATGATCAGATTTATAATGTGATCGTCACGGCCCACGCCTTCGTTATGATTTTCTTTATAGTTATGCCAATTATGATTGGAGGCTTTGGAAACTGATTAATCCCACTTATAATCGGGGCCCCCGACATGGCATTTCCCCGAATGAATAATATGAGCTTTTGGCTCCTTCCCCCCTCCTTTCTCCTTCTCCTGGCCTCGTCCGGAGTTGAAGCCGGTGCCGGCACAGGATGAACAGTCTACCCCCCTCTGGCAGGCAACCTCGCCCACGCAGGAGCCTCCGTCGATTTAACTATTTTCTCCCTCCACTTAGCTGGTATTTCCTCTATCTTGGGGGCCGTTAATTTTATTACAACCATTATTAATATGAAACCCCCAGCTATTTCCCAGTATCAAACCCCTCTTTTTGTCTGGGCCGTCTTAATTACCGCAGTCCTTCTACTGCTTTCCCTTCCTGTCCTAGCAGCAGGTATTACCATGCTACTCACAGACCGGAATCTGAACACCACTTTCTTTGACCCAGCGGGCGGGGGAGATCCAATCCTGTATCAACACCTC
>LWLHW127-13|Coregonus_clupeaformis|COI-5P|KP978190
CCTTTATTTAGTATTTGGTGCCTGAGCCGGAATAGTCGGCACAGCCCTAAGCCTTTTAATCCGAGCGGAACTAAGCCAACCCGGGGCTCTTCTGGGGGATGATCAGATTTATAATGTGATCGTCACGGCCCACGCCTTCGTTATGATTTTCTTTATAGTTATGCCAATTATGATTGGAGGCTTTGGAAACTGATTAATCCCACTTATAATCGGGGCCCCCGACATGGCATTTCCCCGAATGAATAATATGAGCTTTTGGCTCCTTCCCCCCTCCTTTCTCCTTCTCCTGGCCTCGTCCGGAGTTGAAGCCGGTGCCGGCACAGGATGAACAGTCTACCCCCCTCTGGCAGGCAACCTCGCCCACGCAGGAGCCTCCGTCGATTTAACTATTTTCTCCCTCCACTTAGCTGGTATTTCCTCTATCTTGGGGGCCGTTAATTTTATTACAACCATTATTAATATGAAACCCCCAGCTATTTCCCAGTATCAAACCCCTCTTTTTGTCTGGGCCGTCTTAATTACCGCAGTCCTTCTACTGCTTTCCCTTCCTGTCCTAGCAGCAGGTATTACCATGCTACTCACAGACCGGAATCTGAACACCACTTTCTTTGACCCAGCGGGCGGGGGAGATCCAATCCTGTATCAACACCTC
>LWLHW128-13|Coregonus_clupeaformis|COI-5P|KP978191
CCTTTATTTAGTATTTGGTGCCTGAGCCGGAATAGTCGGCACAGCCCTAAGCCTTTTAATCCGAGCGGAACTAAGCCAACCCGGGGCTCTTCTGGGGGATGATCAGATTTATAATGTGATCGTCACGGCCCACGCCTTCGTTATGATTTTCTTTATAGTTATGCCAATTATGATTGGAGGCTTTGGAAACTGATTAATCCCACTTATAATCGGGGCCCCCGACATGGCATTTCCCCGAATGAATAATATGAGCTTTTGGCTCCTTCCCCCCTCCTTTCTCCTTCTCCTGGCCTCGTCCGGAGTTGAAGCCGGTGCCGGCACAGGATGAACAGTCTACCCCCCTCTGGCAGGCAACCTCGCCCACGCAGGAGCCTCCGTCGATTTAACTATTTTCTCCCTCCACTTAGCTGGTATTTCCTCTATCTTGGGGGCCGTTAATTTTATTACAACCATTATTAATATGAAACCCCCAGCTATTTCCCAGTATCAAACCCCTCTTTTTGTCTGGGCCGTCTTAATTACCGCAGTCCTTCTACTGCTTTCCCTTCCTGTCCTAGCAGCAGGTATTACCATGCTACTCACAGACCGGAATCTGAACACCACTTTCTTTGACCCAGCGGGCGGGGGAGATCCAATCCTGTATCAACACCTC
>LWLHW129-13|Coregonus_clupeaformis|COI-5P|KP978192
CCTTTATTTAGTATTTGGTGCCTGAGCCGGAATAGTCGGCACAGCCCTAAGCCTTTTAATCCGAGCGGAACTAAGCCAACCCGGGGCTCTTCTGGGGGATGATCAGATTTATAATGTGATCGTCACGGCCCACGCCTTCGTTATGATTTTCTTTATAGTTATGCCAATTATGATTGGAGGCTTTGGAAACTGATTAATCCCACTTATAATCGGGGCCCCCGACATGGCATTTCCCCGAATGAATAATATGAGCTTTTGGCTCCTTCCCCCCTCCTTTCTCCTTCTCCTGGCCTCGTCCGGAGTTGAAGCCGGTGCCGGCACAGGATGAACAGTCTACCCCCCTCTGGCAGGCAACCTCGCCCACGCAGGAGCCTCCGTCGATTTAACTATTTTCTCCCTCCACTTAGCTGGTATTTCCTCTATCTTGGGGGCCGTTAATTTTATTACAACCATTATTAATATGAAACCCCCAGCTATTTCCCAGTATCAAACCCCTCTTTTTGTCTGGGCCGTCTTAATTACCGCAGTCCTTCTACTGCTTTCCCTTCCTGTCCTAGCAGCAGGTATTACCATGCTACTCACAGACCGGAATCTGAACACCACTTTCTTTGACCCAGCGGGCGGGGGAGATCCAATCCTGTATCAACACCTC
>LWLHW130-13|Coregonus_clupeaformis|COI-5P|KP978193
CCTTTATTTAGTATTTGGTGCCTGAGCCGGAATAGTCGGCACAGCCCTAAGCCTTTTAATCCGAGCGGAACTAAGCCAACCCGGGGCTCTTCTGGGGGATGATCAGATTTATAATGTGATCGTCACGGCCCACGCCTTCGTTATGATTTTCTTTATAGTTATGCCAATTATGATTGGAGGCTTTGGAAACTGATTAATCCCACTTATAATCGGGGCCCCCGACATGGCATTTCCCCGAATGAATAATATGAGCTTTTGGCTCCTTCCCCCCTCCTTTCTCCTTCTCCTGGCCTCGTCCGGAGTTGAAGCCGGTGCCGGCACAGGATGAACAGTCTACCCCCCTCTGGCAGGCAACCTCGCCCACGCAGGAGCCTCCGTCGATTTAACTATTTTCTCCCTCCACTTAGCTGGTATTTCCTCTATCTTGGGGGCCGTTAATTTTATTACAACCATTATTAATATGAAACCCCCAGCTATTTCCCAGTATCAAACCCCTCTTTTTGTCTGGGCCGTCTTAATTACCGCAGTCCTTCTACTGCTTTCCCTTCCTGTCCTAGCAGCAGGTATTACCATGCTACTCACAGACCGGAATCTGAACACCACTTTCTTTGACCCAGCGGGCGGGGGAGATCCAATCCTGTATCAACACCTC
>LWLHW131-13|Coregonus_clupeaformis|COI-5P|KP978194
CCTTTATTTAGTATTTGGTGCCTGAGCCGGAATAGTCGGCACAGCCCTAAGCCTTTTAATCCGAGCGGAACTAAGCCAACCCGGGGCTCTTCTGGGGGATGATCAGATTTATAATGTGATCGTCACGGCCCACGCCTTCGTTATGATTTTCTTTATAGTTATGCCAATTATGATTGGAGGCTTTGGAAACTGATTAATCCCACTTATAATCGGGGCCCCCGACATGGCATTTCCCCGAATGAATAATATGAGCTTTTGGCTCCTTCCCCCCTCCTTTCTCCTTCTCCTGGCCTCGTCCGGAGTTGAAGCCGGTGCCGGCACAGGATGAACAGTCTACCCCCCTCTGGCAGGCAACCTCGCCCACGCAGGAGCCTCCGTCGATTTAACTATTTTCTCCCTCCACTTAGCTGGTATTTCCTCTATCTTGGGGGCCGTTAATTTTATTACAACCATTATTAATATGAAACCCCCAGCTATTTCCCAGTATCAAACCCCTCTTTTTGTCTGGGCCGTCTTAATTACCGCAGTCCTTCTACTGCTTTCCCTTCCTGTCCTAGCAGCAGGTATTACCATGCTACTCACAGACCGGAATCTGAACACCACTTTCTTTGACCCAGCGGGCGGGGGAGATCCAATCCTGTATCAACACCTC
>LWLHW132-13|Coregonus_clupeaformis|COI-5P|KP978195
CCTTTATTTAGTATTTGGTGCCTGAGCCGGAATAGTCGGCACAGCCCTAAGCCTTTTAATCCGAGCGGAACTAAGCCAACCCGGGGCTCTTCTGGGGGATGATCAGATTTATAATGTGATCGTCACGGCCCACGCCTTCGTTATGATTTTCTTTATAGTTATGCCAATTATGATTGGAGGCTTTGGAAACTGATTAATCCCACTTATAATCGGGGCCCCCGACATGGCATTTCCCCGAATGAATAATATGAGCTTTTGGCTCCTTCCCCCCTCCTTTCTCCTTCTCCTGGCCTCGTCCGGAGTTGAAGCCGGTGCCGGCACAGGATGAACAGTCTACCCCCCTCTGGCAGGCAACCTCGCCCACGCAGGAGCCTCCGTCGATTTAACTATTTTCTCCCTCCACTTAGCTGGTATTTCCTCTATCTTGGGGGCCGTTAATTTTATTACAACCATTATTAATATGAAACCCCCAGCTATTTCCCAGTATCAAACCCCTCTTTTTGTCTGGGCCGTCTTAATTACCGCAGTCCTTCTACTGCTTTCCCTTCCTGTCCTAGCAGCAGGTATTACCATGCTACTCACAGACCGGAATCTGAACACCACTTTCTTTGACCCAGCGGGCGGGGGAGATCCAATCCTGTATCAACACCTC
>LWLHW133-13|Coregonus_clupeaformis|COI-5P|KP978196
CCTTTATTTAGTATTTGGTGCCTGAGCCGGAATAGTCGGCACAGCCCTAAGCCTTTTAATCCGAGCGGAACTAAGCCAACCCGGGGCTCTTCTGGGGGATGATCAGATTTATAATGTGATCGTCACGGCCCACGCCTTCGTTATGATTTTCTTTATAGTTATGCCAATTATGATTGGAGGCTTTGGAAACTGATTAATCCCACTTATAATCGGGGCCCCCGACATGGCATTTCCCCGAATGAATAATATGAGCTTTTGGCTCCTTCCCCCCTCCTTTCTCCTTCTCCTGGCCTCGTCCGGAGTTGAAGCCGGTGCCGGCACAGGATGAACAGTCTACCCCCCTCTGGCAGGCAACCTCGCCCACGCAGGAGCCTCCGTCGATTTAACTATTTTCTCCCTCCACTTAGCTGGTATTTCCTCTATCTTGGGGGCCGTTAATTTTATTACAACCATTATTAATATGAAACCCCCAGCTATTTCCCAGTATCAAACCCCTCTTTTTGTCTGGGCCGTCTTAATTACCGCAGTCCTTCTACTGCTTTCCCTTCCTGTCCTAGCAGCAGGTATTACCATGCTACTCACAGACCGGAATCTGAACACCACTTTCTTTGACCCAGCGGGCGGGGGAGATCCAATCCTGTATCAACACCTC
>LWLHW135-13|Coregonus_clupeaformis|COI-5P|KP978198
CCTTTATTTAGTATTTGGTGCCTGAGCCGGAATAGTCGGCACAGCCCTAAGCCTTTTAATCCGAGCGGAACTAAGCCAACCCGGGGCTCTTCTGGGGGATGATCAGATTTATAATGTGATCGTCACGGCCCACGCCTTCGTTATGATTTTCTTTATAGTTATGCCAATTATGATTGGAGGCTTTGGAAACTGATTAATCCCACTTATAATCGGGGCCCCCGACATGGCATTTCCCCGAATGAATAATATGAGCTTTTGGCTCCTTCCCCCCTCCTTTCTCCTTCTCCTGGCCTCGTCCGGAGTTGAAGCCGGTGCCGGCACAGGATGAACAGTCTACCCCCCTCTGGCAGGCAACCTCGCCCACGCAGGAGCCTCCGTCGATTTAACTATTTTCTCCCTCCACTTAGCTGGTATTTCCTCTATCTTGGGGGCCGTTAATTTTATTACAACCATTATTAATATGAAACCCCCAGCTATTTCCCAGTATCAAACCCCTCTTTTTGTCTGGGCCGTCTTAATTACCGCAGTCCTTCTACTGCTTTCCCTTCCTGTCCTAGCAGCAGGTATTACCATGCTACTCACAGACCGGAATCTGAACACCACTTTCTTTGACCCAGCGGGCGGGGGAGATCCAATCCTGTATCAACACCTC
>LWLHW137-13|Coregonus_clupeaformis|COI-5P|KP978200
CCTTTATTTAGTATTTGGTGCCTGAGCCGGAATAGTCGGCACAGCCCTAAGCCTTTTAATCCGAGCGGAACTAAGCCAACCCGGGGCTCTTCTGGGGGATGATCAGATTTATAATGTGATCGTCACGGCCCACGCCTTCGTTATGATTTTCTTTATAGTTATGCCAATTATGATTGGAGGCTTTGGAAACTGATTAATCCCACTTATAATCGGGGCCCCCGACATGGCATTTCCCCGAATGAATAATATGAGCTTTTGGCTCCTTCCCCCCTCCTTTCTCCTTCTCCTGGCCTCGTCCGGAGTTGAAGCCGGTGCCGGCACAGGATGAACAGTCTACCCCCCTCTGGCAGGCAACCTCGCCCACGCAGGAGCCTCCGTCGATTTAACTATTTTCTCCCTCCACTTAGCTGGTATTTCCTCTATCTTGGGGGCCGTTAATTTTATTACAACCATTATTAATATGAAACCCCCAGCTATTTCCCAGTATCAAACCCCTCTTTTTGTCTGGGCCGTCTTAATTACCGCAGTCCTTCTACTGCTTTCCCTTCCTGTCCTAGCAGCAGGTATTACCATGCTACTCACAGACCGGAATCTGAACACCACTTTCTTTGACCCAGCGGGCGGGGGAGATCCAATCCTGTATCAACACCTC
>LWLHW138-13|Coregonus_clupeaformis|COI-5P|KP978201
CCTTTATTTAGTATTTGGTGCCTGAGCCGGAATAGTCGGCACAGCCCTAAGCCTTTTAATCCGAGCGGAACTAAGCCAACCCGGGGCTCTTCTGGGGGATGATCAGATTTATAATGTGATCGTCACGGCCCACGCCTTCGTTATGATTTTCTTTATAGTTATGCCAATTATGATTGGAGGCTTTGGAAACTGATTAATCCCACTTATAATCGGGGCCCCCGACATGGCATTTCCCCGAATGAATAATATGAGCTTTTGGCTCCTTCCCCCCTCCTTTCTCCTTCTCCTGGCCTCGTCCGGAGTTGAAGCCGGTGCCGGCACAGGATGAACAGTCTACCCCCCTCTGGCAGGCAACCTCGCCCACGCAGGAGCCTCCGTCGATTTAACTATTTTCTCCCTCCACTTAGCTGGTATTTCCTCTATCTTGGGGGCCGTTAATTTTATTACAACCATTATTAATATGAAACCCCCAGCTATTTCCCAGTATCAAACCCCTCTTTTTGTCTGGGCCGTCTTAATTACCGCAGTCCTTCTACTGCTTTCCCTTCCTGTCCTAGCAGCAGGTATTACCATGCTACTCACAGACCGGAATCTGAACACCACTTTCTTTGACCCAGCGGGCGGGGGAGATCCAATCCTGTATCAACACCTC
>LWLHW139-13|Coregonus_clupeaformis|COI-5P|KP978202
CCTTTATTTAGTATTTGGTGCCTGAGCCGGAATAGTCGGCACAGCCCTAAGCCTTTTAATCCGAGCGGAACTAAGCCAACCCGGGGCTCTTCTGGGGGATGATCAGATTTATAATGTGATCGTCACGGCCCACGCCTTCGTTATGATTTTCTTTATAGTTATGCCAATTATGATTGGAGGCTTTGGAAACTGATTAATCCCACTTATAATCGGGGCCCCCGACATGGCATTTCCCCGAATGAATAATATGAGCTTTTGGCTCCTTCCCCCCTCCTTTCTCCTTCTCCTGGCCTCGTCCGGAGTTGAAGCCGGTGCCGGCACAGGATGAACAGTCTACCCCCCTCTGGCAGGCAACCTCGCCCACGCAGGAGCCTCCGTCGATTTAACTATTTTCTCCCTCCACTTAGCTGGTATTTCCTCTATCTTGGGGGCCGTTAATTTTATTACAACCATTATTAATATGAAACCCCCAGCTATTTCCCAGTATCAAACCCCTCTTTTTGTCTGGGCCGTCTTAATTACCGCAGTCCTTCTACTGCTTTCCCTTCCTGTCCTAGCAGCAGGTATTACCATGCTACTCACAGACCGGAATCTGAACACCACTTTCTTTGACCCAGCGGGCGGGGGAGATCCAATCCTGTATCAACACCTC
>LWLHW140-13|Coregonus_clupeaformis|COI-5P|KP978203
CCTTTATTTAGTATTTGGTGCCTGAGCCGGAATAGTCGGCACAGCCCTAAGCCTTTTAATCCGAGCGGAACTAAGCCAACCCGGGGCTCTTCTGGGGGATGATCAGATTTATAATGTGATCGTCACGGCCCACGCCTTCGTTATGATTTTCTTTATAGTTATGCCAATTATGATTGGAGGCTTTGGAAACTGATTAATCCCACTTATAATCGGGGCCCCCGACATGGCATTTCCCCGAATGAATAATATGAGCTTTTGGCTCCTTCCCCCCTCCTTTCTCCTTCTCCTGGCCTCGTCCGGAGTTGAAGCCGGTGCCGGCACAGGATGAACAGTCTACCCCCCTCTGGCAGGCAACCTCGCCCACGCAGGAGCCTCCGTCGATTTAACTATTTTCTCCCTCCACTTAGCTGGTATTTCCTCTATCTTGGGGGCCGTTAATTTTATTACAACCATTATTAATATGAAACCCCCAGCTATTTCCCAGTATCAAACCCCTCTTTTTGTCTGGGCCGTCTTAATTACCGCAGTCCTTCTACTGCTTTCCCTTCCTGTCCTAGCAGCAGGTATTACCATGCTACTCACAGACCGGAATCTGAACACCACTTTCTTTGACCCAGCGGGCGGGGGAGATCCAATCCTGTATCAACACCTC
>LWLHW141-13|Coregonus_clupeaformis|COI-5P|KP978204
CCTTTATTTAGTATTTGGTGCCTGAGCCGGAATAGTCGGCACAGCCCTAAGCCTTTTAATCCGAGCGGAACTAAGCCAACCCGGGGCTCTTCTGGGGGATGATCAGATTTATAATGTGATCGTCACGGCCCACGCCTTCGTTATGATTTTCTTTATAGTTATGCCAATTATGATTGGAGGCTTTGGAAACTGATTAATCCCACTTATAATCGGGGCCCCCGACATGGCATTTCCCCGAATGAATAATATGAGCTTTTGGCTCCTTCCCCCCTCCTTTCTCCTTCTCCTGGCCTCGTCCGGAGTTGAAGCCGGTGCCGGCACAGGATGAACAGTCTACCCCCCTCTGGCAGGCAACCTCGCCCACGCAGGAGCCTCCGTCGATTTAACTATTTTCTCCCTCCACTTAGCTGGTATTTCCTCTATCTTGGGGGCCGTTAATTTTATTACAACCATTATTAATATGAAACCCCCAGCTATTTCCCAGTATCAAACCCCTCTTTTTGTCTGGGCCGTCTTAATTACCGCAGTCCTTCTACTGCTTTCCCTTCCTGTCCTAGCAGCAGGTATTACCATGCTACTCACAGACCGGAATCTGAACACCACTTTCTTTGACCCAGCGGGCGGGGGAGATCCAATCCTGTATCAACACCTC
>LWLHW142-13|Coregonus_clupeaformis|COI-5P|KP978205
CCTTTATTTAGTATTTGGTGCCTGAGCCGGAATAGTCGGCACAGCCCTAAGCCTTTTAATCCGAGCGGAACTAAGCCAACCCGGGGCTCTTCTGGGGGATGATCAGATTTATAATGTGATCGTCACGGCCCACGCCTTCGTTATGATTTTCTTTATAGTTATGCCAATTATGATTGGAGGCTTTGGAAACTGATTAATCCCACTTATAATCGGGGCCCCCGACATGGCATTTCCCCGAATGAATAATATGAGCTTTTGGCTCCTTCCCCCCTCCTTTCTCCTTCTCCTGGCCTCGTCCGGAGTTGAAGCCGGTGCCGGCACAGGATGAACAGTCTACCCCCCTCTGGCAGGCAACCTCGCCCACGCAGGAGCCTCCGTCGATTTAACTATTTTCTCCCTCCACTTAGCTGGTATTTCCTCTATCTTGGGGGCCGTTAATTTTATTACAACCATTATTAATATGAAACCCCCAGCTATTTCCCAGTATCAAACCCCTCTTTTTGTCTGGGCCGTCTTAATTACCGCAGTCCTTCTACTGCTTTCCCTTCCTGTCCTAGCAGCAGGTATTACCATGCTACTCACAGACCGGAATCTGAACACCACTTTCTTTGACCCAGCGGGCGGGGGAGATCCAATCCTGTATCAACACCTC
>LWLHW143-13|Coregonus_clupeaformis|COI-5P|KP978206
CCTTTATTTAGTATTTGGTGCCTGAGCCGGAATAGTCGGCACAGCCCTAAGCCTTTTAATCCGAGCGGAACTAAGCCAACCCGGGGCTCTTCTGGGGGATGATCAGATTTATAATGTGATCGTCACGGCCCACGCCTTCGTTATGATTTTCTTTATAGTTATGCCAATTATGATTGGAGGCTTTGGAAACTGATTAATCCCACTTATAATCGGGGCCCCCGACATGGCATTTCCCCGAATGAATAATATGAGCTTTTGGCTCCTTCCCCCCTCCTTTCTCCTTCTCCTGGCCTCGTCCGGAGTTGAAGCCGGTGCCGGCACAGGATGAACAGTCTACCCCCCTCTGGCAGGCAACCTCGCCCACGCAGGAGCCTCCGTCGATTTAACTATTTTCTCCCTCCACTTAGCTGGTATTTCCTCTATCTTGGGGGCCGTTAATTTTATTACAACCATTATTAATATGAAACCCCCAGCTATTTCCCAGTATCAAACCCCTCTTTTTGTCTGGGCCGTCTTAATTACCGCAGTCCTTCTACTGCTTTCCCTTCCTGTCCTAGCAGCAGGTATTACCATGCTACTCACAGACCGGAATCTGAACACCACTTTCTTTGACCCAGCGGGCGGGGGAGATCCAATCCTGTATCAACACCTC
>LWLHW145-13|Coregonus_clupeaformis|COI-5P|KP978207
CCTTTATTTAGTATTTGGTGCCTGAGCCGGAATAGTCGGCACAGCCCTAAGCCTTTTAATCCGAGCGGAACTAAGCCAACCCGGGGCTCTTCTGGGGGATGATCAGATTTATAATGTGATCGTCACGGCCCACGCCTTCGTTATGATTTTCTTTATAGTTATGCCAATTATGATTGGAGGCTTTGGAAACTGATTAATCCCACTTATAATCGGGGCCCCCGACATGGCATTTCCCCGAATGAATAATATGAGCTTTTGGCTCCTTCCCCCCTCCTTTCTCCTTCTCCTGGCCTCGTCCGGAGTTGAAGCCGGTGCCGGCACAGGATGAACAGTCTACCCCCCTCTGGCAGGCAACCTCGCCCACGCAGGAGCCTCCGTCGATTTAACTATTTTCTCCCTCCACTTAGCTGGTATTTCCTCTATCTTGGGGGCCGTTAATTTTATTACAACCATTATTAATATGAAACCCCCAGCTATTTCCCAGTATCAAACCCCTCTTTTTGTCTGGGCCGTCTTAATTACCGCAGTCCTTCTACTGCTTTCCCTTCCTGTCCTAGCAGCAGGTATTACCATGCTACTCACAGACCGGAATCTGAACACCACTTTCTTTGACCCAGCGGGCGGGGGAGATCCAATCCTGTATCAACACCTC
>LWLHW146-13|Coregonus_clupeaformis|COI-5P|KP978208
CCTTTATTTAGTATTTGGTGCCTGAGCCGGAATAGTCGGCACAGCCCTAAGCCTTTTAATCCGAGCGGAACTAAGCCAACCCGGGGCTCTTCTGGGGGATGATCAGATTTATAATGTGATCGTCACGGCCCACGCCTTCGTTATGATTTTCTTTATAGTTATGCCAATTATGATTGGAGGCTTTGGAAACTGATTAATCCCACTTATAATCGGGGCCCCCGACATGGCATTTCCCCGAATGAATAATATGAGCTTTTGGCTCCTTCCCCCCTCCTTTCTCCTTCTCCTGGCCTCGTCCGGAGTTGAAGCCGGTGCCGGCACAGGATGAACAGTCTACCCCCCTCTGGCAGGCAACCTCGCCCACGCAGGAGCCTCCGTCGATTTAACTATTTTCTCCCTCCACTTAGCTGGTATTTCCTCTATCTTGGGGGCCGTTAATTTTATTACAACCATTATTAATATGAAACCCCCAGCTATTTCCCAGTATCAAACCCCTCTTTTTGTCTGGGCCGTCTTAATTACCGCAGTCCTTCTACTGCTTTCCCTTCCTGTCCTAGCAGCAGGTATTACCATGCTACTCACAGACCGGAATCTGAACACCACTTTCTTTGACCCAGCGGGCGGGGGAGATCCAATCCTGTATCAACACCTC
>LWLHW147-13|Coregonus_clupeaformis|COI-5P|KP978209
CCTTTATTTAGTATTTGGTGCCTGAGCCGGAATAGTCGGCACAGCCCTAAGCCTTTTAATCCGAGCGGAACTAAGCCAACCCGGGGCTCTTCTGGGGGATGATCAGATTTATAATGTGATCGTCACGGCCCACGCCTTCGTTATGATTTTCTTTATAGTTATGCCAATTATGATTGGAGGCTTTGGAAACTGATTAATCCCACTTATAATCGGGGCCCCCGACATGGCATTTCCCCGAATGAATAATATGAGCTTTTGGCTCCTTCCCCCCTCCTTTCTCCTTCTCCTGGCCTCGTCCGGAGTTGAAGCCGGTGCCGGCACAGGATGAACAGTCTACCCCCCTCTGGCAGGCAACCTCGCCCACGCAGGAGCCTCCGTCGATTTAACTATTTTCTCCCTCCACTTAGCTGGTATTTCCTCTATCTTGGGGGCCGTTAATTTTATTACAACCATTATTAATATGAAACCCCCAGCTATTTCCCAGTATCAAACCCCTCTTTTTGTCTGGGCCGTCTTAATTACCGCAGTCCTTCTACTGCTTTCCCTTCCTGTCCTAGCAGCAGGTATTACCATGCTACTCACAGACCGGAATCTGAACACCACTTTCTTTGACCCAGCGGGCGGGGGAGATCCAATCCTGTATCAACACCTC
>LWLHW148-13|Coregonus_clupeaformis|COI-5P|KP978210
CCTTTATTTAGTATTTGGTGCCTGAGCCGGAATAGTCGGCACAGCCCTAAGCCTTTTAATCCGAGCGGAACTAAGCCAACCCGGGGCTCTTCTGGGGGATGATCAGATTTATAATGTGATCGTCACGGCCCACGCCTTCGTTATGATTTTCTTTATAGTTATGCCAATTATGATTGGAGGCTTTGGAAACTGATTAATCCCACTTATAATCGGGGCCCCCGACATGGCATTTCCCCGAATGAATAATATGAGCTTTTGGCTCCTTCCCCCCTCCTTTCTCCTTCTCCTGGCCTCGTCCGGAGTTGAAGCCGGTGCCGGCACAGGATGAACAGTCTACCCCCCTCTGGCAGGCAACCTCGCCCACGCAGGAGCCTCCGTCGATTTAACTATTTTCTCCCTCCACTTAGCTGGTATTTCCTCTATCTTGGGGGCCGTTAATTTTATTACAACCATTATTAATATGAAACCCCCAGCTATTTCCCAGTATCAAACCCCTCTTTTTGTCTGGGCCGTCTTAATTACCGCAGTCCTTCTACTGCTTTCCCTTCCTGTCCTAGCAGCAGGTATTACCATGCTACTCACAGACCGGAATCTGAACACCACTTTCTTTGACCCAGCGGGCGGGGGAGATCCAATCCTGTATCAACACCTC
>LWLHW149-13|Coregonus_clupeaformis|COI-5P|KP978211
CCTTTATTTAGTATTTGGTGCCTGAGCCGGAATAGTCGGCACAGCCCTAAGCCTTTTAATCCGAGCGGAACTAAGCCAACCCGGGGCTCTTCTGGGGGATGATCAGATTTATAATGTGATCGTCACGGCCCACGCCTTCGTTATGATTTTCTTTATAGTTATGCCAATTATGATTGGAGGCTTTGGAAACTGATTAATCCCACTTATAATCGGGGCCCCCGACATGGCATTTCCCCGAATGAATAATATGAGCTTTTGGCTCCTTCCCCCCTCCTTTCTCCTTCTCCTGGCCTCGTCCGGAGTTGAAGCCGGTGCCGGCACAGGATGAACAGTCTACCCCCCTCTGGCAGGCAACCTCGCCCACGCAGGAGCCTCCGTCGATTTAACTATTTTCTCCCTCCACTTAGCTGGTATTTCCTCTATCTTGGGGGCCGTTAATTTTATTACAACCATTATTAATATGAAACCCCCAGCTATTTCCCAGTATCAAACCCCTCTTTTTGTCTGGGCCGTCTTAATTACCGCAGTCCTTCTACTGCTTTCCCTTCCTGTCCTAGCAGCAGGTATTACCATGCTACTCACAGACCGGAATCTGAACACCACTTTCTTTGACCCAGCGGGCGGGGGAGATCCAATCCTGTATCAACACCTC
>LWLHW150-13|Coregonus_clupeaformis|COI-5P|KP978212
CCTTTATTTAGTATTTGGTGCCTGAGCCGGAATAGTCGGCACAGCCCTAAGCCTTTTAATCCGAGCGGAACTAAGCCAACCCGGGGCTCTTCTGGGGGATGATCAGATTTATAATGTGATCGTCACGGCCCACGCCTTCGTTATGATTTTCTTTATAGTTATGCCAATTATGATTGGAGGCTTTGGAAACTGATTAATCCCACTTATAATCGGGGCCCCCGACATGGCATTTCCCCGAATGAATAATATGAGCTTTTGGCTCCTTCCCCCCTCCTTTCTCCTTCTCCTGGCCTCGTCCGGAGTTGAAGCCGGTGCCGGCACAGGATGAACAGTCTACCCCCCTCTGGCAGGCAACCTCGCCCACGCAGGAGCCTCCGTCGATTTAACTATTTTCTCCCTCCACTTAGCTGGTATTTCCTCTATCTTGGGGGCCGTTAATTTTATTACAACCATTATTAATATGAAACCCCCAGCTATTTCCCAGTATCAAACCCCTCTTTTTGTCTGGGCCGTCTTAATTACCGCAGTCCTTCTACTGCTTTCCCTTCCTGTCCTAGCAGCAGGTATTACCATGCTACTCACAGACCGGAATCTGAACACCACTTTCTTTGACCCAGCGGGCGGGGGAGATCCAATCCTGTATCAACACCTC
>LWLHW151-13|Coregonus_clupeaformis|COI-5P|KP978213
CCTTTATTTAGTATTTGGTGCCTGAGCCGGAATAGTCGGCACAGCCCTAAGCCTTTTAATCCGAGCGGAACTAAGCCAACCCGGGGCTCTTCTGGGGGATGATCAGATTTATAATGTGATCGTCACGGCCCACGCCTTCGTTATGATTTTCTTTATAGTTATGCCAATTATGATTGGAGGCTTTGGAAACTGATTAATCCCACTTATAATCGGGGCCCCCGACATGGCATTTCCCCGAATGAATAATATGAGCTTTTGGCTCCTTCCCCCCTCCTTTCTCCTTCTCCTGGCCTCGTCCGGAGTTGAAGCCGGTGCCGGCACAGGATGAACAGTCTACCCCCCTCTGGCAGGCAACCTCGCCCACGCAGGAGCCTCCGTCGATTTAACTATTTTCTCCCTCCACTTAGCTGGTATTTCCTCTATCTTGGGGGCCGTTAATTTTATTACAACCATTATTAATATGAAACCCCCAGCTATTTCCCAGTATCAAACCCCTCTTTTTGTCTGGGCCGTCTTAATTACCGCAGTCCTTCTACTGCTTTCCCTTCCTGTCCTAGCAGCAGGTATTACCATGCTACTCACAGACCGGAATCTGAACACCACTTTCTTTGACCCAGCGGGCGGGGGAGATCCAATCCTGTATCAACACCTC
>LWLHW152-13|Coregonus_clupeaformis|COI-5P|KP978214
CCTTTATTTAGTATTTGGTGCCTGAGCCGGAATAGTCGGCACAGCCCTAAGCCTTTTAATCCGAGCGGAACTAAGCCAACCCGGGGCTCTTCTGGGGGATGATCAGATTTATAATGTGATCGTCACGGCCCACGCCTTCGTTATGATTTTCTTTATAGTTATGCCAATTATGATTGGAGGCTTTGGAAACTGATTAATCCCACTTATAATCGGGGCCCCCGACATGGCATTTCCCCGAATGAATAATATGAGCTTTTGGCTCCTTCCCCCCTCCTTTCTCCTTCTCCTGGCCTCGTCCGGAGTTGAAGCCGGTGCCGGCACAGGATGAACAGTCTACCCCCCTCTGGCAGGCAACCTCGCCCACGCAGGAGCCTCCGTCGATTTAACTATTTTCTCCCTCCACTTAGCTGGTATTTCCTCTATCTTGGGGGCCGTTAATTTTATTACAACCATTATTAATATGAAACCCCCAGCTATTTCCCAGTATCAAACCCCTCTTTTTGTCTGGGCCGTCTTAATTACCGCAGTCCTTCTACTGCTTTCCCTTCCTGTCCTAGCAGCAGGTATTACCATGCTACTCACAGACCGGAATCTGAACACCACTTTCTTTGACCCAGCGGGCGGGGGAGATCCAATCCTGTATCAACACCTC
>LWLHW153-13|Coregonus_clupeaformis|COI-5P|KP978215
CCTTTATTTAGTATTTGGTGCCTGAGCCGGAATAGTCGGCACAGCCCTAAGCCTTTTAATCCGAGCGGAACTAAGCCAACCCGGGGCTCTTCTGGGGGATGATCAGATTTATAATGTGATCGTCACGGCCCACGCCTTCGTTATGATTTTCTTTATAGTTATGCCAATTATGATTGGAGGCTTTGGAAACTGATTAATCCCACTTATAATCGGGGCCCCCGACATGGCATTTCCCCGAATGAATAATATGAGCTTTTGGCTCCTTCCCCCCTCCTTTCTCCTTCTCCTGGCCTCGTCCGGAGTTGAAGCCGGTGCCGGCACAGGATGAACAGTCTACCCCCCTCTGGCAGGCAACCTCGCCCACGCAGGAGCCTCCGTCGATTTAACTATTTTCTCCCTCCACTTAGCTGGTATTTCCTCTATCTTGGGGGCCGTTAATTTTATTACAACCATTATTAATATGAAACCCCCAGCTATTTCCCAGTATCAAACCCCTCTTTTTGTCTGGGCCGTCTTAATTACCGCAGTCCTTCTACTGCTTTCCCTTCCTGTCCTAGCAGCAGGTATTACCATGCTACTCACAGACCGGAATCTGAACACCACTTTCTTTGACCCAGCGGGCGGGGGAGATCCAATCCTGTATCAACACCTC
>LWLHW154-13|Coregonus_clupeaformis|COI-5P|KP978216
CCTTTATTTAGTATTTGGTGCCTGAGCCGGAATAGTCGGCACAGCCCTAAGCCTTTTAATCCGAGCGGAACTAAGCCAACCCGGGGCTCTTCTGGGGGATGATCAGATTTATAATGTGATCGTCACGGCCCACGCCTTCGTTATGATTTTCTTTATAGTTATGCCAATTATGATTGGAGGCTTTGGAAACTGATTAATCCCACTTATAATCGGGGCCCCCGACATGGCATTTCCCCGAATGAATAATATGAGCTTTTGGCTCCTTCCCCCCTCCTTTCTCCTTCTCCTGGCCTCGTCCGGAGTTGAAGCCGGTGCCGGCACAGGATGAACAGTCTACCCCCCTCTGGCAGGCAACCTCGCCCACGCAGGAGCCTCCGTCGATTTAACTATTTTCTCCCTCCACTTAGCTGGTATTTCCTCTATCTTGGGGGCCGTTAATTTTATTACAACCATTATTAATATGAAACCCCCAGCTATTTCCCAGTATCAAACCCCTCTTTTTGTCTGGGCCGTCTTAATTACCGCAGTCCTTCTACTGCTTTCCCTTCCTGTCCTAGCAGCAGGTATTACCATGCTACTCACAGACCGGAATCTGAACACCACTTTCTTTGACCCAGCGGGCGGGGGAGATCCAATCCTGTATCAACACCTC
>LWLHW155-13|Coregonus_clupeaformis|COI-5P|KP978134
CCTTTATTTAGTATTTGGTGCCTGAGCCGGAATAGTCGGCACAGCCCTAAGCCTTTTAATCCGAGCGGAACTAAGCCAACCCGGGGCTCTTCTGGGGGATGATCAGATTTATAATGTGATCGTCACGGCCCACGCCTTCGTTATGATTTTCTTTATAGTTATGCCAATTATGATTGGAGGCTTTGGAAACTGATTAATCCCACTTATAATCGGGGCCCCCGACATGGCATTTCCCCGAATGAATAATATGAGCTTTTGGCTCCTTCCCCCCTCCTTTCTCCTTCTCCTGGCCTCGTCCGGAGTTGAAGCCGGTGCCGGCACAGGATGAACAGTCTACCCCCCTCTGGCAGGCAACCTCGCCCACGCAGGAGCCTCCGTCGATTTAACTATTTTCTCCCTCCACTTAGCTGGTATTTCCTCTATCTTGGGGGCCGTTAATTTTATTACAACCATTATTAATATGAAACCCCCAGCTATTTCCCAGTATCAAACCCCTCTTTTTGTCTGGGCCGTCTTAATTACCGCAGTCCTTCTACTGCTTTCCCTTCCTGTCCTAGCAGCAGGTATTACCATGCTACTCACAGACCGGAATCTGAACACCACTTTCTTTGACCCAGCGGGCGGGGGAGATCCAATCCTGTATCAACACCTC
>LWLHW156-13|Coregonus_clupeaformis|COI-5P|KP978135
CCTTTATTTAGTATTTGGTGCCTGAGCCGGAATAGTCGGCACAGCCCTAAGCCTTTTAATCCGAGCGGAACTAAGCCAACCCGGGGCTCTTCTGGGGGATGATCAGATTTATAATGTGATCGTCACGGCCCACGCCTTCGTTATGATTTTCTTTATAGTTATGCCAATTATGATTGGAGGCTTTGGAAACTGATTAATCCCACTTATAATCGGGGCCCCCGACATGGCATTTCCCCGAATGAATAATATGAGCTTTTGGCTCCTTCCCCCCTCCTTTCTCCTTCTCCTGGCCTCGTCCGGAGTTGAAGCCGGTGCCGGCACAGGATGAACAGTCTACCCCCCTCTGGCAGGCAACCTCGCCCACGCAGGAGCCTCCGTCGATTTAACTATTTTCTCCCTCCACTTAGCTGGTATTTCCTCTATCTTGGGGGCCGTTAATTTTATTACAACCATTATTAATATGAAACCCCCAGCTATTTCCCAGTATCAAACCCCTCTTTTTGTCTGGGCCGTCTTAATTACCGCAGTCCTTCTACTGCTTTCCCTTCCTGTCCTAGCAGCAGGTATTACCATGCTACTCACAGACCGGAATCTGAACACCACTTTCTTTGACCCAGCGGGCGGGGGAGATCCAATCCTGTATCAACACCTC
>LWLHW157-13|Coregonus_clupeaformis|COI-5P|KP978136
CCTTTATTTAGTATTTGGTGCCTGAGCCGGAATAGTCGGCACAGCCCTAAGCCTTTTAATCCGAGCGGAACTAAGCCAACCCGGGGCTCTTCTGGGGGATGATCAGATTTATAATGTGATCGTCACGGCCCACGCCTTCGTTATGATTTTCTTTATAGTTATGCCAATTATGATTGGAGGCTTTGGAAACTGATTAATCCCACTTATAATCGGGGCCCCCGACATGGCATTTCCCCGAATGAATAATATGAGCTTTTGGCTCCTTCCCCCCTCCTTTCTCCTTCTCCTGGCCTCGTCCGGAGTTGAAGCCGGTGCCGGCACAGGATGAACAGTCTACCCCCCTCTGGCAGGCAACCTCGCCCACGCAGGAGCCTCCGTCGATTTAACTATTTTCTCCCTCCACTTAGCTGGTATTTCCTCTATCTTGGGGGCCGTTAATTTTATTACAACCATTATTAATATGAAACCCCCAGCTATTTCCCAGTATCAAACCCCTCTTTTTGTCTGGGCCGTCTTAATTACCGCAGTCCTTCTACTGCTTTCCCTTCCTGTCCTAGCAGCAGGTATTACCATGCTACTCACAGACCGGAATCTGAACACCACTTTCTTTGACCCAGCGGGCGGGGGAGATCCAATCCTGTATCAACACCTC
>LWLHW158-13|Coregonus_clupeaformis|COI-5P|KP978137
CCTTTATTTAGTATTTGGTGCCTGAGCCGGAATAGTCGGCACAGCCCTAAGCCTTTTAATCCGAGCGGAACTAAGCCAACCCGGGGCTCTTCTGGGGGATGATCAGATTTATAATGTGATCGTCACGGCCCACGCCTTCGTTATGATTTTCTTTATAGTTATGCCAATTATGATTGGAGGCTTTGGAAACTGATTAATCCCACTTATAATCGGGGCCCCCGACATGGCATTTCCCCGAATGAATAATATGAGCTTTTGGCTCCTTCCCCCCTCCTTTCTCCTTCTCCTGGCCTCGTCCGGAGTTGAAGCCGGTGCCGGCACAGGATGAACAGTCTACCCCCCTCTGGCAGGCAACCTCGCCCACGCAGGAGCCTCCGTCGATTTAACTATTTTCTCCCTCCACTTAGCTGGTATTTCCTCTATCTTGGGGGCCGTTAATTTTATTACAACCATTATTAATATGAAACCCCCAGCTATTTCCCAGTATCAAACCCCTCTTTTTGTCTGGGCCGTCTTAATTACCGCAGTCCTTCTACTGCTTTCCCTTCCTGTCCTAGCAGCAGGTATTACCATGCTACTCACAGACCGGAATCTGAACACCACTTTCTTTGACCCAGCGGGCGGGGGAGATCCAATCCTGTATCAACACCTC
>LWLHW159-13|Coregonus_clupeaformis|COI-5P|KP978138
CCTTTATTTAGTATTTGGTGCCTGAGCCGGAATAGTCGGCACAGCCCTAAGCCTTTTAATCCGAGCGGAACTAAGCCAACCCGGGGCTCTTCTGGGGGATGATCAGATTTATAATGTGATCGTCACGGCCCACGCCTTCGTTATGATTTTCTTTATAGTTATGCCAATTATGATTGGAGGCTTTGGAAACTGATTAATCCCACTTATAATCGGGGCCCCCGACATGGCATTTCCCCGAATGAATAATATGAGCTTTTGGCTCCTTCCCCCCTCCTTTCTCCTTCTCCTGGCCTCGTCCGGAGTTGAAGCCGGTGCCGGCACAGGATGAACAGTCTACCCCCCTCTGGCAGGCAACCTCGCCCACGCAGGAGCCTCCGTCGATTTAACTATTTTCTCCCTCCACTTAGCTGGTATTTCCTCTATCTTGGGGGCCGTTAATTTTATTACAACCATTATTAATATGAAACCCCCAGCTATTTCCCAGTATCAAACCCCTCTTTTTGTCTGGGCCGTCTTAATTACCGCAGTCCTTCTACTGCTTTCCCTTCCTGTCCTAGCAGCAGGTATTACCATGCTACTCACAGACCGGAATCTGAACACCACTTTCTTTGACCCAGCGGGCGGGGGAGATCCAATCCTGTATCAACACCTC
>LWLHW160-13|Coregonus_clupeaformis|COI-5P|KP978139
CCTTTATTTAGTATTTGGTGCCTGAGCCGGAATAGTCGGCACAGCCCTAAGCCTTTTAATCCGAGCGGAACTAAGCCAACCCGGGGCTCTTCTGGGGGATGATCAGATTTATAATGTGATCGTCACGGCCCACGCCTTCGTTATGATTTTCTTTATAGTTATGCCAATTATGATTGGAGGCTTTGGAAACTGATTAATCCCACTTATAATCGGGGCCCCCGACATGGCATTTCCCCGAATGAATAATATGAGCTTTTGGCTCCTTCCCCCCTCCTTTCTCCTTCTCCTGGCCTCGTCCGGAGTTGAAGCCGGTGCCGGCACAGGATGAACAGTCTACCCCCCTCTGGCAGGCAACCTCGCCCACGCAGGAGCCTCCGTCGATTTAACTATTTTCTCCCTCCACTTAGCTGGTATTTCCTCTATCTTGGGGGCCGTTAATTTTATTACAACCATTATTAATATGAAACCCCCAGCTATTTCCCAGTATCAAACCCCTCTTTTTGTCTGGGCCGTCTTAATTACCGCAGTCCTTCTACTGCTTTCCCTTCCTGTCCTAGCAGCAGGTATTACCATGCTACTCACAGACCGGAATCTGAACACCACTTTCTTTGACCCAGCGGGCGGGGGAGATCCAATCCTGTATCAACACCTC
>LWLHW161-13|Coregonus_clupeaformis|COI-5P|KP978140
CCTTTATTTAGTATTTGGTGCCTGAGCCGGAATAGTCGGCACAGCCCTAAGCCTTTTAATCCGAGCGGAACTAAGCCAACCCGGGGCTCTTCTGGGGGATGATCAGATTTATAATGTGATCGTCACGGCCCACGCCTTCGTTATGATTTTCTTTATAGTTATGCCAATTATGATTGGAGGCTTTGGAAACTGATTAATCCCACTTATAATCGGGGCCCCCGACATGGCATTTCCCCGAATGAATAATATGAGCTTTTGGCTCCTTCCCCCCTCCTTTCTCCTTCTCCTGGCCTCGTCCGGAGTTGAAGCCGGTGCCGGCACAGGATGAACAGTCTACCCCCCTCTGGCAGGCAACCTCGCCCACGCAGGAGCCTCCGTCGATTTAACTATTTTCTCCCTCCACTTAGCTGGTATTTCCTCTATCTTGGGGGCCGTTAATTTTATTACAACCATTATTAATATGAAACCCCCAGCTATTTCCCAGTATCAAACCCCTCTTTTTGTCTGGGCCGTCTTAATTACCGCAGTCCTTCTACTGCTTTCCCTTCCTGTCCTAGCAGCAGGTATTACCATGCTACTCACAGACCGGAATCTGAACACCACTTTCTTTGACCCAGCGGGCGGGGGAGATCCAATCCTGTATCAACACCTC
>LWLHW162-13|Coregonus_clupeaformis|COI-5P|KP978141
CCTTTATTTAGTATTTGGTGCCTGAGCCGGAATAGTCGGCACAGCCCTAAGCCTTTTAATCCGAGCGGAACTAAGCCAACCCGGGGCTCTTCTGGGGGATGATCAGATTTATAATGTGATCGTCACGGCCCACGCCTTCGTTATGATTTTCTTTATAGTTATGCCAATTATGATTGGAGGCTTTGGAAACTGATTAATCCCACTTATAATCGGGGCCCCCGACATGGCATTTCCCCGAATGAATAATATGAGCTTTTGGCTCCTTCCCCCCTCCTTTCTCCTTCTCCTGGCCTCGTCCGGAGTTGAAGCCGGTGCCGGCACAGGATGAACAGTCTACCCCCCTCTGGCAGGCAACCTCGCCCACGCAGGAGCCTCCGTCGATTTAACTATTTTCTCCCTCCACTTAGCTGGTATTTCCTCTATCTTGGGGGCCGTTAATTTTATTACAACCATTATTAATATGAAACCCCCAGCTATTTCCCAGTATCAAACCCCTCTTTTTGTCTGGGCCGTCTTAATTACCGCAGTCCTTCTACTGCTTTCCCTTCCTGTCCTAGCAGCAGGTATTACCATGCTACTCACAGACCGGAATCTGAACACCACTTTCTTTGACCCAGCGGGCGGGGGAGATCCAATCCTGTATCAACACCTC
>LWLHW163-13|Coregonus_clupeaformis|COI-5P|KP978068
CCTTTATTTAGTATTTGGTGCCTGAGCCGGAATAGTCGGCACAGCCCTAAGCCTTTTAATCCGAGCGGAACTAAGCCAACCCGGGGCTCTTCTGGGGGATGATCAGATTTATAATGTGATCGTCACGGCCCACGCCTTCGTTATGATTTTCTTTATAGTTATGCCAATTATGATTGGAGGCTTTGGAAACTGATTAATCCCACTTATAATCGGGGCCCCCGACATGGCATTTCCCCGAATGAATAATATGAGCTTTTGGCTCCTTCCCCCCTCCTTTCTCCTTCTCCTGGCCTCGTCCGGAGTTGAAGCCGGTGCCGGCACAGGATGAACAGTCTACCCCCCTCTGGCAGGCAACCTCGCCCACGCAGGAGCCTCCGTCGATTTAACTATTTTCTCCCTCCACTTAGCTGGTATTTCCTCTATCTTGGGGGCCGTTAATTTTATTACAACCATTATTAATATGAAACCCCCAGCTATTTCCCAGTATCAAACCCCTCTTTTTGTCTGGGCCGTCTTAATTACCGCAGTCCTTCTACTGCTTTCCCTTCCTGTCCTAGCAGCAGGTATTACCATGCTACTCACAGACCGGAATCTGAACACCACTTTCTTTGACCCAGCGGGCGGGGGAGATCCAATCCTGTATCAACACCTC
>OCARH962-12|Coregonus_clupeaformis|COI-5P
CCTTTATTTAGTATTTGGTGCCTGAGCCGGAATAGTCGGCACAGCCCTAAGCCTTTTAATCCGAGCGGAACTAAGCCAACCCGGGGCTCTTCTGGGGGATGATCAGATTTATAATGTGATCGTCACGGCCCACGCCTTCGTTATGATTTTCTTTATAGTTATGCCAATTATGATTGGAGGCTTTGGAAACTGATTAATCCCACTTATAATCGGGGCCCCCGACATGGCATTTCCCCGAATGAATAATATGAGCTTTTGGCTCCTTCCCCCCTCCTTTCTCCTTCTCCTGGCCTCGTCCGGAGTTGAAGCCGGTGCCGGCACAGGATGAACAGTCTACCCCCCTCTGGCAGGCAACCTCGCCCACGCAGGAGCCTCCGTCGATTTAACTATTTTCTCCCTCCACTTAGCTGGTATTTCCTCTATCTTGGGGGCCGTTAATTTTATTACAACCATTATTAATATGAAACCCCCAGCTATTTCCCAGTATCAAACCCCTCTTTTTGTCTGGGCCGTCTTAATTACCGCAGTCCTTCTACTGCTTTCCCTTCCTGTCCTAGCAGCAGGTATTACCATGCTACTCACAGACCGGAATCTGAACACCACTTTCTTTGACCCAGCGGGCGGGGGAGATCCAATCCTGTATCAACACCTC
>SBOLW002-12|Coregonus_clupeaformis|COI-5P|KP978046
CCTTTATTTAGTATTTGGTGCCTGAGCCGGAATAGTCGGCACAGCCCTAAGCCTTTTAATCCGAGCGGAACTAAGCCAACCCGGGGCTCTTCTGGGGGATGATCAGATTTATAATGTGATCGTCACGGCCCACGCCTTCGTTATGATTTTCTTTATAGTTATGCCAATTATGATTGGAGGCTTTGGAAACTGATTAATCCCACTTATAATCGGGGCCCCCGACATGGCATTTCCCCGAATGAATAATATGAGCTTTTGGCTCCTTCCCCCCTCCTTTCTCCTTCTCCTGGCCTCGTCCGGAGTTGAAGCCGGTGCCGGCACAGGATGAACAGTCTACCCCCCTCTGGCAGGCAACCTCGCCCACGCAGGAGCCTCCGTCGATTTAACTATTTTCTCCCTCCACTTAGCTGGTATTTCCTCTATCTTGGGGGCCGTTAATTTTATTACAACCATTATTAATATGAAACCCCCAGCTATTTCCCAGTATCAAACCCCTCTTTTTGTCTGGGCCGTCTTAATTACCGCAGTCCTTCTACTGCTTTCCCTTCCTGTCCTAGCAGCAGGTATTACCATGCTACTCACAGACCGGAATCTGAACACCACTTTCTTTGACCCAGCGGGCGGGGGAGATCCAATCCTGTATCAACACCTC
>SBOLW003-12|Coregonus_clupeaformis|COI-5P|KP978047
CCTTTATTTAGTATTTGGTGCCTGAGCCGGAATAGTCGGCACAGCCCTAAGCCTTTTAATCCGAGCGGAACTAAGCCAACCCGGGGCTCTTCTGGGGGATGATCAGATTTATAATGTGATCGTCACGGCCCACGCCTTCGTTATGATTTTCTTTATAGTTATGCCAATTATGATTGGAGGCTTTGGAAACTGATTAATCCCACTTATAATCGGGGCCCCCGACATGGCATTTCCCCGAATGAATAATATGAGCTTTTGGCTCCTTCCCCCCTCCTTTCTCCTTCTCCTGGCCTCGTCCGGAGTTGAAGCCGGTGCCGGCACAGGATGAACAGTCTACCCCCCTCTGGCAGGCAACCTCGCCCACGCAGGAGCCTCCGTCGATTTAACTATTTTCTCCCTCCACTTAGCTGGTATTTCCTCTATCTTGGGGGCCGTTAATTTTATTACAACCATTATTAATATGAAACCCCCAGCTATTTCCCAGTATCAAACCCCTCTTTTTGTCTGGGCCGTCTTAATTACCGCAGTCCTTCTACTGCTTTCCCTTCCTGTCCTAGCAGCAGGTATTACCATGCTACTCACAGACCGGAATCTGAACACCACTTTCTTTGACCCAGCGGGCGGGGGAGATCCAATCCTGTATCAACACCTC
>SBOLW004-12|Coregonus_clupeaformis|COI-5P|KP978048
CCTTTATTTAGTATTTGGTGCCTGAGCCGGAATAGTCGGCACAGCCCTAAGCCTTTTAATCCGAGCGGAACTAAGCCAACCCGGGGCTCTTCTGGGGGATGATCAGATTTATAATGTGATCGTCACGGCCCACGCCTTCGTTATGATTTTCTTTATAGTTATGCCAATTATGATTGGAGGCTTTGGAAACTGATTAATCCCACTTATAATCGGGGCCCCCGACATGGCATTTCCCCGAATGAATAATATGAGCTTTTGGCTCCTTCCCCCCTCCTTTCTCCTTCTCCTGGCCTCGTCCGGAGTTGAAGCCGGTGCCGGCACAGGATGAACAGTCTACCCCCCTCTGGCAGGCAACCTCGCCCACGCAGGAGCCTCCGTCGATTTAACTATTTTCTCCCTCCACTTAGCTGGTATTTCCTCTATCTTGGGGGCCGTTAATTTTATTACAACCATTATTAATATGAAACCCCCAGCTATTTCCCAGTATCAAACCCCTCTTTTTGTCTGGGCCGTCTTAATTACCGCAGTCCTTCTACTGCTTTCCCTTCCTGTCCTAGCAGCAGGTATTACCATGCTACTCACAGACCGGAATCTGAACACCACTTTCTTTGACCCAGCGGGCGGGGGAGATCCAATCCTGTATCAACACCTC
>SBOLW009-12|Coregonus_clupeaformis|COI-5P|KP978050
CCTTTATTTAGTATTTGGTGCCTGAGCCGGAATAGTCGGCACAGCCCTAAGCCTTTTAATCCGAGCGGAACTAAGCCAACCCGGGGCTCTTCTGGGGGATGATCAGATTTATAATGTGATCGTCACGGCCCACGCCTTCGTTATGATTTTCTTTATAGTTATGCCAATTATGATTGGAGGCTTTGGAAACTGATTAATCCCACTTATAATCGGGGCCCCCGACATGGCATTTCCCCGAATGAATAATATGAGCTTTTGGCTCCTTCCCCCCTCCTTTCTCCTTCTCCTGGCCTCGTCCGGAGTTGAAGCCGGTGCCGGCACAGGATGAACAGTCTACCCCCCTCTGGCAGGCAACCTCGCCCACGCAGGAGCCTCCGTCGATTTAACTATTTTCTCCCTCCACTTAGCTGGTATTTCCTCTATCTTGGGGGCCGTTAATTTTATTACAACCATTATTAATATGAAACCCCCAGCTATTTCCCAGTATCAAACCCCTCTTTTTGTCTGGGCCGTCTTAATTACCGCAGTCCTTCTACTGCTTTCCCTTCCTGTCCTAGCAGCAGGTATTACCATGCTACTCACAGACCGGAATCTGAACACCACTTTCTTTGACCCAGCGGGCGGGGGAGATCCAATCCTGTATCAACACCTC
>SBOLW010-12|Coregonus_clupeaformis|COI-5P|KP978051
CCTTTATTTAGTATTTGGTGCCTGAGCCGGAATAGTCGGCACAGCCCTAAGCCTTTTAATCCGAGCGGAACTAAGCCAACCCGGGGCTCTTCTGGGGGATGATCAGATTTATAATGTGATCGTCACGGCCCACGCCTTCGTTATGATTTTCTTTATAGTTATGCCAATTATGATTGGAGGCTTTGGAAACTGATTAATCCCACTTATAATCGGGGCCCCCGACATGGCATTTCCCCGAATGAATAATATGAGCTTTTGGCTCCTTCCCCCCTCCTTTCTCCTTCTCCTGGCCTCGTCCGGAGTTGAAGCCGGTGCCGGCACAGGATGAACAGTCTACCCCCCTCTGGCAGGCAACCTCGCCCACGCAGGAGCCTCCGTCGATTTAACTATTTTCTCCCTCCACTTAGCTGGTATTTCCTCTATCTTGGGGGCCGTTAATTTTATTACAACCATTATTAATATGAAACCCCCAGCTATTTCCCAGTATCAAACCCCTCTTTTTGTCTGGGCCGTCTTAATTACCGCAGTCCTTCTACTGCTTTCCCTTCCTGTCCTAGCAGCAGGTATTACCATGCTACTCACAGACCGGAATCTGAACACCACTTTCTTTGACCCAGCGGGCGGGGGAGATCCAATCCTGTATCAACACCTC
>SBOLW011-12|Coregonus_clupeaformis|COI-5P|KP978052
CCTTTATTTAGTATTTGGTGCCTGAGCCGGAATAGTCGGCACAGCCCTAAGCCTTTTAATCCGAGCGGAACTAAGCCAACCCGGGGCTCTTCTGGGGGATGATCAGATTTATAATGTGATCGTCACGGCCCACGCCTTCGTTATGATTTTCTTTATAGTTATGCCAATTATGATTGGAGGCTTTGGAAACTGATTAATCCCACTTATAATCGGGGCCCCCGACATGGCATTTCCCCGAATGAATAATATGAGCTTTTGGCTCCTTCCCCCCTCCTTTCTCCTTCTCCTGGCCTCGTCCGGAGTTGAAGCCGGTGCCGGCACAGGATGAACAGTCTACCCCCCTCTGGCAGGCAACCTCGCCCACGCAGGAGCCTCCGTCGATTTAACTATTTTCTCCCTCCACTTAGCTGGTATTTCCTCTATCTTGGGGGCCGTTAATTTTATTACAACCATTATTAATATGAAACCCCCAGCTATTTCCCAGTATCAAACCCCTCTTTTTGTCTGGGCCGTCTTAATTACCGCAGTCCTTCTACTGCTTTCCCTTCCTGTCCTAGCAGCAGGTATTACCATGCTACTCACAGACCGGAATCTGAACACCACTTTCTTTGACCCAGCGGGCGGGGGAGATCCAATCCTGTATCAACACCTC
>SBOLW012-12|Coregonus_clupeaformis|COI-5P|KP978053
CCTTTATTTAGTATTTGGTGCCTGAGCCGGAATAGTCGGCACAGCCCTAAGCCTTTTAATCCGAGCGGAACTAAGCCAACCCGGGGCTCTTCTGGGGGATGATCAGATTTATAATGTGATCGTCACGGCCCACGCCTTCGTTATGATTTTCTTTATAGTTATGCCAATTATGATTGGAGGCTTTGGAAACTGATTAATCCCACTTATAATCGGGGCCCCCGACATGGCATTTCCCCGAATGAATAATATGAGCTTTTGGCTCCTTCCCCCCTCCTTTCTCCTTCTCCTGGCCTCGTCCGGAGTTGAAGCCGGTGCCGGCACAGGATGAACAGTCTACCCCCCTCTGGCAGGCAACCTCGCCCACGCAGGAGCCTCCGTCGATTTAACTATTTTCTCCCTCCACTTAGCTGGTATTTCCTCTATCTTGGGGGCCGTTAATTTTATTACAACCATTATTAATATGAAACCCCCAGCTATTTCCCAGTATCAAACCCCTCTTTTTGTCTGGGCCGTCTTAATTACCGCAGTCCTTCTACTGCTTTCCCTTCCTGTCCTAGCAGCAGGTATTACCATGCTACTCACAGACCGGAATCTGAACACCACTTTCTTTGACCCAGCGGGCGGGGGAGATCCAATCCTGTATCAACACCTC
>SBOLW013-12|Coregonus_clupeaformis|COI-5P|KP978045
CCTTTATTTAGTATTTGGTGCCTGAGCCGGAATAGTCGGCACAGCCCTAAGCCTTTTAATCCGAGCGGAACTAAGCCAACCCGGGGCTCTTCTGGGGGATGATCAGATTTATAATGTGATCGTCACGGCCCACGCCTTCGTTATGATTTTCTTTATAGTTATGCCAATTATGATTGGAGGCTTTGGAAACTGATTAATCCCACTTATAATCGGGGCCCCCGACATGGCATTTCCCCGAATGAATAATATGAGCTTTTGGCTCCTTCCCCCCTCCTTTCTCCTTCTCCTGGCCTCGTCCGGAGTTGAAGCCGGTGCCGGCACAGGATGAACAGTCTACCCCCCTCTGGCAGGCAACCTCGCCCACGCAGGAGCCTCCGTCGATTTAACTATTTTCTCCCTCCACTTAGCTGGTATTTCCTCTATCTTGGGGGCCGTTAATTTTATTACAACCATTATTAATATGAAACCCCCAGCTATTTCCCAGTATCAAACCCCTCTTTTTGTCTGGGCCGTCTTAATTACCGCAGTCCTTCTACTGCTTTCCCTTCCTGTCCTAGCAGCAGGTATTACCATGCTACTCACAGACCGGAATCTGAACACCACTTTCTTTGACCCAGCGGGCGGGGGAGATCCAATCCTGTATCAACACCTC
>SBOLW014-12|Coregonus_clupeaformis|COI-5P|KP978054
CCTTTATTTAGTATTTGGTGCCTGAGCCGGAATAGTCGGCACAGCCCTAAGCCTTTTAATCCGAGCGGAACTAAGCCAACCCGGGGCTCTTCTGGGGGATGATCAGATTTATAATGTGATCGTCACGGCCCACGCCTTCGTTATGATTTTCTTTATAGTTATGCCAATTATGATTGGAGGCTTTGGAAACTGATTAATCCCACTTATAATCGGGGCCCCCGACATGGCATTTCCCCGAATGAATAATATGAGCTTTTGGCTCCTTCCCCCCTCCTTTCTCCTTCTCCTGGCCTCGTCCGGAGTTGAAGCCGGTGCCGGCACAGGATGAACAGTCTACCCCCCTCTGGCAGGCAACCTCGCCCACGCAGGAGCCTCCGTCGATTTAACTATTTTCTCCCTCCACTTAGCTGGTATTTCCTCTATCTTGGGGGCCGTTAATTTTATTACAACCATTATTAATATGAAACCCCCAGCTATTTCCCAGTATCAAACCCCTCTTTTTGTCTGGGCCGTCTTAATTACCGCAGTCCTTCTACTGCTTTCCCTTCCTGTCCTAGCAGCAGGTATTACCATGCTACTCACAGACCGGAATCTGAACACCACTTTCTTTGACCCAGCGGGCGGGGGAGATCCAATCCTGTATCAACACCTC
>SBOLW019-12|Coregonus_clupeaformis|COI-5P|KP978055
CCTTTATTTAGTATTTGGTGCCTGAGCCGGAATAGTCGGCACAGCCCTAAGCCTTTTAATCCGAGCGGAACTAAGCCAACCCGGGGCTCTTCTGGGGGATGATCAGATTTATAATGTGATCGTCACGGCCCACGCCTTCGTTATGATTTTCTTTATAGTTATGCCAATTATGATCGGAGGCTTTGGAAACTGATTAATCCCACTTATAATCGGGGCCCCCGACATGGCATTTCCCCGAATGAATAATATGAGCTTTTGGCTCCTTCCCCCCTCCTTTCTCCTTCTCCTGGCCTCGTCCGGAGTTGAAGCCGGTGCCGGCACAGGATGAACAGTCTACCCCCCTCTGGCAGGCAACCTCGCCCACGCAGGAGCCTCCGTCGATTTAACTATTTTCTCCCTCCACTTAGCTGGTATTTCCTCTATCTTGGGGGCCGTTAATTTTATTACAACCATTATTAATATGAAACCCCCAGCTATTTCCCAGTATCAAACCCCTCTTTTTGTCTGGGCCGTCTTAATTACCGCAGTCCTTCTACTGCTTTCCCTTCCTGTCCTAGCAGCAGGTATTACCATGCTACTCACAGACCGGAATCTGAACACCACTTTCTTTGACCCAGCGGGCGGGGGAGATCCAATCCTGTATCAACACCTC
>SBOLW020-12|Coregonus_clupeaformis|COI-5P|KP978056
CCTTTATTTAGTATTTGGTGCCTGAGCCGGAATAGTCGGCACAGCCCTAAGCCTTTTAATCCGAGCGGAACTAAGCCAACCCGGGGCTCTTCTGGGGGATGATCAGATTTATAATGTGATCGTCACGGCCCACGCCTTCGTTATGATTTTCTTTATAGTTATGCCAATTATGATTGGAGGCTTTGGAAACTGATTAATCCCACTTATAATCGGGGCCCCCGACATGGCATTTCCCCGAATGAATAATATGAGCTTTTGGCTCCTTCCCCCCTCCTTTCTCCTTCTCCTGGCCTCGTCCGGAGTTGAAGCCGGTGCCGGCACAGGATGAACAGTCTACCCCCCTCTGGCAGGCAACCTCGCCCACGCAGGAGCCTCCGTCGATTTAACTATTTTCTCCCTCCACTTAGCTGGTATTTCCTCTATCTTGGGGGCCGTTAATTTTATTACAACCATTATTAATATGAAACCCCCAGCTATTTCCCAGTATCAAACCCCTCTTTTTGTCTGGGCCGTCTTAATTACCGCAGTCCTTCTACTGCTTTCCCTTCCTGTCCTAGCAGCAGGTATTACCATGCTACTCACAGACCGGAATCTGAACACCACTTTCTTTGACCCAGCGGGCGGGGGAGATCCAATCCTGTATCAACACCTC
>SBOLW021-12|Coregonus_clupeaformis|COI-5P|KP978057
CCTTTATTTAGTATTTGGTGCCTGAGCCGGAATAGTCGGCACAGCCCTAAGCCTTTTAATCCGAGCGGAACTAAGCCAACCCGGGGCTCTTCTGGGGGATGATCAGATTTATAATGTGATCGTCACGGCCCACGCCTTCGTTATGATTTTCTTTATAGTTATGCCAATTATGATTGGAGGCTTTGGAAACTGATTAATCCCACTTATAATCGGGGCCCCCGACATGGCATTTCCCCGAATGAATAATATGAGCTTTTGGCTCCTTCCCCCCTCCTTTCTCCTTCTCCTGGCCTCGTCCGGAGTTGAAGCCGGTGCCGGCACAGGATGAACAGTCTACCCCCCTCTGGCAGGCAACCTCGCCCACGCAGGAGCCTCCGTCGATTTAACTATTTTCTCCCTCCACTTAGCTGGTATTTCCTCTATCTTGGGGGCCGTTAATTTTATTACAACCATTATTAATATGAAACCCCCAGCTATTTCCCAGTATCAAACCCCTCTTTTTGTCTGGGCCGTCTTAATTACCGCAGTCCTTCTACTGCTTTCCCTTCCTGTCCTAGCAGCAGGTATTACCATGCTACTCACAGACCGGAATCTGAACACCACTTTCTTTGACCCAGCGGGCGGGGGAGATCCAATCCTGTATCAACACCTC
>SBOLW022-12|Coregonus_clupeaformis|COI-5P|KP978058
CCTTTATTTAGTATTTGGTGCCTGAGCCGGAATAGTCGGCACAGCCCTAAGCCTTTTAATCCGAGCGGAACTAAGCCAACCCGGGGCTCTTCTGGGGGATGATCAGATTTATAATGTGATCGTCACGGCCCACGCCTTCGTTATGATTTTCTTTATAGTTATGCCAATTATGATTGGAGGCTTTGGAAACTGATTAATCCCACTTATAATCGGGGCCCCCGACATGGCATTTCCCCGAATGAATAATATGAGCTTTTGGCTCCTTCCCCCCTCCTTTCTCCTTCTCCTGGCCTCGTCCGGAGTTGAAGCCGGTGCCGGCACAGGATGAACAGTCTACCCCCCTCTGGCAGGCAACCTCGCCCACGCAGGAGCCTCCGTCGATTTAACTATTTTCTCCCTCCACTTAGCTGGTATTTCCTCTATCTTGGGGGCCGTTAATTTTATTACAACCATTATTAATATGAAACCCCCAGCTATTTCCCAGTATCAAACCCCTCTTTTTGTCTGGGCCGTCTTAATTACCGCAGTCCTTCTACTGCTTTCCCTTCCTGTCCTAGCAGCAGGTATTACCATGCTACTCACAGACCGGAATCTGAACACCACTTTCTTTGACCCAGCGGGCGGGGGAGATCCAATCCTGTATCAACACCTC
>SBOLW023-12|Coregonus_clupeaformis|COI-5P|KP978032
CCTTTATTTAGTATTTGGTGCCTGAGCCGGAATAGTCGGCACAGCCCTAAGCCTTTTAATCCGAGCGGAACTAAGCCAACCCGGGGCTCTTCTGGGGGATGATCAGATTTATAATGTGATCGTCACGGCCCACGCCTTCGTTATGATTTTCTTTATAGTTATGCCAATTATGATTGGAGGCTTTGGAAACTGATTAATCCCACTTATAATCGGGGCCCCCGACATGGCATTTCCCCGAATGAATAATATGAGCTTTTGGCTCCTTCCCCCCTCCTTTCTCCTTCTCCTGGCCTCGTCCGGAGTTGAAGCCGGTGCCGGCACAGGATGAACAGTCTACCCCCCTCTGGCAGGCAACCTCGCCCACGCAGGAGCCTCCGTCGATTTAACTATTTTCTCCCTCCACTTAGCTGGTATTTCCTCTATCTTGGGGGCCGTTAATTTTATTACAACCATTATTAATATGAAACCCCCAGCTATTTCCCAGTATCAAACCCCTCTTTTTGTCTGGGCCGTCTTAATTACCGCAGTCCTTCTACTGCTTTCCCTTCCTGTCCTAGCAGCAGGTATTACCATGCTACTCACAGACCGGAATCTGAACACCACTTTCTTTGACCCAGCGGGCGGGGGAGATCCAATCCTGTATCAACACCTC
>SBOLW024-12|Coregonus_clupeaformis|COI-5P|KP978033
CCTTTATTTAGTATTTGGTGCCTGAGCCGGAATAGTCGGCACAGCCCTAAGCCTTTTAATCCGAGCGGAACTAAGCCAACCCGGGGCTCTTCTGGGGGATGATCAGATTTATAATGTGATCGTCACGGCCCACGCCTTCGTTATGATTTTCTTTATAGTTATGCCAATTATGATTGGAGGCTTTGGAAACTGATTAATCCCACTTATAATCGGGGCCCCCGACATGGCATTTCCCCGAATGAATAATATGAGCTTTTGGCTCCTTCCCCCCTCCTTTCTCCTTCTCCTGGCCTCGTCCGGAGTTGAAGCCGGTGCCGGCACAGGATGAACAGTCTACCCCCCTCTGGCAGGCAACCTCGCCCACGCAGGAGCCTCCGTCGATTTAACTATTTTCTCCCTCCACTTAGCTGGTATTTCCTCTATCTTGGGGGCCGTTAATTTTATTACAACCATTATTAATATGAAACCCCCAGCTATTTCCCAGTATCAAACCCCTCTTTTTGTCTGGGCCGTCTTAATTACCGCAGTCCTTCTACTGCTTTCCCTTCCTGTCCTAGCAGCAGGTATTACCATGCTACTCACAGACCGGAATCTGAACACCACTTTCTTTGACCCAGCGGGCGGGGGAGATCCAATCCTGTATCAACACCTC
>SBOLW025-12|Coregonus_clupeaformis|COI-5P|KP978034
CCTTTATTTAGTATTTGGTGCCTGAGCCGGAATAGTCGGCACAGCCCTAAGCCTTTTAATCCGAGCGGAACTAAGCCAACCCGGGGCTCTTCTGGGGGATGATCAGATTTATAATGTGATCGTCACGGCCCACGCCTTCGTTATGATTTTCTTTATAGTTATGCCAATTATGATTGGAGGCTTTGGAAACTGATTAATCCCACTTATAATCGGGGCCCCCGACATGGCATTTCCCCGAATGAATAATATGAGCTTTTGGCTCCTTCCCCCCTCCTTTCTCCTTCTCCTGGCCTCGTCCGGAGTTGAAGCCGGTGCCGGCACAGGATGAACAGTCTACCCCCCTCTGGCAGGCAACCTCGCCCACGCAGGAGCCTCCGTCGATTTAACTATTTTCTCCCTCCACTTAGCTGGTATTTCCTCTATCTTGGGGGCCGTTAATTTTATTACAACCATTATTAATATGAAACCCCCAGCTATTTCCCAGTATCAAACCCCTCTTTTTGTCTGGGCCGTCTTAATTACCGCAGTCCTTCTACTGCTTTCCCTTCCTGTCCTAGCAGCAGGTATTACCATGCTACTCACAGACCGGAATCTGAACACCACTTTCTTTGACCCAGCGGGCGGGGGAGATCCAATCCTGTATCAACACCTC
>SBOLW027-12|Coregonus_clupeaformis|COI-5P|KP978035
CCTTTATTTAGTATTTGGTGCCTGAGCCGGAATAGTCGGCACAGCCCTAAGCCTTTTAATCCGAGCGGAACTAAGCCAACCCGGGGCTCTTCTGGGGGATGATCAGATTTATAATGTGATCGTCACGGCCCACGCCTTCGTTATGATTTTCTTTATAGTTATGCCAATTATGATTGGAGGCTTTGGAAACTGATTAATCCCACTTATAATCGGGGCCCCCGACATGGCATTTCCCCGAATGAATAATATGAGCTTTTGGCTCCTTCCCCCCTCCTTTCTCCTTCTCCTGGCCTCGTCCGGAGTTGAAGCCGGTGCCGGCACAGGATGAACAGTCTACCCCCCTCTGGCAGGCAACCTCGCCCACGCAGGAGCCTCCGTCGATTTAACTATTTTCTCCCTCCACTTAGCTGGTATTTCCTCTATCTTGGGGGCCGTTAATTTTATTACAACCATTATTAATATGAAACCCCCAGCTATTTCCCAGTATCAAACCCCTCTTTTTGTCTGGGCCGTCTTAATTACCGCAGTCCTTCTACTGCTTTCCCTTCCTGTCCTAGCAGCAGGTATTACCATGCTACTCACAGACCGGAATCTGAACACCACTTTCTTTGACCCAGCGGGCGGGGGAGATCCAATCCTGTATCAACACCTC
>SBOLW028-12|Coregonus_clupeaformis|COI-5P|KP978036
CCTTTATTTAGTATTTGGTGCCTGAGCCGGAATAGTCGGCACAGCCCTAAGCCTTTTAATCCGAGCGGAACTAAGCCAACCCGGGGCTCTTCTGGGGGATGATCAGATTTATAATGTGATCGTCACGGCCCACGCCTTCGTTATGATTTTCTTTATAGTTATGCCAATTATGATTGGAGGCTTTGGAAACTGATTAATCCCACTTATAATCGGGGCCCCCGACATGGCATTTCCCCGAATGAATAATATGAGCTTTTGGCTCCTTCCCCCCTCCTTTCTCCTTCTCCTGGCCTCGTCCGGAGTTGAAGCCGGTGCCGGCACAGGATGAACAGTCTACCCCCCTCTGGCAGGCAACCTCGCCCACGCAGGAGCCTCCGTCGATTTAACTATTTTCTCCCTCCACTTAGCTGGTATTTCCTCTATCTTGGGGGCCGTTAATTTTATTACAACCATTATTAATATGAAACCCCCAGCTATTTCCCAGTATCAAACCCCTCTTTTTGTCTGGGCCGTCTTAATTACCGCAGTCCTTCTACTGCTTTCCCTTCCTGTCCTAGCAGCAGGTATTACCATGCTACTCACAGACCGGAATCTGAACACCACTTTCTTTGACCCAGCGGGCGGGGGAGATCCAATCCTGTATCAACACCTC
>SBOLW029-12|Coregonus_clupeaformis|COI-5P|KP978037
CCTTTATTTAGTATTTGGTGCCTGAGCCGGAATAGTCGGCACAGCCCTAAGCCTTTTAATCCGAGCGGAACTAAGCCAACCCGGGGCTCTTCTGGGGGATGATCAGATTTATAATGTGATCGTCACGGCCCACGCCTTCGTTATGATTTTCTTTATAGTTATGCCAATTATGATTGGAGGCTTTGGAAACTGATTAATCCCACTTATAATCGGGGCCCCCGACATGGCATTTCCCCGAATGAATAATATGAGCTTTTGGCTCCTTCCCCCCTCCTTTCTCCTTCTCCTGGCCTCGTCCGGAGTTGAAGCCGGTGCCGGCACAGGATGAACAGTCTACCCCCCTCTGGCAGGCAACCTCGCCCACGCAGGAGCCTCCGTCGATTTAACTATTTTCTCCCTCCACTTAGCTGGTATTTCCTCTATCTTGGGGGCCGTTAATTTTATTACAACCATTATTAATATGAAACCCCCAGCTATTTCCCAGTATCAAACCCCTCTTTTTGTCTGGGCCGTCTTAATTACCGCAGTCCTTCTACTGCTTTCCCTTCCTGTCCTAGCAGCAGGTATTACCATGCTACTCACAGACCGGAATCTGAACACCACTTTCTTTGACCCAGCGGGCGGGGGAGATCCAATCCTGTATCAACACCTC
>SBOLW030-12|Coregonus_clupeaformis|COI-5P|KP978038
CCTTTATTTAGTATTTGGTGCCTGAGCCGGAATAGTCGGCACAGCCCTAAGCCTTTTAATCCGAGCGGAACTAAGCCAACCCGGGGCTCTTCTGGGGGATGATCAGATTTATAATGTGATCGTCACGGCCCACGCCTTCGTTATGATTTTCTTTATAGTTATGCCAATTATGATTGGAGGCTTTGGAAACTGATTAATCCCACTTATAATCGGGGCCCCCGACATGGCATTTCCCCGAATGAATAATATGAGCTTTTGGCTCCTTCCCCCCTCCTTTCTCCTTCTCCTGGCCTCGTCCGGAGTTGAAGCCGGTGCCGGCACAGGATGAACAGTCTACCCCCCTCTGGCAGGCAACCTCGCCCACGCAGGAGCCTCCGTCGATTTAACTATTTTCTCCCTCCACTTAGCTGGTATTTCCTCTATCTTGGGGGCCGTTAATTTTATTACAACCATTATTAATATGAAACCCCCAGCTATTTCCCAGTATCAAACCCCTCTTTTTGTCTGGGCCGTCTTAATTACCGCAGTCCTTCTACTGCTTTCCCTTCCTGTCCTAGCAGCAGGTATTACCATGCTACTCACAGACCGGAATCTGAACACCACTTTCTTTGACCCAGCGGGCGGGGGAGATCCAATCCTGTATCAACACCTC
>SBOLW032-12|Coregonus_clupeaformis|COI-5P|KP978039
CCTTTATTTAGTATTTGGTGCCTGAGCCGGAATAGTCGGCACAGCCCTAAGCCTTTTAATCCGAGCGGAACTAAGCCAACCCGGGGCTCTTCTGGGGGATGATCAGATTTATAATGTGATCGTCACGGCCCACGCCTTCGTTATGATTTTCTTTATAGTTATGCCAATTATGATTGGAGGCTTTGGAAACTGATTAATCCCACTTATAATCGGGGCCCCCGACATGGCATTTCCCCGAATGAATAATATGAGCTTTTGGCTCCTTCCCCCCTCCTTTCTCCTTCTCCTGGCCTCGTCCGGAGTTGAAGCCGGTGCCGGCACAGGATGAACAGTCTACCCCCCTCTGGCAGGCAACCTCGCCCACGCAGGAGCCTCCGTCGATTTAACTATTTTCTCCCTCCACTTAGCTGGTATTTCCTCTATCTTGGGGGCCGTTAATTTTATTACAACCATTATTAATATGAAACCCCCAGCTATTTCCCAGTATCAAACCCCTCTTTTTGTCTGGGCCGTCTTAATTACCGCAGTCCTTCTACTGCTTTCCCTTCCTGTACTAGCAGCAGGTATTACCATGCTACTCACAGACCGGAATCTGAACACCACTTTCTTTGACCCAGCGGGCGGGGGAGATCCAATCCTGTATCAACACCTC
>SBOLW033-12|Coregonus_clupeaformis|COI-5P|KP978040
CCTTTATTTAGTATTTGGTGCCTGAGCCGGAATAGTCGGCACAGCCCTAAGCCTTTTAATCCGAGCGGAACTAAGCCAACCCGGGGCTCTTCTGGGGGATGATCAGATTTATAATGTGATCGTCACGGCCCACGCCTTCGTTATGATTTTCTTTATAGTTATGCCAATTATGATTGGAGGCTTTGGAAACTGATTAATCCCACTTATAATCGGGGCCCCCGACATGGCATTTCCCCGAATGAATAATATGAGCTTTTGGCTCCTTCCCCCCTCCTTTCTCCTTCTCCTGGCCTCGTCCGGAGTTGAAGCCGGTGCCGGCACAGGATGAACAGTCTACCCCCCTCTGGCAGGCAACCTCGCCCACGCAGGAGCCTCCGTCGATTTAACTATTTTCTCCCTCCACTTAGCTGGTATTTCCTCTATCTTGGGGGCCGTTAATTTTATTACAACCATTATTAATATGAAACCCCCAGCTATTTCCCAGTATCAAACCCCTCTTTTTGTCTGGGCCGTCTTAATTACCGCAGTCCTTCTACTGCTTTCCCTTCCTGTCCTAGCAGCAGGTATTACCATGCTACTCACAGACCGGAATCTGAACACCACTTTCTTTGACCCAGCGGGCGGGGGAGATCCAATCCTGTATCAACACCTC
>SBOLW036-12|Coregonus_clupeaformis|COI-5P|KP978041
CCTTTATTTAGTATTTGGTGCCTGAGCCGGAATAGTCGGCACAGCCCTAAGCCTTTTAATCCGAGCGGAACTAAGCCAACCCGGGGCTCTTCTGGGGGATGATCAGATTTATAATGTGATCGTCACGGCCCACGCCTTCGTTATGATTTTCTTTATAGTTATGCCAATTATGATTGGAGGCTTTGGAAACTGATTAATCCCACTTATAATCGGGGCCCCCGACATGGCATTTCCCCGAATGAATAATATGAGCTTTTGGCTCCTTCCCCCCTCCTTTCTCCTTCTCCTGGCCTCGTCCGGAGTTGAAGCCGGTGCCGGCACAGGATGAACAGTCTACCCCCCTCTGGCAGGCAACCTCGCCCACGCAGGAGCCTCCGTCGATTTAACTATTTTCTCCCTCCACTTAGCTGGTATTTCCTCTATCTTGGGGGCCGTTAATTTTATTACAACCATTATTAATATGAAACCCCCAGCTATTTCCCAGTATCAAACCCCTCTTTTTGTCTGGGCCGTCTTAATTACCGCAGTCCTTCTACTGCTTTCCCTTCCTGTCCTAGCAGCAGGTATTACCATGCTACTCACAGACCGGAATCTGAACACCACTTTCTTTGACCCAGCGGGCGGGGGAGATCCAATCCTGTATCAACACCTC
>SBOLW037-12|Coregonus_clupeaformis|COI-5P|KP978042
CCTTTATTTAGTATTTGGTGCCTGAGCCGGAATAGTCGGCACAGCCCTAAGCCTTTTAATCCGAGCGGAACTAAGCCAACCCGGGGCTCTTCTGGGGGATGATCAGATTTATAATGTGATCGTCACGGCCCACGCCTTCGTTATGATTTTCTTTATAGTTATGCCAATTATGATTGGAGGCTTTGGAAACTGATTAATCCCACTTATAATCGGGGCCCCCGACATGGCATTTCCCCGAATGAATAATATGAGCTTTTGGCTCCTTCCCCCCTCCTTTCTCCTTCTCCTGGCCTCGTCCGGAGTTGAAGCCGGTGCCGGCACAGGATGAACAGTCTACCCCCCTCTGGCAGGCAACCTCGCCCACGCAGGAGCCTCCGTCGATTTAACTATTTTCTCCCTCCACTTAGCTGGTATTTCCTCTATCTTGGGGGCCGTTAATTTTATTACAACCATTATTAATATGAAACCCCCAGCTATTTCCCAGTATCAAACCCCTCTTTTTGTCTGGGCCGTCTTAATTACCGCAGTCCTTCTACTGCTTTCCCTTCCTGTCCTAGCAGCAGGTATTACCATGCTACTCACAGACCGGAATCTGAACACCACTTTCTTTGACCCAGCGGGCGGGGGAGATCCAATCCTGTATCAACACCTC
>SBOLW038-12|Coregonus_clupeaformis|COI-5P|KP978043
CCTTTATTTAGTATTTGGTGCCTGAGCCGGAATAGTCGGCACAGCCCTAAGCCTTTTAATCCGAGCGGAACTAAGCCAACCCGGGGCTCTTCTGGGGGATGATCAGATTTATAATGTGATCGTCACGGCCCACGCCTTCGTTATGATTTTCTTTATAGTTATGCCAATTATGATTGGAGGCTTTGGAAACTGATTAATCCCACTTATAATCGGGGCCCCCGACATGGCATTTCCCCGAATGAATAATATGAGCTTTTGGCTCCTTCCCCCCTCCTTTCTCCTTCTCCTGGCCTCGTCCGGAGTTGAAGCCGGTGCCGGCACAGGATGAACAGTCTACCCCCCTCTGGCAGGCAACCTCGCCCACGCAGGAGCCTCCGTCGATTTAACTATTTTCTCCCTCCACTTAGCTGGTATTTCCTCTATCTTGGGGGCCGTTAATTTTATTACAACCATTATTAATATGAAACCCCCAGCTATTTCCCAGTATCAAACCCCTCTTTTTGTCTGGGCCGTCTTAATTACCGCAGTCCTTCTACTGCTTTCCCTTCCTGTCCTAGCAGCAGGTATTACCATGCTACTCACAGACCGGAATCTGAACACCACTTTCTTTGACCCAGCGGGCGGGGGAGATCCAATCCTGTATCAACACCTC
>SBOLW040-12|Coregonus_clupeaformis|COI-5P|KP978044
CCTTTATTTAGTATTTGGTGCCTGAGCCGGAATAGTCGGCACAGCCCTAAGCCTTTTAATCCGAGCGGAACTAAGCCAACCCGGGGCTCTTCTGGGGGATGATCAGATTTATAATGTGATCGTCACGGCCCACGCCTTCGTTATGATTTTCTTTATAGTTATGCCAATTATGATTGGAGGCTTTGGAAACTGATTAATCCCACTTATAATCGGGGCCCCCGACATGGCATTTCCCCGAATGAATAATATGAGCTTTTGGCTCCTTCCCCCCTCCTTTCTCCTTCTCCTGGCCTCGTCCGGAGTTGAAGCCGGTGCCGGCACAGGATGAACAGTCTACCCCCCTCTGGCAGGCAACCTCGCCCACGCAGGAGCCTCCGTCGATTTAACTATTTTCTCCCTCCACTTAGCTGGTATTTCCTCTATCTTGGGGGCCGTTAATTTTATTACAACCATTATTAATATGAAACCCCCAGCTATTTCCCAGTATCAAACCCCTCTTTTTGTCTGGGCCGTCTTAATTACCGCAGTCCTTCTACTGCTTTCCCTTCCTGTCCTAGCAGCAGGTATTACCATGCTACTCACAGACCGGAATCTGAACACCACTTTCTTTGACCCAGCGGGCGGGGGAGATCCAATCCTGTATCAACACCTC
>SLHL032-13|Coregonus_clupeaformis|COI-5P|KP978251
CCTTTATTTAGTATTTGGTGCCTGAGCCGGAATAGTCGGCACAGCCCTAAGCCTTTTAATCCGAGCGGAACTAAGCCAACCCGGGGCTCTTCTGGGGGATGATCAGATTTATAATGTGATCGTCACGGCCCACGCCTTCGTTATGATTTTCTTTATAGTTATGCCAATTATGATTGGAGGCTTTGGAAACTGATTAATCCCACTTATAATCGGGGCCCCCGACATGGCATTTCCCCGAATGAATAATATGAGCTTTTGGCTCCTTCCCCCCTCCTTTCTCCTTCTCCTGGCCTCGTCCGGAGTTGAAGCCGGTGCCGGCACAGGATGAACAGTCTACCCCCCTCTGGCAGGCAACCTCGCCCACGCAGGAGCCTCCGTCGATTTAACTATTTTCTCCCTCCACTTAGCTGGTATTTCCTCTATCTTGGGGGCCGTTAATTTTATTACAACCATTATTAATATGAAACCCCCAGCTATTTCCCAGTATCAAACCCCTCTTTTTGTCTGGGCCGTCTTAATTACCGCAGTCCTTCTACTGCTTTCCCTTCCTGTCCTAGCAGCAGGTATTACCATGCTACTCACAGACCGGAATCTGAACACCACTTTCTTTGACCCAGCGGGCGGGGGAGATCCAATCCTGTATCAACACCTC
>SLHL033-13|Coregonus_clupeaformis|COI-5P|KP978226
CCTTTATTTAGTATTTGGTGCCTGAGCCGGAATAGTCGGCACAGCCCTAAGCCTTTTAATCCGAGCGGAACTAAGCCAACCCGGGGCTCTTCTGGGGGATGATCAGATTTATAATGTGATCGTCACGGCCCACGCCTTCGTTATGATTTTCTTTATAGTTATGCCAATTATGATTGGAGGCTTTGGAAACTGATTAATCCCACTTATAATCGGGGCCCCCGACATGGCATTTCCCCGAATGAATAATATGAGCTTTTGGCTCCTTCCCCCCTCCTTTCTCCTTCTCCTGGCCTCGTCCGGAGTTGAAGCCGGTGCCGGCACAGGATGAACAGTCTACCCCCCTCTGGCAGGCAACCTCGCCCACGCAGGAGCCTCCGTCGATTTAACTATTTTCTCCCTCCACTTAGCTGGTATTTCCTCTATCTTGGGGGCCGTTAATTTTATTACAACCATTATTAATATGAAACCCCCAGCTATTTCCCAGTATCAAACCCCTCTTTTTGTCTGGGCCGTCTTAATTACCGCAGTCCTTCTACTGCTTTCCCTTCCTGTCCTAGCAGCAGGTATTACCATGCTACTCACAGACCGGAATCTGAACACCACTTTCTTTGACCCAGCGGGCGGGGGAGATCCAATCCTGTATCAACACCTC
>SLHL037-13|Coregonus_clupeaformis|COI-5P|KP978227
CCTTTATTTAGTATTTGGTGCCTGAGCCGGAATAGTCGGCACAGCCCTAAGCCTTTTAATCCGAGCGGAACTAAGCCAACCCGGGGCTCTTCTGGGGGATGATCAGATTTATAATGTGATCGTCACGGCCCACGCCTTCGTTATGATTTTCTTTATAGTTATGCCAATTATGATTGGAGGCTTTGGAAACTGATTAATCCCACTTATAATCGGGGCCCCCGACATGGCATTTCCCCGAATGAATAATATGAGCTTTTGGCTCCTTCCCCCCTCCTTTCTCCTTCTCCTGGCCTCGTCCGGAGTTGAAGCCGGTGCCGGCACAGGATGAACAGTCTACCCCCCTCTGGCAGGCAACCTCGCCCACGCAGGAGCCTCCGTCGATTTAACTATTTTCTCCCTCCACTTAGCTGGTATTTCCTCTATCTTGGGGGCCGTTAATTTTATTACAACCATTATTAATATGAAACCCCCAGCTATTTCCCAGTATCAAACCCCTCTTTTTGTCTGGGCCGTCTTAATTACCGCAGTCCTTCTACTGCTTTCCCTTCCTGTCCTAGCAGCAGGTATTACCATGCTACTCACAGACCGGAATCTGAACACCACTTTCTTTGACCCAGCGGGCGGGGGAGATCCAATCCTGTATCAACACCTC
>SLHL039-13|Coregonus_clupeaformis|COI-5P|KP978228
CCTTTATTTAGTATTTGGTGCCTGAGCCGGAATAGTCGGCACAGCCCTAAGCCTTTTAATCCGAGCGGAACTAAGCCAACCCGGGGCTCTTCTGGGGGATGATCAGATTTATAATGTGATCGTCACGGCCCACGCCTTCGTTATGATTTTCTTTATAGTTATGCCAATTATGATTGGAGGCTTTGGAAACTGATTAATCCCACTTATAATCGGGGCCCCCGACATGGCATTTCCCCGAATGAATAATATGAGCTTTTGGCTCCTTCCCCCCTCCTTTCTCCTTCTCCTGGCCTCGTCCGGAGTTGAAGCCGGTGCCGGCACAGGATGAACAGTCTACCCCCCTCTGGCAGGCAACCTCGCCCACGCAGGAGCCTCCGTCGATTTAACTATTTTCTCCCTCCACTTAGCTGGTATTTCCTCTATCTTGGGGGCCGTTAATTTTATTACAACCATTATTAATATGAAACCCCCAGCTATTTCCCAGTATCAAACCCCTCTTTTTGTCTGGGCCGTCTTAATTACCGCAGTCCTTCTACTGCTTTCCCTTCCTGTCCTAGCAGCAGGTATTACCATGCTACTCACAGACCGGAATCTGAACACCACTTTCTTTGACCCAGCGGGCGGGGGAGATCCAATCCTGTATCAACACCTC
>SLHL040-13|Coregonus_clupeaformis|COI-5P|KP978229
CCTTTATTTAGTATTTGGTGCCTGAGCCGGAATAGTCGGCACAGCCCTAAGCCTTTTAATCCGAGCGGAACTAAGCCAACCCGGGGCTCTTCTGGGGGATGATCAGATTTATAATGTGATCGTCACGGCCCACGCCTTCGTTATGATTTTCTTTATAGTTATGCCAATTATGATTGGAGGCTTTGGAAACTGATTAATCCCACTTATAATCGGGGCCCCCGACATGGCATTTCCCCGAATGAATAATATGAGCTTTTGGCTCCTTCCCCCCTCCTTTCTCCTTCTCCTGGCCTCGTCCGGAGTTGAAGCCGGTGCCGGCACAGGATGAACAGTCTACCCCCCTCTGGCAGGCAACCTCGCCCACGCAGGAGCCTCCGTCGATTTAACTATTTTCTCCCTCCACTTAGCTGGTATTTCCTCTATCTTGGGGGCCGTTAATTTTATTACAACCATTATTAATATGAAACCCCCAGCTATTTCCCAGTATCAAACCCCTCTTTTTGTCTGGGCCGTCTTAATTACCGCAGTCCTTCTACTGCTTTCCCTTCCTGTCCTAGCAGCAGGTATTACCATGCTACTCACAGACCGGAATCTGAACACCACTTTCTTTGACCCAGCGGGCGGGGGAGATCCAATCCTGTATCAACACCTC
>SLHL042-13|Coregonus_clupeaformis|COI-5P|KP978230
CCTTTATTTAGTATTTGGTGCCTGAGCCGGAATAGTCGGCACAGCCCTAAGCCTTTTAATCCGAGCGGAACTAAGCCAACCCGGGGCTCTTCTGGGGGATGATCAGATTTATAATGTGATCGTCACGGCCCACGCCTTCGTTATGATTTTCTTTATAGTTATGCCAATTATGATTGGAGGCTTTGGAAACTGATTAATCCCACTTATAATCGGGGCCCCCGACATGGCATTTCCCCGAATGAATAATATGAGCTTTTGGCTCCTTCCCCCCTCCTTTCTCCTTCTCCTGGCCTCGTCCGGAGTTGAAGCCGGTGCCGGCACAGGATGAACAGTCTACCCCCCTCTGGCAGGCAACCTCGCCCACGCAGGAGCCTCCGTCGATTTAACTATTTTCTCCCTCCACTTAGCTGGTATTTCCTCTATCTTGGGGGCCGTTAATTTTATTACAACCATTATTAATATGAAACCCCCAGCTATTTCCCAGTATCAAACCCCTCTTTTTGTCTGGGCCGTCTTAATTACCGCAGTCCTTCTACTGCTTTCCCTTCCTGTCCTAGCAGCAGGTATTACCATGCTACTCACAGACCGGAATCTGAACACCACTTTCTTTGACCCAGCGGGCGGGGGAGATCCAATCCTGTATCAACACCTC
>SLHL043-13|Coregonus_clupeaformis|COI-5P|KP978231
CCTTTATTTAGTATTTGGTGCCTGAGCCGGAATAGTCGGCACAGCCCTAAGCCTTTTAATCCGAGCGGAACTAAGCCAACCCGGGGCTCTTCTGGGGGATGATCAGATTTATAATGTGATCGTCACGGCCCACGCCTTCGTTATGATTTTCTTTATAGTTATGCCAATTATGATTGGAGGCTTTGGAAACTGATTAATCCCACTTATAATCGGGGCCCCCGACATGGCATTTCCCCGAATGAATAATATGAGCTTTTGGCTCCTTCCCCCCTCCTTTCTCCTTCTCCTGGCCTCGTCCGGAGTTGAAGCCGGTGCCGGCACAGGATGAACAGTCTACCCCCCTCTGGCAGGCAACCTCGCCCACGCAGGAGCCTCCGTCGATTTAACTATTTTCTCCCTCCACTTAGCTGGTATTTCCTCTATCTTGGGGGCCGTTAATTTTATTACAACCATTATTAATATGAAACCCCCAGCTATTTCCCAGTATCAAACCCCTCTTTTTGTCTGGGCCGTCTTAATTACCGCAGTCCTTCTACTGCTTTCCCTTCCTGTCCTAGCAGCAGGTATTACCATGCTACTCACAGACCGGAATCTGAACACCACTTTCTTTGACCCAGCGGGCGGGGGAGATCCAATCCTGTATCAACACCTC
>SLHL044-13|Coregonus_clupeaformis|COI-5P|KP978232
CCTTTATTTAGTATTTGGTGCCTGAGCCGGAATAGTCGGCACAGCCCTAAGCCTTTTAATCCGAGCGGAACTAAGCCAACCCGGGGCTCTTCTGGGGGATGATCAGATTTATAATGTGATCGTCACGGCCCACGCCTTCGTTATGATTTTCTTTATAGTTATGCCAATTATGATTGGAGGCTTTGGAAACTGATTAATCCCACTTATAATCGGGGCCCCCGACATGGCATTTCCCCGAATGAATAATATGAGCTTTTGGCTCCTTCCCCCCTCCTTTCTCCTTCTCCTGGCCTCGTCCGGAGTTGAAGCCGGTGCCGGCACAGGATGAACAGTCTACCCCCCTCTGGCAGGCAACCTCGCCCACGCAGGAGCCTCCGTCGATTTAACTATTTTCTCCCTCCACTTAGCTGGTATTTCCTCTATCTTGGGGGCCGTTAATTTTATTACAACCATTATTAATATGAAACCCCCAGCTATTTCCCAGTATCAAACCCCTCTTTTTGTCTGGGCCGTCTTAATTACCGCAGTCCTTCTACTGCTTTCCCTTCCTGTCCTAGCAGCAGGTATTACCATGCTACTCACAGACCGGAATCTGAACACCACTTTCTTTGACCCAGCGGGCGGGGGAGATCCAATCCTGTATCAACACCTC
>SLHL045-13|Coregonus_clupeaformis|COI-5P|KP978233
CCTTTATTTAGTATTTGGTGCCTGAGCCGGAATAGTCGGCACAGCCCTAAGCCTTTTAATCCGAGCGGAACTAAGCCAACCCGGGGCTCTTCTGGGGGATGATCAGATTTATAATGTGATCGTCACGGCCCACGCCTTCGTTATGATTTTCTTTATAGTTATGCCAATTATGATTGGAGGCTTTGGAAACTGATTAATCCCACTTATAATCGGGGCCCCCGACATGGCATTTCCCCGAATGAATAATATGAGCTTTTGGCTCCTTCCCCCCTCCTTTCTCCTTCTCCTGGCCTCGTCCGGAGTTGAAGCCGGTGCCGGCACAGGATGAACAGTCTACCCCCCTCTGGCAGGCAACCTCGCCCACGCAGGAGCCTCCGTCGATTTAACTATTTTCTCCCTCCACTTAGCTGGTATTTCCTCTATCTTGGGGGCCGTTAATTTTATTACAACCATTATTAATATGAAACCCCCAGCTATTTCCCAGTATCAAACCCCTCTTTTTGTCTGGGCCGTCTTAATTACCGCAGTCCTTCTACTGCTTTCCCTTCCTGTCCTAGCAGCAGGTATTACCATGCTACTCACAGACCGGAATCTGAACACCACTTTCTTTGACCCAGCGGGCGGGGGAGATCCAATCCTGTATCAACACCTC
>SLHL047-13|Coregonus_clupeaformis|COI-5P|KP978234
CCTTTATTTAGTATTTGGTGCCTGAGCCGGAATAGTCGGCACAGCCCTAAGCCTTTTAATCCGAGCGGAACTAAGCCAACCCGGGGCTCTTCTGGGGGATGATCAGATTTATAATGTGATCGTCACGGCCCACGCCTTCGTTATGATTTTCTTTATAGTTATGCCAATTATGATTGGAGGCTTTGGAAACTGATTAATCCCACTTATAATCGGGGCCCCCGACATGGCATTTCCCCGAATGAATAATATGAGCTTTTGGCTCCTTCCCCCCTCCTTTCTCCTTCTCCTGGCCTCGTCCGGAGTTGAAGCCGGTGCCGGCACAGGATGAACAGTCTACCCCCCTCTGGCAGGCAACCTCGCCCACGCAGGAGCCTCCGTCGATTTAACTATTTTCTCCCTCCACTTAGCTGGTATTTCCTCTATCTTGGGGGCCGTTAATTTTATTACAACCATTATTAATATGAAACCCCCAGCTATTTCCCAGTATCAAACCCCTCTTTTTGTCTGGGCCGTCTTAATTACCGCAGTCCTTCTACTGCTTTCCCTTCCTGTCCTAGCAGCAGGTATTACCATGCTACTCACAGACCGGAATCTGAACACCACTTTCTTTGACCCAGCGGGCGGGGGAGATCCAATCCTGTATCAACACCTC
>SLHL048-13|Coregonus_clupeaformis|COI-5P|KP978235
CCTTTATTTAGTATTTGGTGCCTGAGCCGGAATAGTCGGCACAGCCCTAAGCCTTTTAATCCGAGCGGAACTAAGCCAACCCGGGGCTCTTCTGGGGGATGATCAGATTTATAATGTGATCGTCACGGCCCACGCCTTCGTTATGATTTTCTTTATAGTTATGCCAATTATGATTGGAGGCTTTGGAAACTGATTAATCCCACTTATAATCGGGGCCCCCGACATGGCATTTCCCCGAATGAATAATATGAGCTTTTGGCTCCTTCCCCCCTCCTTTCTCCTTCTCCTGGCCTCGTCCGGAGTTGAAGCCGGTGCCGGCACAGGATGAACAGTCTACCCCCCTCTGGCAGGCAACCTCGCCCACGCAGGAGCCTCCGTCGATTTAACTATTTTCTCCCTCCACTTAGCTGGTATTTCCTCTATCTTGGGGGCCGTTAATTTTATTACAACCATTATTAATATGAAACCCCCAGCTATTTCCCAGTATCAAACCCCTCTTTTTGTCTGGGCCGTCTTAATTACCGCAGTCCTTCTACTGCTTTCCCTTCCTGTCCTAGCAGCAGGTATTACCATGCTACTCACAGACCGGAATCTGAACACCACTTTCTTTGACCCAGCGGGCGGGGGAGATCCAATCCTGTATCAACACCTC
>SLHL049-13|Coregonus_clupeaformis|COI-5P|KP978236
CCTTTATTTAGTATTTGGTGCCTGAGCCGGAATAGTCGGCACAGCCCTAAGCCTTTTAATCCGAGCGGAACTAAGCCAACCCGGGGCTCTTCTGGGGGATGATCAGATTTATAATGTGATCGTCACGGCCCACGCCTTCGTTATGATTTTCTTTATAGTTATGCCAATTATGATTGGAGGCTTTGGAAACTGATTAATCCCACTTATAATCGGGGCCCCCGACATGGCATTTCCCCGAATGAATAATATGAGCTTTTGGCTCCTTCCCCCCTCCTTTCTCCTTCTCCTGGCCTCGTCCGGAGTTGAAGCCGGTGCCGGCACAGGATGAACAGTCTACCCCCCTCTGGCAGGCAACCTCGCCCACGCAGGAGCCTCCGTCGATTTAACTATTTTCTCCCTCCACTTAGCTGGTATTTCCTCTATCTTGGGGGCCGTTAATTTTATTACAACCATTATTAATATGAAACCCCCAGCTATTTCCCAGTATCAAACCCCTCTTTTTGTCTGGGCCGTCTTAATTACCGCAGTCCTTCTACTGCTTTCCCTTCCTGTCCTAGCAGCAGGTATTACCATGCTACTCACAGACCGGAATCTGAACACCACTTTCTTTGACCCAGCGGGCGGGGGAGATCCAATCCTGTATCAACACCTC
>SLHL050-13|Coregonus_clupeaformis|COI-5P|KP978237
CCTTTATTTAGTATTTGGTGCCTGAGCCGGAATAGTCGGCACAGCCCTAAGCCTTTTAATCCGAGCGGAACTAAGCCAACCCGGGGCTCTTCTGGGGGATGATCAGATTTATAATGTGATCGTCACGGCCCACGCCTTCGTTATGATTTTCTTTATAGTTATGCCAATTATGATTGGAGGCTTTGGAAACTGATTAATCCCACTTATAATCGGGGCCCCCGACATGGCATTTCCCCGAATGAATAATATGAGCTTTTGGCTCCTTCCCCCCTCCTTTCTCCTTCTCCTGGCCTCGTCCGGAGTTGAAGCCGGTGCCGGCACAGGATGAACAGTCTACCCCCCTCTGGCAGGCAACCTCGCCCACGCAGGAGCCTCCGTCGATTTAACTATTTTCTCCCTCCACTTAGCTGGTATTTCCTCTATCTTGGGGGCCGTTAATTTTATTACAACCATTATTAATATGAAACCCCCAGCTATTTCCCAGTATCAAACCCCTCTTTTTGTCTGGGCCGTCTTAATTACCGCAGTCCTTCTACTGCTTTCCCTTCCTGTCCTAGCAGCAGGTATTACCATGCTACTCACAGACCGGAATCTGAACACCACTTTCTTTGACCCAGCGGGCGGGGGAGATCCAATCCTGTATCAACACCTC
>SLHL051-13|Coregonus_clupeaformis|COI-5P|KP978238
CCTTTATTTAGTATTTGGTGCCTGAGCCGGAATAGTCGGCACAGCCCTAAGCCTTTTAATCCGAGCGGAACTAAGCCAACCCGGGGCTCTTCTGGGGGATGATCAGATTTATAATGTGATCGTCACGGCCCACGCCTTCGTTATGATTTTCTTTATAGTTATGCCAATTATGATTGGAGGCTTTGGAAACTGATTAATCCCACTTATAATCGGGGCCCCCGACATGGCATTTCCCCGAATGAATAATATGAGCTTTTGGCTCCTTCCCCCCTCCTTTCTCCTTCTCCTGGCCTCGTCCGGAGTTGAAGCCGGTGCCGGCACAGGATGAACAGTCTACCCCCCTCTGGCAGGCAACCTCGCCCACGCAGGAGCCTCCGTCGATTTAACTATTTTCTCCCTCCACTTAGCTGGTATTTCCTCTATCTTGGGGGCCGTTAATTTTATTACAACCATTATTAATATGAAACCCCCAGCTATTTCCCAGTATCAAACCCCTCTTTTTGTCTGGGCCGTCTTAATTACCGCAGTCCTTCTACTGCTTTCCCTTCCTGTCCTAGCAGCAGGTATTACCATGCTACTCACAGACCGGAATCTGAACACCACTTTCTTTGACCCAGCGGGCGGGGGAGATCCAATCCTGTATCAACACCTC
>SLHL052-13|Coregonus_clupeaformis|COI-5P|KP978239
CCTTTATTTAGTATTTGGTGCCTGAGCCGGAATAGTCGGCACAGCCCTAAGCCTTTTAATCCGAGCGGAACTAAGCCAACCCGGGGCTCTTCTGGGGGATGATCAGATTTATAATGTGATCGTCACGGCCCACGCCTTCGTTATGATTTTCTTTATAGTTATGCCAATTATGATTGGAGGCTTTGGAAACTGATTAATCCCACTTATAATCGGGGCCCCCGACATGGCATTTCCCCGAATGAATAATATGAGCTTTTGGCTCCTTCCCCCCTCCTTTCTCCTTCTCCTGGCCTCGTCCGGAGTTGAAGCCGGTGCCGGCACAGGATGAACAGTCTACCCCCCTCTGGCAGGCAACCTCGCCCACGCAGGAGCCTCCGTCGATTTAACTATTTTCTCCCTCCACTTAGCTGGTATTTCCTCTATCTTGGGGGCCGTTAATTTTATTACAACCATTATTAATATGAAACCCCCAGCTATTTCCCAGTATCAAACCCCTCTTTTTGTCTGGGCCGTCTTAATTACCGCAGTCCTTCTACTGCTTTCCCTTCCTGTCCTAGCAGCAGGTATTACCATGCTACTCACAGACCGGAATCTGAACACCACTTTCTTTGACCCAGCGGGCGGGGGAGATCCAATCCTGTATCAACACCTC
>SLHL053-13|Coregonus_clupeaformis|COI-5P|KP978240
CCTTTATTTAGTATTTGGTGCCTGAGCCGGAATAGTCGGCACAGCCCTAAGCCTTTTAATCCGAGCGGAACTAAGCCAACCCGGGGCTCTTCTGGGGGATGATCAGATTTATAATGTGATCGTCACGGCCCACGCCTTCGTTATGATTTTCTTTATAGTTATGCCAATTATGATTGGAGGCTTTGGAAACTGATTAATCCCACTTATAATCGGGGCCCCCGACATGGCATTTCCCCGAATGAATAATATGAGCTTTTGGCTCCTTCCCCCCTCCTTTCTCCTTCTCCTGGCCTCGTCCGGAGTTGAAGCCGGTGCCGGCACAGGATGAACAGTCTACCCCCCTCTGGCAGGCAACCTCGCCCACGCAGGAGCCTCCGTCGATTTAACTATTTTCTCCCTCCACTTAGCTGGTATTTCCTCTATCTTGGGGGCCGTTAATTTTATTACAACCATTATTAATATGAAACCCCCAGCTATTTCCCAGTATCAAACCCCTCTTTTTGTCTGGGCCGTCTTAATTACCGCAGTCCTTCTACTGCTTTCCCTTCCTGTCCTAGCAGCAGGTATTACCATGCTACTCACAGACCGGAATCTGAACACCACTTTCTTTGACCCAGCGGGCGGGGGAGATCCAATCCTGTATCAACACCTC
>SLHL054-13|Coregonus_clupeaformis|COI-5P|KP978241
CCTTTATTTAGTATTTGGTGCCTGAGCCGGAATAGTCGGCACAGCCCTAAGCCTTTTAATCCGAGCGGAACTAAGCCAACCCGGGGCTCTTCTGGGGGATGATCAGATTTATAATGTGATCGTCACGGCCCACGCCTTCGTTATGATTTTCTTTATAGTTATGCCAATTATGATTGGAGGCTTTGGAAACTGATTAATCCCACTTATAATCGGGGCCCCCGACATGGCATTTCCCCGAATGAATAATATGAGCTTTTGGCTCCTTCCCCCCTCCTTTCTCCTTCTCCTGGCCTCGTCCGGAGTTGAAGCCGGTGCCGGCACAGGATGAACAGTCTACCCCCCTCTGGCAGGCAACCTCGCCCACGCAGGAGCCTCCGTCGATTTAACTATTTTCTCCCTCCACTTAGCTGGTATTTCCTCTATCTTGGGGGCCGTTAATTTTATTACAACCATTATTAATATGAAACCCCCAGCTATTTCCCAGTATCAAACCCCTCTTTTTGTCTGGGCCGTCTTAATTACCGCAGTCCTTCTACTGCTTTCCCTTCCTGTCCTAGCAGCAGGTATTACCATGCTACTCACAGACCGGAATCTGAACACCACTTTCTTTGACCCAGCGGGCGGGGGAGATCCAATCCTGTATCAACACCTC
>SLHL055-13|Coregonus_clupeaformis|COI-5P|KP978242
CCTTTATTTAGTATTTGGTGCCTGAGCCGGAATAGTCGGCACAGCCCTAAGCCTTTTAATCCGAGCGGAACTAAGCCAACCCGGGGCTCTTCTGGGGGATGATCAGATTTATAATGTGATCGTCACGGCCCACGCCTTCGTTATGATTTTCTTTATAGTTATGCCAATTATGATTGGAGGCTTTGGAAACTGATTAATCCCACTTATAATCGGGGCCCCCGACATGGCATTTCCCCGAATGAATAATATGAGCTTTTGGCTCCTTCCCCCCTCCTTTCTCCTTCTCCTGGCCTCGTCCGGAGTTGAAGCCGGTGCCGGCACAGGATGAACAGTCTACCCCCCTCTGGCAGGCAACCTCGCCCACGCAGGAGCCTCCGTCGATTTAACTATTTTCTCCCTCCACTTAGCTGGTATTTCCTCTATCTTGGGGGCCGTTAATTTTATTACAACCATTATTAATATGAAACCCCCAGCTATTTCCCAGTATCAAACCCCTCTTTTTGTCTGGGCCGTCTTAATTACCGCAGTCCTTCTACTGCTTTCCCTTCCTGTCCTAGCAGCAGGTATTACCATGCTACTCACAGACCGGAATCTGAACACCACTTTCTTTGACCCAGCGGGCGGGGGAGATCCAATCCTGTATCAACACCTC
>SLHL056-13|Coregonus_clupeaformis|COI-5P|KP978243
CCTTTATTTAGTATTTGGTGCCTGAGCCGGAATAGTCGGCACAGCCCTAAGCCTTTTAATCCGAGCGGAACTAAGCCAACCCGGGGCTCTTCTGGGGGATGATCAGATTTATAATGTGATCGTCACGGCCCACGCCTTCGTTATGATTTTCTTTATAGTTATGCCAATTATGATTGGAGGCTTTGGAAACTGATTAATCCCACTTATAATCGGGGCCCCCGACATGGCATTTCCCCGAATGAATAATATGAGCTTTTGGCTCCTTCCCCCCTCCTTTCTCCTTCTCCTGGCCTCGTCCGGAGTTGAAGCCGGTGCCGGCACAGGATGAACAGTCTACCCCCCTCTGGCAGGCAACCTCGCCCACGCAGGAGCCTCCGTCGATTTAACTATTTTCTCCCTCCACTTAGCTGGTATTTCCTCTATCTTGGGGGCCGTTAATTTTATTACAACCATTATTAATATGAAACCCCCAGCTATTTCCCAGTATCAAACCCCTCTTTTTGTCTGGGCCGTCTTAATTACCGCAGTCCTTCTACTGCTTTCCCTTCCTGTCCTAGCAGCAGGTATTACCATGCTACTCACAGACCGGAATCTGAACACCACTTTCTTTGACCCAGCGGGCGGGGGAGATCCAATCCTGTATCAACACCTC
>SLHL057-13|Coregonus_clupeaformis|COI-5P|KP978244
CCTTTATTTAGTATTTGGTGCCTGAGCCGGAATAGTCGGCACAGCCCTAAGCCTTTTAATCCGAGCGGAACTAAGCCAACCCGGGGCTCTTCTGGGGGATGATCAGATTTATAATGTGATCGTCACGGCCCACGCCTTCGTTATGATTTTCTTTATAGTTATGCCAATTATGATTGGAGGCTTTGGAAACTGATTAATCCCACTTATAATCGGGGCCCCCGACATGGCATTTCCCCGAATGAATAATATGAGCTTTTGGCTCCTTCCCCCCTCCTTTCTCCTTCTCCTGGCCTCGTCCGGAGTTGAAGCCGGTGCCGGCACAGGATGAACAGTCTACCCCCCTCTGGCAGGCAACCTCGCCCACGCAGGAGCCTCCGTCGATTTAACTATTTTCTCCCTCCACTTAGCTGGTATTTCCTCTATCTTGGGGGCCGTTAATTTTATTACAACCATTATTAATATGAAACCCCCAGCTATTTCCCAGTATCAAACCCCTCTTTTTGTCTGGGCCGTCTTAATTACCGCAGTCCTTCTACTGCTTTCCCTTCCTGTCCTAGCAGCAGGTATTACCATGCTACTCACAGACCGGAATCTGAACACCACTTTCTTTGACCCAGCGGGCGGGGGAGATCCAATCCTGTATCAACACCTC
>SLHL058-13|Coregonus_clupeaformis|COI-5P|KP978245
CCTTTATTTAGTATTTGGTGCCTGAGCCGGAATAGTCGGCACAGCCCTAAGCCTTTTAATCCGAGCGGAACTAAGCCAACCCGGGGCTCTTCTGGGGGATGATCAGATTTATAATGTGATCGTCACGGCCCACGCCTTCGTTATGATTTTCTTTATAGTTATGCCAATTATGATTGGAGGCTTTGGAAACTGATTAATCCCACTTATAATCGGGGCCCCCGACATGGCATTTCCCCGAATGAATAATATGAGCTTTTGGCTCCTTCCCCCCTCCTTTCTCCTTCTCCTGGCCTCGTCCGGAGTTGAAGCCGGTGCCGGCACAGGATGAACAGTCTACCCCCCTCTGGCAGGCAACCTCGCCCACGCAGGAGCCTCCGTCGATTTAACTATTTTCTCCCTCCACTTAGCTGGTATTTCCTCTATCTTGGGGGCCGTTAATTTTATTACAACCATTATTAATATGAAACCCCCAGCTATTTCCCAGTATCAAACCCCTCTTTTTGTCTGGGCCGTCTTAATTACCGCAGTCCTTCTACTGCTTTCCCTTCCTGTCCTAGCAGCAGGTATTACCATGCTACTCACAGACCGGAATCTGAACACCACTTTCTTTGACCCAGCGGGCGGGGGAGATCCAATCCTGTATCAACACCTC
>SLHL059-13|Coregonus_clupeaformis|COI-5P|KP978246
CCTTTATTTAGTATTTGGTGCCTGAGCCGGAATAGTCGGCACAGCCCTAAGCCTTTTAATCCGAGCGGAACTAAGCCAACCCGGGGCTCTTCTGGGGGATGATCAGATTTATAATGTGATCGTCACGGCCCACGCCTTCGTTATGATTTTCTTTATAGTTATGCCAATTATGATTGGAGGCTTTGGAAACTGATTAATCCCACTTATAATCGGGGCCCCCGACATGGCATTTCCCCGAATGAATAATATGAGCTTTTGGCTCCTTCCCCCCTCCTTTCTCCTTCTCCTGGCCTCGTCCGGAGTTGAAGCCGGTGCCGGCACAGGATGAACAGTCTACCCCCCTCTGGCAGGCAACCTCGCCCACGCAGGAGCCTCCGTCGATTTAACTATTTTCTCCCTCCACTTAGCTGGTATTTCCTCTATCTTGGGGGCCGTTAATTTTATTACAACCATTATTAATATGAAACCCCCAGCTATTTCCCAGTATCAAACCCCTCTTTTTGTCTGGGCCGTCTTAATTACCGCAGTCCTTCTACTGCTTTCCCTTCCTGTCCTAGCAGCAGGTATTACCATGCTACTCACAGACCGGAATCTGAACACCACTTTCTTTGACCCAGCGGGCGGGGGAGATCCAATCCTGTATCAACACCTC
>SLHL060-13|Coregonus_clupeaformis|COI-5P|KP978247
CCTTTATTTAGTATTTGGTGCCTGAGCCGGAATAGTCGGCACAGCCCTAAGCCTTTTAATCCGAGCGGAACTAAGCCAACCCGGGGCTCTTCTGGGGGATGATCAGATTTATAATGTGATCGTCACGGCCCACGCCTTCGTTATGATTTTCTTTATAGTTATGCCAATTATGATTGGAGGCTTTGGAAACTGATTAATCCCACTTATAATCGGGGCCCCCGACATGGCATTTCCCCGAATGAATAATATGAGCTTTTGGCTCCTTCCCCCCTCCTTTCTCCTTCTCCTGGCCTCGTCCGGAGTTGAAGCCGGTGCCGGCACAGGATGAACAGTCTACCCCCCTCTGGCAGGCAACCTCGCCCACGCAGGAGCCTCCGTCGATTTAACTATTTTCTCCCTCCACTTAGCTGGTATTTCCTCTATCTTGGGGGCCGTTAATTTTATTACAACCATTATTAATATGAAACCCCCAGCTATTTCCCAGTATCAAACCCCTCTTTTTGTCTGGGCCGTCTTAATTACCGCAGTCCTTCTACTGCTTTCCCTTCCTGTCCTAGCAGCAGGTATTACCATGCTACTCACAGACCGGAATCTGAACACCACTTTCTTTGACCCAGCGGGCGGGGGAGATCCAATCCTGTATCAACACCTC
>SLHL061-13|Coregonus_clupeaformis|COI-5P|KP978248
CCTTTATTTAGTATTTGGTGCCTGAGCCGGAATAGTCGGCACAGCCCTAAGCCTTTTAATCCGAGCGGAACTAAGCCAACCCGGGGCTCTTCTGGGGGATGATCAGATTTATAATGTGATCGTCACGGCCCACGCCTTCGTTATGATTTTCTTTATAGTTATGCCAATTATGATTGGAGGCTTTGGAAACTGATTAATCCCACTTATAATCGGGGCCCCCGACATGGCATTTCCCCGAATGAATAATATGAGCTTTTGGCTCCTTCCCCCCTCCTTTCTCCTTCTCCTGGCCTCGTCCGGAGTTGAAGCCGGTGCCGGCACAGGATGAACAGTCTACCCCCCTCTGGCAGGCAACCTCGCCCACGCAGGAGCCTCCGTCGATTTAACTATTTTCTCCCTCCACTTAGCTGGTATTTCCTCTATCTTGGGGGCCGTTAATTTTATTACAACCATTATTAATATGAAACCCCCAGCTATTTCCCAGTATCAAACCCCTCTTTTTGTCTGGGCCGTCTTAATTACCGCAGTCCTTCTACTGCTTTCCCTTCCTGTCCTAGCAGCAGGTATTACCATGCTACTCACAGACCGGAATCTGAACACCACTTTCTTTGACCCAGCGGGCGGGGGAGATCCAATCCTGTATCAACACCTC
>SLHL062-13|Coregonus_clupeaformis|COI-5P|KP978249
CCTTTATTTAGTATTTGGTGCCTGAGCCGGAATAGTCGGCACAGCCCTAAGCCTTTTAATCCGAGCGGAACTAAGCCAACCCGGGGCTCTTCTGGGGGATGATCAGATTTATAATGTGATCGTCACGGCCCACGCCTTCGTTATGATTTTCTTTATAGTTATGCCAATTATGATTGGAGGCTTTGGAAACTGATTAATCCCACTTATAATCGGGGCCCCCGACATGGCATTTCCCCGAATGAATAATATGAGCTTTTGGCTCCTTCCCCCCTCCTTTCTCCTTCTCCTGGCCTCGTCCGGAGTTGAAGCCGGTGCCGGCACAGGATGAACAGTCTACCCCCCTCTGGCAGGCAACCTCGCCCACGCAGGAGCCTCCGTCGATTTAACTATTTTCTCCCTCCACTTAGCTGGTATTTCCTCTATCTTGGGGGCCGTTAATTTTATTACAACCATTATTAATATGAAACCCCCAGCTATTTCCCAGTATCAAACCCCTCTTTTTGTCTGGGCCGTCTTAATTACCGCAGTCCTTCTACTGCTTTCCCTTCCTGTCCTAGCAGCAGGTATTACCATGCTACTCACAGACCGGAATCTGAACACCACTTTCTTTGACCCAGCGGGCGGGGGAGATCCAATCCTGTATCAACACCTC
>SLHL063-13|Coregonus_clupeaformis|COI-5P|KP978250
CCTTTATTTAGTATTTGGTGCCTGAGCCGGAATAGTCGGCACAGCCCTAAGCCTTTTAATCCGAGCGGAACTAAGCCAACCCGGGGCTCTTCTGGGGGATGATCAGATTTATAATGTGATCGTCACGGCCCACGCCTTCGTTATGATTTTCTTTATAGTTATGCCAATTATGATTGGAGGCTTTGGAAACTGATTAATCCCACTTATAATCGGGGCCCCCGACATGGCATTTCCCCGAATGAATAATATGAGCTTTTGGCTCCTTCCCCCCTCCTTTCTCCTTCTCCTGGCCTCGTCCGGAGTTGAAGCCGGTGCCGGCACAGGATGAACAGTCTACCCCCCTCTGGCAGGCAACCTCGCCCACGCAGGAGCCTCCGTCGATTTAACTATTTTCTCCCTCCACTTAGCTGGTATTTCCTCTATCTTGGGGGCCGTTAATTTTATTACAACCATTATTAATATGAAACCCCCAGCTATTTCCCAGTATCAAACCCCTCTTTTTGTCTGGGCCGTCTTAATTACCGCAGTCCTTCTACTGCTTTCCCTTCCTGTCCTAGCAGCAGGTATTACCATGCTACTCACAGACCGGAATCTGAACACCACTTTCTTTGACCCAGCGGGCGGGGGAGATCCAATCCTGTATCAACACCTC
