# Supplementary material for: HACSim: an R package to estimate intraspecific sample sizes for genetic diversity assessment using haplotype accumulation curves
Source: PeerJ Comput Sci. 2020 Jan 6;6:e243. doi: 10.7717/peerj-cs.243 (PMC7924493; doi:10.7717/peerj-cs.243)
Supplement: Supplemental Information 2 [file peerj-cs-06-243-s002.fas]

>ELPCG10741-17|Ixodes_scapularis|COI-5P|Pending_(*6920)
AACTATATATTTAATTTTTGGAAGCTGAGCAACTATAGTAGGAATATCTATAAGAATTTTAATTCGGACTGAATTAGGTCAACCTGGATCATTAATTGGTAATGACCAAATTTATAATGTTATTGTAACAGCTCATGCATTTATTATAATTTTTTTTATAGTAATACCTGTAATAATTGGTGGTTTTGGTAATTGGTTAATTCCATTAATATTAGGGGCACCAGACATAGCTTTCCCTCGTATAAACAATTTAAGCTTCTGGTTATTACCACCCTCTTTATTTTTATTAATTAATTCTTCTTTAGTAGAAAGGGGGGCAGGAACAGGCTGAACAGTATACCCCCCACTTTCATCTAACATTTCCCACTCTGGTGCTTCTGTTGATATAGCAATTTTTTCCCTTCATTTAGCAGGTATTTCTTCAATTTTAGGGGCAATTAACTTTATTACAACAATTATTAATATACGATCTCCTGGAATATCTCTTGAACGCATACCATTATTTGTATGATCAGTTTTTATCACAGCAATTTTACTTCTTCTATCTCTTCCTGTTCTTGCTGGCGCAATTACAATGCTATTAACAGACCGTAATTTTAATACTTCGTTCTTTGACCCTTCTGGAGGAGGTGACCCTATTTTATATCAACATTTATTT
>ELPCH1162-17|Ixodes_scapularis|COI-5P|Pending_(*6920)
AACTATATATTTAATTTTTGGAAGCTGAGCAACTATAGTAGGAATATCTATAAGAATTTTAATTCGGACTGAATTAGGTCAACCTGGATCATTAATTGGTAATGACCAAATTTATAATGTTATTGTAACAGCTCATGCATTTATTATAATTTTTTTTATAGTAATACCTGTAATAATTGGTGGTTTTGGTAATTGGTTAATTCCATTAATATTAGGGGCACCAGACATAGCTTTCCCTCGTATAAATAATTTAAGCTTCTGGTTATTACCACCCTCTTTATTTTTATTAATTAATTCTTCTTTAGTAGAAAGGGGGGCAGGAACAGGCTGAACAGTATATCCCCCACTTTCATCTAACATTTCCCACTCTGGTGCTTCTGTTGATATAGCAATTTTTTCCCTTCATTTAGCAGGTATTTCTTCAATTTTAGGGGCAATTAACTTTATTACAACAATTATTAATATACGATCTCCTGGAATATCTCTTGAACGCATACCATTATTTGTATGATCAGTTTTTATCACAGCAATTTTACTTCTTCTATCTCTTCCTGTTCTTGCTGGCGCAATTACAATGTTATTAACAGACCGTAATTTTAATACTTCGTTCTTTGACCCTTCTGGAGGAGGTGACCCTATTTTATATCAACATTTATTT
>ETBM003-11|Ixodes_scapularis|COI-5P|JQ350479
AACTATATATTTAATTTTTGGAAGCTGAGCAACTATAGTAGGAATATCTATAAGAATTTTAATTCGGACTGAATTAGGTCAACCTGGATCATTAATTGGTAATGACCAAATTTATAATGTTATTGTAACAGCTCATGCATTTATTATAATTTTTTTTATAGTAATACCTGTAATAATTGGTGGTTTTGGTAATTGGTTAATCCCATTAATGTTAGGGGCACCGGACATAGCTTTCCCTCGTATAAACAATTTAAGCTTCTGGTTATTACCACCCTCTTTATTTTTATTAATTAACTCTTCTTTAGTAGAAAGGGGGGCAGGAACAGGCTGAACAGTATACCCCCCACTTTCATCTAACATTTCCCACTCTGGTGCTTCTGTTGATATAGCAATTTTTTCCCTTCATTTAGCAGGTATTTCTTCAATTTTAGGGGCAATTAACTTTATTACAACAATTATTAATATACGATCTCCTGGAATATCTCTTGAACGTATACCATTATTTGTATGATCAGTTTTTATCACAGCAATTTTACTTCTTCTATCTCTTCCTGTTCTTGCTGGCGCAATTACAATGTTATTAACAGACCGTAATTTTAATACTTCGTTCTTTGACCCTTCTGGAGGAGGTGACCCTATTTTGTATCAACATTTATTT
>FMON154-16|Ixodes_scapularis|COI-5P|MG410773
AACTATATATTTAATTTTTGGAAGCTGAGCAACTATAGTAGGAATATCTATAAGAATTTTAATTCGGACTGAATTAGGTCAACCTGGATCATTAATTGGTAATGACCAAATTTATAATGTTATTGTAACAGCTCATGCATTTATTATAATTTTTTTTATAGTAATACCTGTAATAATTGGTGGTTTTGGTAATTGGTTAATTCCATTAATATTAGGGGCACCAGACATAGCTTTCCCTCGTATAAACAATTTAAGTTTCTGGTTATTACCCCCCTCTTTATTTTTATTAATTAATTCTTCTTTAGTAGAAAGGGGGGCAGGAACAGGCTGAACAGTATACCCACCACTTTCATCTAACATTTCCCACTCTGGTGCTTCTGTTGATATAGCAATTTTTTCCCTTCATTTAGCAGGTATTTCTTCAATTTTAGGGGCAATTAACTTTATTACAACAATTATTAATATACGATCTCCTGGAATATCTCTTGAACGCATACCATTATTTGTATGATCAGTTTTTATCACAGCAATTTTACTTCTTCTATCTCTTCCTGTTCTTGCTGGCGCAATTACAATATTATTAACAGACCGTAATTTTAATACTTCGTTCTTTGACCCTTCTGGAGGAGGTGACCCTATTTTATATCAACATTTATTT
>PHGEO004-10|Ixodes_scapularis|COI-5P|Pending_(*6919)
AACTATATATTTAATTTTTGGAAGCTGAGCAACTATAGTAGGAATATCTATAAGAATTTTAATTCGGACTGAATTAGGTCAACCTGGATCATTAATTGGTAATGACCAAATTTATAATGTTATTGTAACAGCTCATGCATTTATTATAATTTTTTTTATAGTAATACCTGTAATAATTGGTGGTTTTGGTAATTGGTTAATTCCATTAATATTAGGGGCACCAGACATAGCTTTCCCTCGTATAAACAATTTAAGCTTCTGGTTATTACCACCCTCTTTATTTTTATTAATTAATTCTTCTTTAGTAGAAAGGGGGGCAGGAACAGGCTGAACAGTATACCCCCCACTTTCATCTAACATTTCCCACTCTGGTGCTTCTGTTGATATAGCAATTTTTTCCCTTCATTTAGCAGGTATTTCTTCAATTTTAGGGGCAATTAACTTTATTACAACAATTATTAATATACGATCTCCTGGAATATCTCTTGAACGTATACCATTATTTGTATGATCAGTTTTTATCACAGCAATTTTACTTCTTTTATCTCTTCCTGTTCTTGCTGGCGCAATTACAATGTTATTAACAGACCGTAATTTTAATACTTCGTTCTTTGACCCTTCTGGAGGAGGTGACCCTATTTTATATCAACATTTATTT
>PHGEO005-10|Ixodes_scapularis|COI-5P|Pending_(*6919)
AACTATATATTTAATTTTTGGAAGCTGAGCAACTATAGTAGGAATATCTATAAGAATTTTAATTCGGACTGAATTAGGTCAACCTGGATCATTAATTGGTAATGACCAAATTTATAATGTTATTGTAACAGCTCATGCATTTATTATAATTTTTTTTATAGTAATACCTGTAATAATTGGTGGTTTTGGTAATTGGTTAATTCCATTAATATTAGGGGCACCAGACATAGCTTTCCCTCGTATAAACAATTTAAGCTTCTGGTTATTACCACCCTCTTTATTTTTATTAATTAATTCTTCTTTAGTAGAAAGGGGGGCAGGAACAGGCTGAACAGTATACCCCCCACTTTCATCTAACATTTCCCACTCTGGTGCTTCTGTTGATATAGCAATTTTTTCCCTTCATTTAGCAGGTATTTCTTCAATTTTAGGGGCAATTAACTTTATTACAACAATTATTAATATACGATCTCCTGGAATATCTCTTGAACGCATACCATTATTTGTATGATCAGTTTTTATCACAGCAATTTTACTTCTTCTATCTCTTCCTGTTCTTGCTGGCGCAATTACAATGCTATTAACAGACCGTAATTTTAATACTTCGTTTTTTGACCCTTCTGGAGGAGGTGACCCTATTTTATATCAACATTTATTT
>PHGEO006-10|Ixodes_scapularis|COI-5P|Pending_(*6919)
AACTATATATTTAATTTTTGGAAGCTGAGCAACTATAGTAGGAATATCTATAAGAATTTTAATTCGGACTGAATTAGGTCAACCTGGATCATTAATTGGTAATGACCAAATTTATAATGTTATTGTAACAGCTCATGCATTTATTATAATTTTTTTTATAGTAATACCTGTAATAATTGGTGGTTTTGGTAATTGGTTAATTCCATTAATATTAGGGGCACCAGACATAGCTTTCCCTCGTATAAACAATTTAAGCTTCTGGTTATTACCACCCTCTTTATTTTTATTAATTAATTCTTCTTTAGTAGAAAGGGGGGCAGGAACAGGCTGAACAGTATACCCCCCACTTTCATCTAACATTTCCCACTCTGGTGCTTCTGTTGATATAGCAATTTTTTCCCTTCATTTAGCAGGTATTTCTTCAATTTTAGGGGCAATTAACTTTATTACAACAATTATTAATATACGATCTCCTGGAATATCTCTTGAACGCATACCATTATTTGTATGATCAGTTTTTATCACAGCAATTTTACTTCTTCTATCTCTTCCTGTTCTTGCTGGCGCAATTACAATGTTATTAACAGACCGTAATTTTAATACTTCGTTCTTTGACCCTTCTGGAGGAGGTGACCCTATTTTATATCAACATTTATTT
>PHGEO007-10|Ixodes_scapularis|COI-5P|Pending_(*6919)
AACTATATATTTAATTTTTGGAAGCTGAGCAACTATAGTAGGAATATCTATAAGAATTTTAATTCGGACTGAATTAGGTCAACCTGGATCATTAATTGGTAATGACCAAATTTATAATGTTATTGTAACAGCTCATGCATTTATTATAATTTTTTTTATAGTAATACCTGTAATAATTGGTGGTTTTGGTAATTGGTTAATCCCATTAATGTTAGGGGCACCGGACATAGCTTTCCCTCGTATAAACAATTTAAGCTTCTGGTTATTACCACCCTCTTTATTTTTATTAATTAACTCTTCTTTAGTAGAAAGGGGGGCAGGAACAGGCTGAACAGTATACCCCCCACTTTCATCTAACATTTCCCACTCTGGTGCTTCTGTTGATATAGCAATTTTTTCCCTTCATTTAGCAGGTATTTCTTCAATTTTAGGGGCAATTAACTTTATTACAACAATTATTAATATACGATCTCCTGGAATATCTCTTGAACGTATACCATTATTTGTATGATCAGTTTTTATCACAGCAATTTTACTTCTTCTATCTCTTCCTGTTCTTGCTGGCGCAATTACAATGTTATTAACAGACCGTAATTTTAATACTTCGTTCTTTGACCCTTCTGGAGGAGGTGACCCTATTTTGTATCAACATTTATTT
>PHGEO008-10|Ixodes_scapularis|COI-5P|Pending_(*6919)
AACTATATATTTAATTTTTGGAAGCTGAGCAACTATAGTAGGAATATCTATAAGAATTTTAATTCGGACTGAATTAGGTCAACCTGGATCATTAATTGGTAATGACCAAATTTATAATGTTATTGTAACAGCTCATGCATTTATTATAATTTTTTTTATAGTAATACCTGTAATAATTGGTGGTTTTGGTAATTGGTTAATTCCATTAATATTAGGGGCACCAGACATAGCTTTCCCTCGTATAAACAATTTAAGCTTCTGGTTATTACCACCCTCTTTATTTTTATTAATTAATTCTTCTTTAGTAGAAAGGGGGGCAGGAACAGGCTGAACAGTATACCCCCCACTTTCATCTAACATTTCCCACTCTGGTGCTTCTGTTGATATAGCAATTTTTTCCCTTCATTTAGCAGGTATTTCTTCAATTTTAGGGGCAATTAACTTTATTACAACAATTATTAATATACGATCTCCTGGAATATCTCTTGAACGCATACCATTATTTGTATGATCAGTTTTTATCACAGCAATTTTACTTCTTCTATCTCTTCCTGTTCTTGCTGGCGCAATTACAATGCTATTAACAGACCGTAATTTTAATACTTCGTTCTTTGACCCTTCTGGAGGAGGTGACCCTATTTTATATCAACATTTATTT
>PHGEO010-10|Ixodes_scapularis|COI-5P|Pending_(*6919)
AACTATATATTTAATTTTTGGAAGCTGAGCAACTATAGTAGGAATATCTATAAGAATTTTAATTCGGACTGAATTAGGTCAACCTGGATCATTAATTGGTAATGACCAAATTTATAATGTTATTGTAACAGCTCATGCATTTATTATAATTTTTTTTATAGTAATACCTGTAATAATTGGTGGTTTTGGTAATTGGTTAATTCCATTAATATTAGGAGCACCAGACATAGCTTTCCCTCGTATAAACAATTTAAGCTTCTGATTATTACCCCCCTCTTTATTTTTATTAATTAATTCTTCTTTAGTAGAAAGGGGGGCAGGAACAGGCTGAACAGTATACCCCCCACTTTCATCTAACATTTCCCACTCTGGTGCTTCTGTTGATATAGCAATTTTTTCCCTTCATTTAGCAGGTATTTCTTCAATTTTAGGGGCAATTAACTTTATTACAACAATTATTAATATACGATCTCCTGGAATATCTCTTGAACGCATACCATTATTTGTATGATCAGTTTTTATCACAGCAATTTTACTTCTTCTATCTCTTCCTGTTCTTGCTGGCGCAATTACAATGTTATTAACAGACCGTAATTTTAATACTTCGTTCTTTGACCCTTCTGGAGGAGGTGACCCTATTTTATATCAACATTTATTT
>PHGEO011-10|Ixodes_scapularis|COI-5P|Pending_(*6919)
AACTATATATTTAATTTTTGGAAGCTGAGCAACTATAGTAGGAATATCTATAAGAATTTTAATTCGGACTGAATTAGGTCAACCTGGATCATTAATTGGTAATGACCAAATTTATAATGTTATTGTAACAGCTCATGCATTTATTATAATTTTTTTTATAGTAATACCTGTAATAATTGGTGGTTTTGGTAATTGGTTAATTCCATTAATATTAGGGGCACCAGACATAGCTTTCCCTCGTATAAACAATTTAAGCTTCTGGTTATTACCACCCTCTTTATTTTTATTAATTAATTCTTCTTTAGTAGAAAGGGGGGCAGGAACAGGCTGAACAGTATACCCCCCACTTTCATCTAACATTTCCCACTCTGGTGCTTCTGTTGATATAGCAATTTTTTCCCTTCATTTAGCAGGTATTTCTTCAATTTTAGGGGCAATTAACTTTATTACAACAATTATTAATATACGATCTCCTGGAATATCTCTTGAACGTATACCATTATTTGTATGATCAGTTTTTATCACAGCAATTTTACTTCTTCTATCTCTTCCTGTTCTTGCTGGCGCAATTACAATGCTATTAACAGACCGTAATTTTAATACTTCGTTCTTTGACCCTTCTGGAGGAGGTGACCCTATTTTATATCAACATTTATTT
>PHGEO012-10|Ixodes_scapularis|COI-5P|Pending_(*6919)
AACTATATATTTAATTTTTGGAAGCTGAGCAACTATAGTAGGAATATCTATAAGAATTTTAATTCGGACTGAATTAGGTCAACCTGGATCATTAATTGGTAATGACCAAATTTATAATGTTATTGTAACAGCTCATGCATTTATTATAATTTTTTTTATAGTAATACCTGTAATAATTGGTGGTTTTGGTAATTGATTAATTCCATTAATATTAGGGGCACCAGACATAGCTTTCCCTCGTATAAACAATTTAAGCTTCTGGTTATTACCACCCTCATTATTTTTATTAATTAATTCTTCTTTAGTAGAAAGGGGGGCAGGAACAGGCTGAACAGTATACCCCCCACTTTCATCTAACATTTCCCACTCTGGTGCTTCTGTTGATATAGCAATTTTTTCCCTTCATTTAGCAGGTATTTCTTCAATTTTAGGGGCAATTAACTTTATTACAACAATTATTAATATACGATCTCCTGGAATATCTCTTGAACGCATACCATTATTTGTATGATCAGTTTTTATCACAGCAATTTTACTTCTTCTATCTCTTCCTGTTCTTGCTGGCGCAATTACAATGTTATTAACAGACCGTAATTTTAATACTTCGTTCTTTGACCCTTCTGGAGGAGGTGACCCTATTTTATATCAACATTTATTT
>PHGEO013-10|Ixodes_scapularis|COI-5P|Pending_(*6919)
AACTATATATTTAATTTTTGGAAGCTGAGCAACTATAGTAGGAATATCTATAAGAATTTTAATTCGGACTGAATTAGGTCAACCTGGATCATTAATTGGTAATGACCAAATTTATAATGTTATTGTAACAGCTCATGCATTTATTATAATTTTTTTTATAGTAATACCTGTAATAATTGGTGGTTTTGGTAATTGGTTAATTCCATTAATATTAGGGGCACCAGACATAGCTTTCCCTCGTATAAACAATTTAAGTTTCTGGTTATTACCCCCCTCTTTATTTTTATTAATTAATTCTTCTTTAGTAGAAAGGGGGGCAGGAACAGGATGAACAGTATACCCACCACTTTCATCTAACATTTCCCACTCTGGTGCTTCTGTTGATATAGCAATTTTTTCCCTTCATTTAGCAGGTATTTCTTCAATTTTAGGAGCAATTAACTTTATTACAACAATTATTAATATACGATCTCCTGGAATATCTCTTGAACGCATACCATTATTTGTATGATCAGTTTTTATCACAGCAATTTTACTTCTTCTATCTCTTCCTGTTCTTGCTGGCGCAATTACAATATTATTAACAGACCGTAATTTTAATACTTCGTTCTTTGACCCTTCTGGAGGAGGTGACCCTATTTTATATCAACATTTATTT
>PHGEO016-10|Ixodes_scapularis|COI-5P|Pending_(*6919)
AACTATATATTTAATTTTTGGAAGCTGAGCAACTATAGTAGGAATATCTATAAGAATTTTAATTCGGACTGAATTAGGTCAACCTGGATCATTAATTGGTAATGACCAAATTTATAATGTTATTGTAACAGCTCATGCATTTATTATAATTTTTTTTATAGTAATACCTGTAATAATTGGTGGTTTTGGTAATTGGTTAATTCCATTAATATTAGGGGCACCAGACATAGCTTTCCCTCGTATAAACAATTTAAGTTTCTGGTTATTACCCCCCTCTTTATTTTTATTAATTAATTCTTCTTTAGTAGAAAGGGGGGCAGGAACAGGATGAACAGTATACCCACCACTTTCATCTAACATTTCCCACTCTGGTGCTTCTGTTGATATAGCAATTTTTTCCCTTCATTTAGCAGGTATTTCTTCAATTTTAGGAGCAATTAACTTTATTACAACAATTATTAATATACGATCTCCTGGAATATCTCTTGAACGCATACCATTATTTGTATGATCAGTTTTTATCACAGCAATTTTACTTCTTCTATCTCTTCCTGTTCTTGCTGGCGCAATTACAATATTATTAACAGACCGTAATTTTAATACTTCGTTCTTTGACCCTTCTGGAGGAGGTGACCCTATTTTATATCAACATTTATTT
>PHGEO018-10|Ixodes_scapularis|COI-5P|Pending_(*6919)
AACTATATATTTAATTTTTGGAAGCTGAGCAACTATAGTAGGAATATCTATAAGAATTTTAATTCGGACTGAATTAGGTCAACCTGGATCATTAATTGGTAATGACCAAATTTATAATGTTATTGTAACAGCTCATGCATTTATTATAATTTTTTTTATAGTAATACCTGTAATAATTGGTGGTTTTGGTAATTGGTTAATTCCATTAATATTAGGGGCACCAGACATAGCTTTCCCTCGTATAAATAATTTAAGCTTCTGGTTATTACCACCCTCTTTATTTTTATTAATTAATTCTTCTTTAGTAGAAAGGGGGGCAGGAACAGGCTGAACAGTATATCCCCCACTTTCATCTAACATTTCCCACTCTGGTGCTTCTGTTGATATAGCAATTTTTTCCCTTCATTTAGCAGGTATTTCTTCAATTTTAGGGGCAATTAACTTTATTACAACAATTATTAATATACGATCTCCTGGAATATCTCTTGAACGCATACCATTATTTGTATGATCAGTTTTTATCACAGCAATTTTACTTCTTCTATCTCTTCCTGTTCTTGCTGGCGCAATTACAATGTTATTAACAGACCGTAATTTTAATACTTCGTTCTTTGACCCTTCTGGAGGAGGTGACCCTATTTTATATCAACATTTATTT
>PHGEO019-10|Ixodes_scapularis|COI-5P|Pending_(*6919)
AACTATATATTTAATTTTTGGAAGCTGAGCAACTATAGTAGGAATATCTATAAGAATTTTAATTCGGACTGAATTAGGTCAACCTGGATCATTAATTGGTAATGACCAAATTTATAATGTTATTGTAACAGCTCATGCATTTATTATAATTTTTTTTATAGTAATACCTGTAATAATTGGTGGTTTTGGAAATTGGTTAATTCCATTAATATTAGGGGCACCAGACATAGCTTTCCCTCGTATAAACAATTTAAGCTTCTGGTTATTACCACCCTCTTTATTTTTATTAATTAATTCTTCTTTAGTAGAAAGGGGAGCAGGAACAGGTTGAACAGTATACCCCCCACTTTCATCTAACATTTCCCACTCTGGTGCTTCTGTTGATATAGCAATTTTTTCCCTTCATTTAGCAGGTATTTCTTCAATTTTAGGGGCAATTAACTTTATTACAACAATTATTAATATACGATCTCCTGGAATATCTCTTGAACGCATACCATTATTTGTATGATCAGTTTTTATCACAGCAATTTTACTTCTTCTATCTCTTCCTGTTCTTGCTGGCGCAATTACAATATTATTAACAGACCGTAATTTTAATACTTCGTTCTTTGACCCTTCTGGAGGAGGTGACCCTATTTTATATCAACATTTATTT
>PHGEO020-10|Ixodes_scapularis|COI-5P|Pending_(*6919)
AACTATATATTTAATTTTTGGAAGCTGAGCAACTATAGTAGGAATATCTATAAGAATTTTAATTCGGACTGAATTAGGTCAACCTGGATCATTAATTGGTAATGACCAAATTTATAATGTTATTGTAACAGCTCATGCATTTATTATAATTTTTTTTATAGTAATACCTGTAATAATTGGTGGTTTTGGAAATTGGTTAATTCCATTAATATTAGGGGCACCAGACATAGCTTTCCCTCGTATAAACAATTTAAGCTTCTGGTTATTACCACCCTCTTTATTTTTATTAATTAATTCTTCTTTAGTAGAAAGGGGAGCAGGAACAGGTTGAACAGTATACCCCCCACTTTCATCTAACATTTCCCACTCTGGTGCTTCTGTTGATATAGCAATTTTTTCCCTTCATTTAGCAGGTATTTCTTCAATTTTAGGGGCAATTAACTTTATTACAACAATTATTAATATACGATCTCCTGGAATATCTCTTGAACGCATACCATTATTTGTATGATCAGTTTTTATCACAGCAATTTTACTTCTTCTATCTCTTCCTGTTCTTGCTGGCGCAATTACAATATTATTAACAGACCGTAATTTTAATACTTCGTTCTTTGACCCTTCTGGAGGAGGTGACCCTATTTTATATCAACATTTATTT
>PHGEO021-10|Ixodes_scapularis|COI-5P|Pending_(*6919)
AACTATATATTTAATTTTTGGAAGCTGAGCAACTATAGTAGGAATATCTATAAGAATTTTAATTCGGACTGAATTAGGTCAACCTGGATCATTAATTGGTAATGACCAAATTTATAATGTTATTGTAACAGCTCATGCATTTATTATAATTTTTTTTATAGTAATACCTGTAATAATTGGTGGTTTTGGTAATTGGTTAATTCCATTAATATTAGGGGCACCAGACATAGCTTTCCCTCGTATAAACAATTTAAGCTTCTGGTTATTACCACCCTCTTTATTTTTATTAATTAATTCTTCTTTAGTAGAAAGGGGGGCAGGAACAGGCTGAACAGTATACCCCCCACTTTCATCTAACATTTCCCACTCTGGTGCTTCTGTTGATATAGCAATTTTTTCCCTTCATTTAGCAGGTATTTCTTCAATTTTAGGGGCAATTAACTTTATTACAACAATTATTAATATACGATCTCCTGGAATATCTCTTGAACGCATACCATTATTTGTATGATCAGTTTTTATCACAGCAATTTTACTTCTTCTATCTCTTCCTGTTTTTGCTGGCGCAATTACAATGCTATTAACAGACCGTAATTTTAATACTTCGTTCTTTGACCCTTCTGGAGGAGGTGACCCTATTTTATATCAACATTTATTT
>PHGEO022-10|Ixodes_scapularis|COI-5P|Pending_(*6919)
AACTATATATTTAATTTTTGGAAGCTGAGCAACTATAGTAGGAATATCTATAAGAATTTTAATTCGGACTGAATTAGGTCAACCAGGATCATTAATTGGTAATGACCAAATTTATAATGTTATTGTAACAGCTCATGCATTTATTATAATTTTTTTTATAGTAATACCTGTAATAATTGGTGGTTTTGGTAATTGGTTAATTCCATTAATATTAGGGGCACCAGACATAGCTTTCCCTCGTATAAACAATTTAAGCTTCTGGCTATTACCACCCTCTTTATTTTTATTAATTAATTCTTCTTTAGTAGAAAGGGGGGCAGGAACAGGCTGAACAGTATACCCACCACTTTCATCTAACATTTCCCACTCTGGTGCTTCTGTTGATATAGCAATTTTTTCCCTCCATTTAGCAGGTATTTCTTCAATTTTAGGAGCAATTAACTTTATTACAACAATTATTAATATACGATCTCCTGGAATATCTCTTGAACGCATACCATTATTTGTATGATCAGTTTTTATCACAGCAATTTTACTTCTTCTATCTCTTCCTGTTCTTGCTGGCGCAATTACAATGTTATTAACAGACCGTAATTTTAATACTTCGTTCTTTGACCCTTCTGGAGGAGGTGACCCTATTTTATATCAACATTTATTT
>PHGEO023-10|Ixodes_scapularis|COI-5P|Pending_(*6919)
AACTATATATTTAATTTTTGGAAGCTGAGCAACTATAGTAGGAATATCTATAAGAATTTTAATTCGGACTGAATTAGGTCAACCTGGATCATTAATTGGTAATGACCAAATTTATAATGTTATTGTAACAGCTCATGCTTTTATTATAATTTTTTTTATGGTAATACCTGTAATAATCGGTGGTTTTGGTAATTGGTTAATTCCATTAATATTAGGGGCACCAGATATAGCTTTCCCTCGTATAAACAATTTAAGCTTCTGATTATTACCACCCTCTTTATTTTTATTAATTAATTCTTCTTTAGTAGAAAGGGGGGCAGGAACAGGTTGAACAGTATACCCCCCACTTTCATCTAACATTTCCCATTCTGGTGCTTCTGTTGATATAGCAATTTTTTCCCTTCATTTAGCAGGTATTTCTTCAATTTTAGGAGCAATTAACTTTATTACAACAATTATTAATATACGATCTCCTGGAATATCTCTTGAACGCATACCATTATTTGTATGATCAGTTTTTATCACAGCAATTTTACTTCTTCTATCTCTTCCTGTTCTTGCTGGCGCAATTACAATGTTATTAACAGACCGTAATTTTAATACTTCGTTCTTTGACCCTTCTGGAGGAGGTGACCCTATTTTATATCAACATTTATTT
>PHGEO024-10|Ixodes_scapularis|COI-5P|Pending_(*6919)
AACTATATATTTAATTTTTGGAAGCTGAGCAACTATAGTAGGAATATCTATAAGAATTTTAATTCGGACTGAATTAGGTCAACCTGGATCATTAATTGGTAATGACCAAATTTATAATGTTATTGTAACAGCTCATGCATTTATTATAATTTTTTTTATAGTAATACCTGTAATAATTGGTGGTTTTGGTAATTGGTTAATTCCATTAATATTAGGGGCACCAGACATAGCTTTCCCTCGTATAAACAATTTAAGCTTCTGGTTATTACCACCCTCTTTATTTTTATTAATTAATTCTTCTTTAGTAGAAAGGGGGGCAGGAACAGGCTGAACAGTATACCCCCCACTTTCATCTAACATTTCCCACTCTGGTGCTTCTGTTGATATAGCAATTTTTTCCCTTCATTTAGCAGGTATTTCTTCAATTTTAGGGGCAATTAACTTTATTACAACAATTATTAATATACGATCTCCTGGAATATCTCTTGAACGCATACCATTATTTGTATGATCAGTTTTTATCACAGCAATTTTACTTCTTCTATCTCTTCCTGTTCTTGCTGGCGCAATTACAATGCTATTAACAGACCGTAATTTTAATACTTCGTTCTTTGACCCTTCTGGAGGAGGTGACCCTATTTTATATCAACATTTATTT
>PHGEO027-10|Ixodes_scapularis|COI-5P|Pending_(*6919)
AACTATATATTTAATTTTTGGAAGCTGAGCAACTATAGTAGGAATATCTATAAGAATTTTAATTCGGACTGAATTAGGTCAACCAGGATCATTAATTGGTAATGACCAAATTTATAATGTTATTGTAACAGCTCATGCATTTATTATAATTTTTTTTATAGTAATACCTGTAATAATTGGTGGTTTTGGTAATTGGTTAATTCCATTAATATTAGGGGCACCAGACATAGCTTTCCCTCGTATAAACAATTTAAGCTTCTGGTTATTACCACCCTCTTTATTTTTATTAATTAATTCTTCTTTAGTAGAAAGGGGGGCAGGAACAGGCTGAACAGTATACCCACCACTTTCATCTAACATTTCCCACTCTGGTGCTTCTGTTGATATAGCAATTTTTTCCCTCCATTTAGCAGGTATTTCTTCAATTTTAGGAGCAATTAACTTTATTACAACAATTATTAATATACGATCTCCTGGAATATCTCTTGAACGCATACCATTATTTGTATGATCAGTTTTTATCACAGCAATTTTACTTCTTCTATCTCTTCCTGTTCTTGCTGGCGCAATTACAATGTTATTAACAGACCGTAATTTTAATACTTCGTTCTTTGACCCTTCTGGAGGAGGTGACCCTATTTTATATCAACATTTATTT
>PHGEO032-10|Ixodes_scapularis|COI-5P|Pending_(*6919)
AACTATATATTTAATTTTTGGAAGCTGAGCAACTATAGTAGGAATATCTATAAGAATTTTAATTCGGACTGAATTAGGTCAACCAGGATCATTAATTGGTAATGACCAAATTTATAATGTTATTGTAACAGCTCATGCATTTATTATAATTTTTTTTATAGTAATACCTGTAATAATTGGTGGTTTTGGTAATTGGTTAATTCCATTAATATTAGGGGCACCAGACATAGCTTTCCCTCGTATAAACAATTTAAGCTTCTGGTTATTACCACCCTCTTTATTTTTATTAATTAATTCTTCTTTAGTAGAAAGGGGGGCAGGAACAGGCTGAACAGTATACCCACCACTTTCATCTAACATTTCCCACTCTGGTGCTTCTGTTGATATAGCAATTTTTTCCCTCCATTTAGCAGGTATTTCTTCAATTTTAGGAGCAATTAACTTTATTACAACAATTATTAATATACGATCTCCTGGAATATCTCTTGAACGCATACCATTATTTGTATGATCAGTTTTTATCACAGCAATTTTACTTCTTCTATCTCTTCCTGTTCTTGCTGGCGCAATTACAATGTTATTAACAGACCGTAATTTTAATACTTCGTTCTTTGACCCTTCTGGAGGAGGTGACCCTATTTTATATCAACATTTATTT
>PHGEO034-10|Ixodes_scapularis|COI-5P|Pending_(*6919)
AACTATATATTTAATTTTTGGAAGCTGAGCAACTATAGTAGGAATATCTATAAGAATTTTAATTCGGACTGAATTAGGTCAACCTGGATCATTAATTGGTAATGACCAAATTTATAATGTTATTGTAACAGCTCATGCATTTATTATAATTTTTTTTATAGTAATACCTGTAATAATTGGTGGTTTTGGTAATTGGTTAATTCCATTAATATTAGGGGCACCAGACATAGCTTTCCCTCGTATAAATAATTTAAGCTTCTGGTTATTACCACCCTCTTTATTTTTATTAATTAATTCTTCTTTAGTAGAAAGGGGGGCAGGAACAGGCTGAACAGTATATCCCCCACTTTCATCTAACATTTCCCACTCTGGTGCTTCTGTTGATATAGCAATTTTTTCCCTTCATTTAGCAGGTATTTCTTCAATTTTAGGGGCAATTAACTTTATTACAACAATTATTAATATACGATCTCCTGGAATATCTCTTGAACGCATACCATTATTTGTATGATCAGTTTTTATCACAGCAATTTTACTTCTTCTATCTCTTCCTGTTCTTGCTGGCGCAATTACAATGTTATTAACAGACCGTAATTTTAATACTTCGTTCTTTGACCCTTCTGGAGGAGGTGACCCTATTTTATATCAACATTTATTT
>PHGEO035-10|Ixodes_scapularis|COI-5P|Pending_(*6919)
AACTATATATTTAATTTTTGGAAGCTGAGCAACTATAGTAGGAATATCTATAAGAATTTTAATTCGGACTGAATTAGGTCAACCTGGATCATTAATTGGTAATGACCAAATTTATAATGTTATTGTAACAGCTCATGCATTTATTATAATTTTTTTTATAGTAATACCTGTAATAATTGGTGGTTTTGGTAATTGGTTAATTCCATTAATATTAGGGGCACCAGACATAGCTTTCCCTCGTATAAACAATTTAAGTTTCTGGTTATTACCCCCCTCTTTATTTTTATTAATTAATTCTTCTTTAGTAGAAAGGGGGGCAGGAACAGGATGAACAGTATACCCACCACTTTCATCTAACATTTCCCACTCTGGTGCTTCTGTTGATATAGCAATTTTTTCCCTTCATTTAGCAGGTATTTCTTCAATTTTAGGAGCAATTAACTTTATTACAACAATTATTAATATACGATCTCCTGGAATATCTCTTGAACGCATACCATTATTTGTATGATCAGTTTTTATCACAGCAATTTTACTTCTTCTATCTCTTCCTGTTCTTGCTGGCGCAATTACAATATTATTAACAGACCGTAATTTTAATACTTCGTTCTTTGACCCTTCTGGAGGAGGTGACCCTATTTTATATCAACATTTATTT
>PHGEO036-10|Ixodes_scapularis|COI-5P|Pending_(*6919)
AACTATATATTTAATTTTTGGAAGCTGAGCAACTATAGTAGGAATATCTATAAGAATTTTAATTCGGACTGAATTAGGTCAACCTGGATCATTAATTGGTAATGACCAAATTTATAATGTTATTGTAACAGCTCATGCATTTATTATAATTTTTTTTATAGTAATACCTGTAATAATTGGTGGTTTTGGTAATTGGTTAATTCCATTAATATTAGGGGCACCAGACATAGCTTTCCCTCGTATAAACAATTTAAGCTTCTGGTTATTACCACCCTCTTTATTTTTATTAATTAATTCTTCTTTAGTAGAAAGAGGGGCAGGAACAGGCTGAACAGTATACCCCCCACTTTCATCTAACATTTCCCACTCTGGTGCTTCTGTTGATATAGCAATTTTTTCCCTTCATTTAGCAGGTATTTCTTCAATTTTAGGGGCAATTAACTTTATTACAACAATTATTAATATACGATCTCCTGGAATATCTCTTGAACGCATACCATTATTTGTATGATCAGTTTTTATCACAGCAATTTTACTTCTTCTATCTCTTCCTGTTCTTGCTGGCGCAATTACAATGTTATTAACAGACCGTAATTTTAATACTTCGTTCTTTGACCCTTCTGGAGGAGGTGACCCTATTTTATATCAACATTTATTT
>PHGEO041-10|Ixodes_scapularis|COI-5P|Pending_(*6919)
AACTATATATTTAATTTTTGGAAGCTGAGCAACTATAGTAGGAATATCTATAAGAATTTTAATTCGGACTGAATTAGGTCAACCTGGATCATTAATTGGTAATGACCAAATTTATAATGTTATTGTAACAGCTCATGCATTTATTATAATTTTTTTTATAGTAATACCTGTAATAATTGGTGGTTTTGGTAATTGGTTAATTCCATTAATATTAGGGGCACCAGACATAGCTTTCCCTCGTATAAACAATTTAAGCTTCTGGTTATTACCACCCTCTTTATTTTTATTAATTAATTCTTCTTTAGTAGAAAGGGGGGCAGGAACAGGTTGAACAGTATACCCCCCACTTTCATCTAACATTTCCCACTCTGGTGCTTCTGTTGATATAGCAATTTTTTCCCTTCATTTAGCAGGTATTTCTTCAATTTTAGGGGCAATTAACTTTATTACAACAATTATTAATATACGATCTCCTGGAATATCTCTTGAACGCATACCATTATTTGTATGATCAGTTTTTATCACAGCAATTTTACTTCTTCTATCTCTTCCTGTTCTTGCTGGCGCAATTACAATGCTATTAACAGACCGTAATTTTAATACTTCGTTCTTTGACCCTTCTGGAGGAGGTGACCCTATTTTATATCAACATTTATTT
>PHGEO042-10|Ixodes_scapularis|COI-5P|Pending_(*6919)
AACTATATATTTAATTTTTGGAAGCTGAGCAACTATAGTGGGAATATCTATAAGAATTTTAATTCGGACTGAATTAGGTCAACCTGGATCATTAATTGGTAATGACCAAATTTATAATGTTATTGTAACAGCTCATGCTTTTATTATAATTTTTTTTATGGTAATACCTGTAATAATCGGTGGTTTTGGCAATTGGTTAATTCCATTAATATTAGGGGCACCAGATATAGCTTTCCCTCGTATAAACAATTTAAGCTTCTGATTATTACCACCCTCTTTATTTTTATTAATTAATTCTTCTTTAGTAGAAAGGGGGGCAGGAACAGGTTGAACAGTATACCCCCCACTTTCATCTAACATTTCCCATTCTGGTGCTTCTGTTGATATAGCAATTTTTTCCCTTCATTTAGCAGGTATTTCTTCAATTTTAGGAGCAATTAACTTTATTACAACAATTATTAATATACGATCTCCTGGAATATCTCTTGAACGCATACCATTATTTGTATGATCAGTTTTTATCACAGCAATTTTACTTCTTCTATCTCTTCCTGTTCTTGCTGGCGCAATTACAATGTTATTAACAGACCGTAATTTTAATACTTCGTTCTTTGACCCTTCTGGAGGAGGTGACCCTATTTTATATCAACATTTATTT
>PHGEO043-10|Ixodes_scapularis|COI-5P|Pending_(*6919)
AACTATATATTTAATTTTTGGAAGCTGAGCAACTATAGTAGGAATATCTATAAGAATTTTAATTCGGACTGAATTAGGTCAACCTGGATCATTAATTGATAATGACCAAATTTATAATGTTATTGTAACAGCTCATGCTTTTATTATAATTTTTTTTATGGTAATACCTGTAATAATCGGTGGTTTTGGTAATTGGTTAATTCCATTAATATTAGGGGCACCAGACATAGCTTTCCCTCGTATAAACAATTTAAGCTTCTGATTATTACCACCCTCTTTATTTTTATTAATTAATTCTTCTTTAGTAGAAAGGGGGGCAGGAACAGGTTGAACAGTATACCCCCCACTTTCATCTAACATTTCCCATTCTGGTGCTTCTGTTGATATAGCAATTTTTTCCCTTCATTTAGCAGGTATTTCTTCAATTTTAGGAGCAATTAACTTTATTACAACAATTATTAATATACGATCTCCTGGAATATCTCTTGAACGCATACCATTATTTGTATGATCAGTTTTTATCACAGCAATTTTACTTCTTCTATCTCTTCCTGTTCTTGCTGGCGCAATTACAATGTTATTAACAGACCGTAATTTTAATACTTCGTTCTTTGACCCTTCTGGAGGAGGTGATCCTATTTTATATCAACATTTATTT
>PHGEO044-10|Ixodes_scapularis|COI-5P|Pending_(*6919)
AACTATATATTTAATTTTTGGAAGCTGAGCAACTATAGTAGGAATATCTATAAGAATTTTAATTCGGACTGAATTAGGTCAACCTGGATCATTAATTGGTAATGACCAAATTTATAATGTTATTGTAACAGCTCATGCTTTTATTATAATTTTTTTTATGGTAATACCTGTAATAATCGGTGGTTTTGGTAATTGGTTAATTCCATTAATATTAGGGGCACCAGATATAGCTTTCCCTCGTATAAACAATTTAAGCTTCTGATTATTACCACCCTCTTTATTTTTATTAATTAATTCTTCTTTAGTAGAAAGGGGGGCAGGAACAGGTTGAACAGTATACCCCCCACTTTCATCTAACATTTCCCATTCTGGTGCTTCTGTTGATATAGCAATTTTTTCCCTTCATTTAGCAGGTATTTCTTCAATTTTAGGAGCAATTAACTTTATTACAACAATTATTAATATACGATCTCCTGGAATATCTCTTGAACGCATACCATTATTTGTATGATCAGTTTTTATCACAGCAATTTTACTTCTTCTATCTCTTCCTGTTCTTGCTGGCGCAATTACAATGTTATTAACAGACCGTAATTTTAATACTTCGTTCTTTGACCCTTCTGGAGGAGGTGACCCTATTTTATATCAACATTTATTT
>PHGEO045-10|Ixodes_scapularis|COI-5P|Pending_(*6919)
AACTATATATTTAATTTTTGGAAGCTGAGCAACTATAGTAGGAATATCTATAAGAATTTTAATTCGGACTGAATTAGGTCAACCTGGATCATTAATTGGTAATGACCAAATTTATAATGTTATTGTAACAGCTCATGCATTTATTATAATTTTTTTTATAGTAATACCTGTAATAATTGGTGGTTTTGGTAATTGGTTAATTCCATTAATATTAGGAGCACCAGACATAGCTTTCCCTCGTATAAACAATTTAAGCTTCTGGTTATTACCACCCTCTTTATTTTTATTAATTAATTCTTCTTTAGTAGAAAGGGGGGCAGGAACAGGCTGAACAGTATACCCCCCACTTTCATCTAACATTTCCCACTCTGGTGCTTCTGTTGATATAGCAATTTTTTCCCTTCATTTAGCAGGTATTTCTTCAATTTTAGGGGCAATTAACTTTATTACAACAATTATTAATATACGATCTCCTGGAATATCTCTTGAACGCATACCATTATTTGTATGATCAGTTTTTATCACAGCAATTTTACTTCTTCTATCTCTTCCTGTTCTTGCTGGCGCAATTACAATGTTATTAACAGACCGTAATTTTAATACTTCGTTCTTTGACCCTTCTGGAGGAGGTGACCCTATTTTATATCAACATTTATTT
>PHGEO046-10|Ixodes_scapularis|COI-5P|Pending_(*6919)
AACTATATATTTAATTTTTGGAAGCTGAGCAACTATAGTAGGAATATCTATAAGAATTTTAATTCGGACTGAATTAGGTCAACCTGGATCATTAATTGGTAATGACCAAATTTATAATGTTATTGTAACAGCTCATGCATTTATTATAATTTTTTTTATAGTAATACCTGTAATAATTGGTGGTTTTGGTAATTGGTTAATTCCATTAATATTAGGGGCACCAGACATAGCTTTCCCTCGTATAAACAATTTAAGCTTCTGGTTATTACCACCCTCTTTATTTTTATTAATTAATTCTTCTTTAGTAGAAAGGGGGGCAGGAACAGGTTGAACAGTATACCCCCCACTTTCATCTAACATTTCCCACTCTGGTGCTTCTGTTGATATAGCAATTTTTTCCCTTCATTTAGCAGGTATTTCTTCAATTTTAGGAGCAATTAACTTTATTACAACAATTATTAATATACGATCTCCTGGAATATCTCTTGAACGCATACCATTATTTGTATGATCAGTTTTTATCACAGCAATTTTACTTCTTCTATCTCTTCCTGTTCTTGCTGGCGCAATTACAATGTTATTAACAGACCGTAATTTTAATACTTCGTTCTTTGACCCTTCTGGAGGAGGTGACCCTATTTTATATCAACATTTATTT
>PHGEO047-10|Ixodes_scapularis|COI-5P|Pending_(*6919)
AACTATATATTTAATTTTTGGAAGCTGAGCAACTATAGTAGGAATATCTATAAGAATTTTAATTCGGACTGAATTAGGTCAACCTGGATCATTAATTGGTAATGACCAAATTTATAATGTTATTGTAACAGCTCATGCATTTATTATAATTTTTTTTATAGTAATACCTGTAATAATTGGTGGTTTTGGTAATTGGTTAATTCCATTAATATTAGGGGCACCAGACATAGCTTTCCCTCGTATAAACAATTTAAGCTTCTGGTTATTACCACCCTCTTTATTTTTATTAATTAATTCTTCTTTAGTAGAAAGGGGGGCAGGAACAGGCTGAACAGTATACCCCCCACTTTCATCTAACATTTCCCACTCTGGTGCTTCTGTTGATATAGCAATTTTTTCCCTTCATTTAGCAGGTATTTCTTCAATTTTAGGGGCAATTAACTTTATTACAACAATTATTAATATACGATCTCCTGGAATATCTCTTGAACGCATACCATTATTTGTATGATCAGTTTTTATCACAGCAATTTTACTTCTTCTATCTCTTCCTGTTCTTGCTGGCGCAATTACAATGCTATTAACAGACCGTAATTTTAATACTTCGTTCTTTGACCCTTCTGGAGGAGGTGACCCTATTTTATATCAACATTTATTT
>PHGEO048-10|Ixodes_scapularis|COI-5P|Pending_(*6919)
AACTATATATTTAATTTTTGGAAGCTGAGCAACTATAGTAGGAATATCTATAAGAATTTTAATTCGGACTGAATTAGGTCAACCTGGATCATTAATTGGTAATGACCAAATTTATAATGTTATTGTAACAGCTCATGCATTTATTATAATTTTTTTTATAGTAATACCTGTAATAATTGGTGGTTTTGGTAATTGGTTAATTCCATTAATATTAGGGGCACCAGACATAGCTTTCCCTCGTATAAACAATTTAAGCTTCTGGTTATTACCACCCTCTTTATTTTTATTAATTAATTCTTCTTTAGTAGAAAGGGGGGCAGGAACAGGCTGAACAGTATACCCCCCACTTTCATCTAACATTTCCCACTCTGGTGCTTCTGTTGATATAGCAATTTTTTCCCTTCATTTAGCAGGTATTTCTTCAATTTTAGGGGCAATTAACTTTATTACAACAATTATTAATATACGATCTCCTGGAATATCTCTTGAACGCATACCATTATTTGTATGATCAGTTTTTATCACAGCAATTTTACTTCTTCTATCTCTTCCTGTTCTTGCTGGCGCAATTACAATGTTATTAACAGACCGTAATTTTAATACTTCGTTCTTTGACCCTTCTGGAGGAGGTGACCCTATTTTATATCAACATTTATTT
>PHGEO052-10|Ixodes_scapularis|COI-5P|Pending_(*6919)
AACTATATATTTAATTTTTGGAAGCTGAGCAACTATAGTAGGAATATCTATAAGAATTTTAATTCGGACTGAATTAGGTCAACCTGGATCATTAATTGGTAATGACCAAATTTATAATGTTATTGTAACAGCTCATGCTTTTATTATAATTTTTTTTATGGTAATACCTGTAATAATCGGTGGTTTTGGTAATTGGTTAATTCCATTAATATTAGGGGCACCAGACATAGCTTTCCCTCGTATAAACAATTTAAGCTTCTGATTATTACCACCCTCTTTATTTTTATTAATTAATTCTTCTTTAGTAGAAAGGGGGGCAGGAACAGGTTGAACAGTATACCCCCCACTTTCATCTAACATTTCCCATTCTGGTGCTTCTGTTGATATAGCAATTTTTTCCCTTCATTTAGCAGGTATTTCTTCAATTTTAGGAGCAATTAACTTTATTACAACAATTATTAATATACGATCTCCTGGAATATCTCTTGAACGCATACCATTATTTGTATGATCAGTTTTTATCACAGCAATTTTACTTCTTCTATCTCTTCCTGTTCTTGCTGGCGCAATTACAATGTTATTAACAGACCGTAATTTTAATACTTCGTTCTTTGACCCTTCTGGAGGAGGTGACCCTATTTTATATCAACATTTATTT
>PHGEO053-10|Ixodes_scapularis|COI-5P|Pending_(*6919)
AACTATATATTTAATTTTTGGAAGCTGAGCAACTATAGTAGGAATATCTATAAGAATTTTAATTCGGACTGAATTAGGTCAACCTGGATCATTAATTGGTAATGACCAAATTTATAATGTTATTGTAACAGCTCATGCATTTATTATAATTTTTTTTATAGTAATACCTGTAATAATTGGTGGTTTTGGTAATTGGTTAATTCCATTAATATTAGGGGCACCAGACATAGCTTTCCCTCGTATAAACAATTTAAGCTTCTGGTTATTACCACCCTCTTTATTTTTATTAATTAATTCTTCTTTAGTAGAAAGGGGGGCAGGAACAGGCTGAACAGTATACCCCCCACTTTCATCTAACATTTCCCACTCTGGTGCTTCTGTTGATATAGCAATTTTTTCCCTTCATTTAGCAGGTATTTCTTCTATTTTAGGGGCAATTAACTTTATTACAACAATTATTAATATACGATCTCCTGGAATATCTCTTGAACGAATACCATTATTTGTATGATCAGTTTTTATCACAGCAATTTTACTTCTTCTATCTCTTCCTGTTCTTGCTGGCGCAATTACAATGCTATTAACAGACCGTAATTTTAATACTTCGTTCTTTGACCCTTCTGGAGGAGGTGACCCTATTTTATATCAACATTTATTT
>PHGEO055-10|Ixodes_scapularis|COI-5P|Pending_(*6919)
AACTATATATTTAATTTTTGGAAGCTGAGCAACTATAGTAGGAATATCTATAAGAATTTTAATTCGGACTGAATTAGGTCAACCAGGATCATTAATTGGTAATGACCAAATTTATAATGTTATTGTAACAGCTCATGCATTTATTATAATTTTTTTTATAGTAATACCTGTAATAATTGGTGGTTTTGGTAATTGGTTAATTCCATTAATATTAGGGGCACCAGACATAGCTTTCCCTCGTATAAACAATTTAAGCTTCTGGTTATTACCACCCTCTTTATTTTTATTAATTAATTCTTCTTTAGTAGAAAGGGGGGCAGGAACAGGCTGAACAGTATACCCACCACTTTCATCTAACATTTCCCACTCTGGTGCTTCTGTTGATATAGCAATTTTTTCCCTCCATTTAGCAGGTATTTCTTCAATTTTAGGAGCAATTAACTTTATTACAACAATTATTAATATACGATCTCCTGGAATATCTCTTGAACGCATACCATTATTTGTATGATCAGTTTTTATCACAGCAATTTTACTTCTTCTATCTCTTCCTGTTCTTGCTGGCGCAATTACAATGTTATTAACAGACCGTAATTTTAATACTTCGTTCTTTGACCCTTCTGGAGGAGGTGACCCTATTTTATATCAACATTTATTT
>PHGEO056-10|Ixodes_scapularis|COI-5P|Pending_(*6919)
AACTATATATTTAATTTTTGGAAGCTGAGCAACTATAGTAGGAATATCTATAAGAATTTTAATTCGGACTGAATTAGGTCAACCTGGATCATTAATTGGTAATGACCAAATTTATAATGTTATTGTAACAGCTCATGCATTTATTATAATTTTTTTTATAGTAATACCTGTAATAATTGGTGGTTTTGGAAATTGGTTAATTCCATTAATATTAGGGGCACCAGACATAGCTTTCCCTCGTATAAACAATTTAAGCTTCTGGTTATTACCACCCTCTTTATTTTTATTAATTAATTCTTCTTTAGTAGAAAGGGGAGCAGGAACAGGTTGAACAGTATACCCCCCACTTTCATCTAACATTTCCCACTCTGGTGCTTCTGTTGATATAGCAATTTTTTCCCTTCATTTAGCAGGTATTTCTTCAATTTTAGGGGCAATTAACTTTATTACAACAATTATTAATATACGATCTCCTGGAATATCTCTTGAACGCATACCATTATTTGTATGATCAGTTTTTATCACAGCAATTTTACTTCTTCTATCTCTTCCTGTTCTTGCTGGCGCAATTACAATATTATTAACAGACCGTAATTTTAATACTTCGTTCTTTGACCCTTCTGGAGGAGGTGACCCTATTTTATATCAACATTTATTT
>PHGEO059-10|Ixodes_scapularis|COI-5P|Pending_(*6919)
AACTATATATTTAATTTTTGGAAGCTGAGCAACTATAGTAGGAATATCTATAAGAATTTTAATTCGGACTGAATTAGGTCAACCTGGATCATTAATTGGTAATGACCAAATTTATAATGTTATTGTAACAGCTCATGCATTTATTATAATTTTTTTTATAGTAATACCTGTAATAATTGGTGGTTTTGGTAATTGGTTAATTCCATTAATATTAGGGGCACCAGACATAGCTTTCCCTCGTATAAACAATTTAAGTTTCTGGTTATTACCCCCCTCTTTATTTTTATTAATTAATTCTTCTTTAGTAGAAAGGGGGGCAGGAACAGGCTGAACAGTATACCCACCACTTTCATCTAACATTTCCCACTCTGGTGCTTCTGTTGATATAGCAATTTTTTCCCTTCATTTAGCAGGTATTTCTTCAATTTTAGGGGCAATTAACTTTATTACAACAATTATTAATATACGATCTCCTGGAATATCTCTTGAACGCATACCATTATTTGTATGATCAGTTTTTATCACAGCAATTTTACTTCTTCTATCTCTTCCTGTTCTTGCTGGCGCAATTACAATATTATTAACAGACCGTAATTTTAATACTTCGTTCTTTGACCCTTCTGGAGGAGGTGACCCTATTTTATATCAACATTTATTT
>PHGEO060-10|Ixodes_scapularis|COI-5P|Pending_(*6919)
AACTATATATTTAATTTTTGGAAGCTGAGCAACTATAGTAGGAATATCTATAAGAATTTTAATTCGGACTGAATTAGGTCAACCTGGATCATTAATTGGTAATGACCAAATTTATAATGTTATTGTAACAGCTCATGCATTTATTATAATTTTTTTTATAGTAATACCTGTAATAATTGGTGGTTTTGGTAATTGGTTAATTCCATTAATATTAGGGGCACCAGACATAGCTTTCCCTCGTATAAACAATTTAAGCTTCTGGTTATTACCACCCTCTTTATTTTTATTAATTAATTCTTCTTTAGTAGAAAGGGGGGCAGGAACAGGCTGAACAGTATACCCCCCACTTTCATCTAACATTTCCCACTCTGGTGCTTCTGTTGATATAGCAATTTTTTCCCTTCATTTAGCAGGTATTTCTTCAATTTTAGGGGCAATTAACTTTATTACAACAATTATTAATATACGATCTCCTGGAATATCTCTTGAACGCATACCATTATTTGTATGATCAGTTTTTATCACAGCAATTTTACTTCTTCTATCTCTTCCTGTTCTTGCTGGCGCAATTACAATGTTATTAACAGACCGTAATTTTAATACTTCGTTCTTTGACCCTTCTGGAGGAGGTGACCCTATTTTATATCAACATTTATTT
>PHGEO061-10|Ixodes_scapularis|COI-5P|Pending_(*6919)
AACTATATATTTAATTTTTGGAAGCTGAGCAACTATAGTAGGAATATCTATAAGAATTTTAATTCGGACTGAATTAGGTCAACCTGGATCATTAATTGGTAATGACCAAATTTATAATGTTATTGTAACAGCTCATGCATTTATTATAATTTTTTTTATAGTAATACCTGTAATAATTGGTGGTTTTGGTAATTGGTTAATTCCATTAATATTAGGGGCACCAGACATAGCTTTCCCTCGTATAAACAATTTAAGCTTCTGGTTATTACCACCCTCTTTATTTTTATTAATTAATTCTTCTTTAGTAGAAAGAGGGGCAGGAACAGGCTGAACAGTATACCCCCCACTTTCATCTAACATTTCCCACTCTGGTGCTTCTGTTGATATAGCAATTTTTTCCCTTCATTTAGCAGGTATTTCTTCAATTTTAGGGGCAATTAACTTTATTACAACAATTATTAATATACGATCTCCTGGAATATCTCTTGAACGCATACCATTATTTGTATGATCAGTTTTTATCACAGCAATTTTACTTCTTCTATCTCTTCCTGTTCTTGCTGGCGCAATTACAATGTTATTAACAGACCGTAATTTTAATACTTCGTTCTTTGACCCTTCTGGAGGAGGTGACCCTATTTTATATCAACATTTATTT
>PHGEO063-10|Ixodes_scapularis|COI-5P|Pending_(*6919)
AACTATATATTTAATTTTTGGAAGCTGAGCAACTATAGTAGGAATATCTATAAGAATTTTAATTCGGACTGAATTAGGTCAACCTGGATCATTAATTGGTAATGACCAAATTTATAATGTTATTGTAACAGCTCATGCATTTATTATAATTTTTTTTATAGTAATACCTGTAATAATTGGTGGTTTTGGTAATTGGTTAATTCCATTAATATTAGGGGCACCAGACATAGCTTTCCCTCGTATAAACAATTTAAGCTTCTGGTTATTACCACCCTCTTTATTTTTATTAATTAATTCTTCTTTAGTAGAAAGGGGGGCAGGAACAGGCTGAACAGTATACCCCCCACTTTCATCTAACATTTCCCACTCTGGTGCTTCTGTTGATATAGCAATTTTTTCCCTCCATTTAGCAGGTATTTCTTCAATTTTAGGGGCAATTAACTTTATTACAACAATTATTAATATACGATCTCCTGGAATATCTCTTGAACGCATACCATTATTTGTATGATCAGTTTTTATCACAGCAATTTTACTTCTTCTATCTCTTCCTGTTCTTGCTGGCGCAATTACAATGTTATTAACAGACCGTAATTTTAATACTTCGTTCTTTGACCCTTCTGGAGGAGGTGACCCTATTTTATATCAACATTTATTT
>PHGEO064-10|Ixodes_scapularis|COI-5P|Pending_(*6919)
AACTATATATTTAATTTTTGGAAGCTGAGCAACTATAGTAGGAATATCTATAAGAATTTTAATTCGGACTGAATTAGGTCAACCTGGATCATTAATTGGTAATGACCAAATTTATAATGTTATTGTAACAGCTCATGCATTTATTATAATTTTTTTTATAGTAATACCTGTAATAATTGGTGGTTTTGGAAATTGGTTAATTCCATTAATATTAGGGGCACCAGACATAGCTTTCCCTCGTATAAACAATTTAAGCTTCTGGTTATTACCACCCTCTTTATTTTTATTAATTAATTCTTCTTTAGTAGAAAGGGGAGCAGGAACAGGTTGAACAGTATACCCCCCACTTTCATCTAACATTTCCCACTCTGGTGCTTCTGTTGATATAGCAATTTTTTCCCTTCATTTAGCAGGTATTTCTTCAATTTTAGGGGCAATTAACTTTATTACAACAATTATTAATATACGATCTCCTGGAATATCTCTTGAACGCATACCATTATTTGTATGATCAGTTTTTATCACAGCAATTTTACTTCTTCTATCTCTTCCTGTTCTTGCTGGCGCAATTACAATATTATTAACAGACCGTAATTTTAATACTTCGTTCTTTGACCCTTCTGGAGGAGGTGACCCTATTTTATATCAACATTTATTT
>PHGEO065-10|Ixodes_scapularis|COI-5P|Pending_(*6919)
AACTATATATTTAATTTTTGGAAGCTGAGCAACTATAGTAGGAATATCTATAAGAATTTTAATTCGGACTGAATTAGGTCAACCAGGATCATTAATTGGTAATGACCAAATTTATAATGTTATTGTAACAGCTCATGCATTTATTATAATTTTTTTTATAGTAATACCTGTAATAATTGGTGGTTTTGGTAATTGGTTAATTCCATTAATATTAGGGGCACCAGACATAGCTTTCCCTCGTATAAACAATTTAAGCTTCTGGTTATTACCACCCTCTTTATTTTTATTAATTAATTCTTCTTTAGTAGAAAGGGGGGCAGGAACAGGCTGAACAGTATACCCACCACTTTCATCTAACATTTCCCACTCTGGTGCTTCTGTTGATATAGCAATTTTTTCCCTCCATTTAGCAGGTATTTCTTCAATTTTAGGAGCAATTAACTTTATTACAACAATTATTAATATACGATCTCCTGGAATATCTCTTGAACGCATACCATTATTTGTATGATCAGTTTTTATCACAGCAATTTTACTTCTTCTATCTCTTCCTGTTCTTGCTGGCGCAATTACAATGTTATTAACAGACCGTAATTTTAATACTTCGTTCTTTGACCCTTCTGGAGGAGGTGACCCTATTTTATATCAACATTTATTT
>PHGEO067-10|Ixodes_scapularis|COI-5P|Pending_(*6919)
AACTATATATTTAATTTTTGGAAGCTGAGCAACTATAGTGGGAATATCTATAAGAATTTTAATTCGGACTGAATTAGGTCAACCTGGATCATTAATTGGTAATGACCAAATTTATAATGTTATTGTAACAGCTCATGCTTTTATTATAATTTTTTTTATGGTAATACCTGTAATAATCGGTGGTTTTGGTAATTGGTTAATTCCATTAATATTAGGGGCACCAGATATAGCTTTCCCTCGTATAAACAATTTAAGCTTCTGATTATTACCACCCTCTTTATTTTTATTAATTAATTCTTCTTTAGTAGAAAGGGGGGCAGGAACAGGTTGAACAGTATACCCCCCACTTTCATCTAACATTTCCCATTCTGGTGCTTCTGTTGATATAGCAATTTTTTCCCTTCATTTAGCAGGTATTTCTTCAATTTTAGGAGCAATTAACTTTATTACAACAATTATTAATATACGATCTCCTGGAATATCTCTTGAACGCATACCATTATTTGTATGATCAGTTTTTATCACAGCAATTTTACTTCTTCTATCTCTTCCTGTTCTTGCTGGCGCAATTACAATGTTATTAACAGACCGTAATTTTAATACTTCGTTCTTTGACCCTTCTGGAGGAGGTGACCCTATTTTATATCAACATTTATTT
>PHGEO068-10|Ixodes_scapularis|COI-5P|Pending_(*6919)
AACTATATATTTAATTTTTGGAAGCTGAGCAACTATAGTAGGAATATCTATAAGAATTTTAATTCGGACTGAATTAGGTCAACCAGGATCATTAATTGGTAATGACCAAATTTATAATGTTATTGTAACAGCTCATGCATTTATTATAATTTTTTTTATAGTAATACCTGTAATAATTGGTGGTTTTGGTAATTGGTTAATTCCATTAATATTAGGGGCACCAGACATAGCTTTCCCTCGTATAAACAATTTAAGCTTCTGGTTATTACCACCCTCTTTATTTTTATTAATTAATTCTTCTTTAGTAGAAAGGGGGGCAGGAACAGGCTGAACAGTATACCCACCACTTTCATCTAACATTTCCCACTCTGGTGCTTCTGTTGATATAGCAATTTTTTCCCTCCATTTAGCAGGTATTTCTTCAATTTTAGGAGCAATTAACTTTATTACAACAATTATTAATATACGATCTCCTGGAATATCTCTTGAACGCATACCATTATTTGTATGATCAGTTTTTATCACAGCAATTTTACTTCTTCTATCTCTTCCTGTTCTTGCTGGCGCAATTACAATGTTATTAACAGACCGTAATTTTAATACTTCGTTCTTTGACCCTTCTGGAGGAGGTGACCCTATTTTATATCAACATTTATTT
>PHGEO070-10|Ixodes_scapularis|COI-5P|Pending_(*6919)
AACTATATATTTAATTTTTGGAAGCTGAGCAACTATAGTAGGAATATCTATAAGAATTTTAATTCGGACTGAATTAGGTCAACCTGGATCATTAATTGGTAATGACCAAATTTATAATGTTATTGTAACAGCTCATGCATTTATTATAATTTTTTTTATAGTAATACCTGTAATAATTGGTGGTTTTGGTAATTGGTTAATTCCATTAATATTAGGGGCACCAGACATAGCTTTCCCTCGTATAAACAATTTAAGCTTCTGGTTATTACCACCCTCTTTATTTTTATTAATTAATTCTTCTTTAGTAGAAAGGGGGGCAGGAACAGGCTGAACAGTATACCCCCCACTTTCATCTAACATTTCCCACTCTGGTGCTTCTGTTGATATAGCAATTTTTTCCCTCCATTTAGCAGGTATTTCTTCAATTTTAGGGGCAATTAACTTTATTACAACAATTATTAATATACGATCTCCTGGAATATCTCTTGAACGCATACCATTATTTGTATGATCAGTTTTTATCACAGCAATTTTACTTCTTCTATCTCTTCCTGTTCTTGCTGGCGCAATTACAATGTTATTAACAGACCGTAATTTTAATACTTCGTTCTTTGACCCTTCTGGAGGAGGTGACCCTATTTTATATCAACATTTATTT
>PHGEO071-10|Ixodes_scapularis|COI-5P|Pending_(*6919)
AACTATATATTTAATTTTTGGAAGCTGAGCAACTATAGTAGGAATATCTATAAGAATTTTAATTCGGACTGAATTAGGTCAACCTGGATCATTAATTGGTAATGACCAAATTTATAATGTTATTGTAACAGCTCATGCATTTATTATAATTTTTTTTATAGTAATACCTGTAATAATTGGTGGTTTTGGTAATTGGTTAATTCCATTAATATTAGGGGCACCAGACATAGCTTTCCCTCGTATAAACAATTTAAGCTTCTGGTTATTACCACCCTCTTTATTTTTATTAATTAATTCTTCTTTAGTAGAAAGGGGGGCAGGAACAGGCTGAACAGTATACCCCCCACTTTCATCTAACATTTCCCACTCTGGTGCTTCTGTTGATATAGCAATTTTTTCCCTTCATTTAGCAGGTATTTCTTCAATTTTAGGGGCAATTAACTTTATTACAACAATTATTAATATACGATCTCCTGGAATATCTCTTGAACGCATACCATTATTTGTATGATCAGTTTTTATCACAGCAATTTTACTTCTTCTATCTCTTCCTGTTCTTGCTGGCGCAATTACAATGCTATTAACAGACCGTAATTTTAATACTTCGTTCTTTGACCCTTCTGGAGGAGGTGACCCTATTTTATATCAACATTTATTT
>PHGEO074-10|Ixodes_scapularis|COI-5P|Pending_(*6919)
AACTATATATTTAATTTTTGGAAGCTGAGCAACTATAGTAGGAATATCTATAAGAATTTTAATTCGGACTGAATTAGGTCAACCTGGATCATTAATTGGTAATGACCAAATTTATAATGTTATTGTAACAGCTCATGCATTTATTATAATTTTTTTTATAGTAATACCTGTAATAATTGGTGGTTTTGGAAATTGGTTAATTCCATTAATATTAGGGGCACCAGACATAGCTTTCCCTCGTATAAACAATTTAAGCTTCTGGTTATTACCACCCTCTTTATTTTTATTAATTAATTCTTCTTTAGTAGAAAGGGGAGCAGGAACAGGTTGAACAGTATACCCCCCACTTTCATCTAACATTTCCCACTCTGGTGCTTCTGTTGATATAGCAATTTTTTCCCTTCATTTAGCAGGTATTTCTTCAATTTTAGGGGCAATTAACTTTATTACAACAATTATTAATATACGATCTCCTGGAATATCTCTTGAACGCATACCATTATTTGTATGATCAGTTTTTATCACAGCAATTTTACTTCTTCTATCTCTTCCTGTTCTTGCTGGCGCAATTACAATATTATTAACAGACCGTAATTTTAATACTTCGTTCTTTGACCCTTCTGGAGGAGGTGACCCTATTTTATATCAACATTTATTT
>PHGEO077-10|Ixodes_scapularis|COI-5P|Pending_(*6919)
AACTATATATTTAATTTTTGGAAGCTGAGCAACTATAGTAGGAATATCTATAAGAATTTTAATTCGGACTGAATTAGGTCAACCTGGATCATTAATTGGTAATGACCAAATTTATAATGTTATTGTAACAGCTCATGCTTTTATTATAATTTTTTTTATGGTAATACCTGTAATAATCGGTGGTTTTGGTAATTGGTTAATTCCATTAATATTAGGGGCACCAGATATAGCTTTCCCTCGTATAAACAATTTAAGCTTCTGATTATTACCACCCTCTTTATTTTTATTAATTAATTCTTCTTTAGTAGAAAGGGGGGCAGGAACAGGTTGAACAGTATATCCCCCACTTTCATCTAACATTTCCCATTCTGGTGCTTCTGTTGATATAGCAATTTTTTCCCTTCATTTAGCAGGTATTTCTTCAATTTTAGGAGCAATTAACTTTATTACAACAATTATTAATATACGATCTCCTGGAATATCTCTTGAACGCATACCATTATTTGTATGATCAGTTTTTATCACAGCAATTTTACTTCTTCTATCTCTTCCTGTTCTTGCTGGCGCAATTACAATGTTATTAACAGACCGTAATTTTAATACTTCGTTCTTTGACCCTTCTGGAGGAGGTGACCCTATTTTATATCAACATTTATTT
>PHGEO079-10|Ixodes_scapularis|COI-5P|Pending_(*6919)
AACTATATATTTAATTTTTGGAAGCTGAGCAACTATAGTAGGAATATCTATAAGAATTTTAATTCGGACTGAATTAGGTCAACCTGGATCATTAATTGGTAATGACCAAATTTATAATGTTATTGTAACAGCTCATGCATTTATTATAATTTTTTTTATAGTAATACCTGTAATAATTGGTGGTTTTGGTAATTGGTTAATTCCATTAATATTAGGGGCACCAGACATAGCTTTCCCTCGTATAAATAATTTAAGCTTCTGGTTATTACCACCCTCTTTATTTTTATTAATTAATTCTTCTTTAGTAGAAAGGGGGGCAGGAACAGGCTGAACAGTATATCCCCCACTTTCATCTAACATTTCCCACTCTGGTGCTTCTGTTGATATAGCAATTTTTTCCCTTCATTTAGCAGGTATTTCTTCAATTTTAGGGGCAATTAACTTTATTACAACAATTATTAATATACGATCTCCTGGAATATCTCTTGAACGCATACCATTATTTGTATGATCAGTTTTTATCACAGCAATTTTACTTCTTCTATCTCTTCCTGTTCTTGCTGGCGCAATTACAATGTTATTAACAGACCGTAATTTTAATACTTCGTTCTTTGACCCTTCTGGAGGAGGTGACCCTATTTTATATCAACATTTATTT
>PHGEO083-10|Ixodes_scapularis|COI-5P|Pending_(*6919)
AACTATATATTTAATTTTTGGAAGCTGAGCAACTATAGTAGGAATATCTATAAGAATTTTAATTCGGACTGAATTAGGTCAACCAGGATCATTAATTGGTAATGACCAAATTTATAATGTTATTGTAACAGCTCATGCATTTATTATAATTTTTTTTATAGTAATACCTATAATAATTGGTGGTTTTGGTAATTGGTTAATTCCATTAATATTAGGGGCACCAGACATAGCTTTCCCTCGTATAAACAATTTAAGCTTCTGGTTATTACCACCCTCTTTATTTTTATTAATTAATTCTTCTTTAGTAGAAAGGGGGGCAGGAACAGGCTGAACAGTATACCCACCACTTTCATCTAACATTTCCCACTCTGGTGCTTCTGTTGATATAGCAATTTTTTCCCTCCATTTAGCAGGTATTTCTTCAATTTTAGGAACAATTAACTTTATTACAACAATTATTAATATACGATCTCCTGGAATATCTCTTGAACGCATACCATTATTTGTATGATCAGTTTTTATCACAGCAATTTTACTTCTTCTATCTCTTCCTGTTCTTGCTGGCGCAATTACAATGTTATTAACAGACCGTAATTTTAATACTTCGTTCTTTGACCCTTCTGGAGGAGGTGACCCTATTTTATATCAACATTTATTT
>PHGEO089-10|Ixodes_scapularis|COI-5P|Pending_(*6919)
AACTATATATTTAATTTTTGGAAGCTGAGCAACTATAGTAGGAATATCTATAAGAATTTTAATTCGGACTGAATTAGGTCAACCTGGATCATTAATTGGTAATGACCAAATTTATAATGTTATTGTAACAGCTCATGCTTTTATTATAATTTTTTTTATGGTAATACCTGTAATAATCGGTGGTTTTGGTAATTGGTTAATTCCATTAATATTAGGGGCACCAGATATAGCTTTCCCTCGTATAAACAATTTAAGCTTCTGATTATTACCACCCTCTTTATTTTTATTAATTAATTCTTCTTTAGTAGAAAGGGGGGCAGGAACAGGTTGAACAGTATACCCCCCACTTTCATCTAACATTTCCCATTCTGGTGCTTCTGTTGATATAGCAATTTTTTCCCTTCATTTAGCAGGTATTTCTTCAATTTTAGGAGCAATTAACTTTATTACAACAATTATTAATATACGATCTCCTGGAATATCTCTTGAACGCATACCATTATTTGTATGATCAGTTTTTATCACAGCAATTTTACTTCTTCTATCTCTTCCTGTTCTTGCTGGCGCAATTACAATGTTATTAACAGACCGTAATTTTAATACTTCGTTCTTTGACCCTTCTGGGGGAGGTGACCCTATTTTATATCAACATTTATTT
>PHGEO091-10|Ixodes_scapularis|COI-5P|Pending_(*6919)
AACTATATATTTAATTTTTGGAAGCTGAGCAACTATAGTAGGAATATCTATAAGAATTTTAATTCGGACTGAATTAGGTCAACCAGGATCATTAATTGGTAATGACCAAATTTATAATGTTATTGTAACAGCTCATGCATTTATTATAATTTTTTTTATAGTAATACCTGTAATAATTGGTGGTTTTGGTAATTGGTTAATTCCATTAATATTAGGGGCACCAGACATAGCTTTCCCTCGTATAAACAATTTAAGCTTCTGGCTATTACCACCCTCTTTATTTTTATTAATTAATTCTTCTTTAGTAGAAAGGGGGGCAGGAACAGGCTGAACAGTATACCCACCACTTTCATCTAACATTTCCCACTCTGGTGCTTCTGTTGATATAGCAATTTTTTCCCTCCATTTAGCAGGTATTTCTTCAATTTTAGGAGCAATTAACTTTATTACAACAATTATTAATATACGATCTCCTGGAATATCTCTTGAACGCATACCATTATTTGTATGATCAGTTTTTATCACAGCAATTTTACTTCTTCTATCTCTTCCTGTTCTTGCTGGCGCAATTACAATGTTATTAACAGACCGTAATTTTAATACTTCGTTCTTTGACCCTTCTGGAGGAGGTGACCCTATTTTATATCAACATTTATTT
>PHGEO092-10|Ixodes_scapularis|COI-5P|Pending_(*6919)
AACTATATATTTAATTTTTGGAAGCTGAGCAACTATAGTAGGAATATCTATAAGAATTTTAATTCGGACTGAATTAGGTCAACCAGGATCATTAATTGGTAATGACCAAATTTATAATGTTATTGTAACAGCTCATGCATTTATTATAATTTTTTTTATAGTAATACCTGTAATAATTGGTGGTTTTGGTAATTGGTTAATTCCATTAATATTAGGGGCACCAGACATAGCTTTCCCTCGTATAAACAATTTAAGCTTCTGGTTATTACCACCCTCTTTATTTTTATTAATTAATTCTTCTTTAGTAGAAAGGGGGGCAGGAACAGGCTGAACAGTATACCCACCACTTTCATCTAACATTTCCCACTCTGGTGCTTCTGTTGATATAGCAATTTTTTCCCTCCATTTAGCAGGTATTTCTTCAATTTTAGGAGCAATTAACTTTATTACAACAATTATTAATATACGATCTCCTGGAATATCTCTTGAACGCATACCATTATTTGTATGATCAGTTTTTATCACAGCAATTTTACTTCTTCTATCTCTTCCTGTTCTTGCTGGCGCAATTACAATGTTATTAACAGACCGTAATTTTAATACTTCGTTCTTTGACCCTTCTGGAGGAGGTGACCCTATTTTATATCAACATTTATTT
>PHGEO094-10|Ixodes_scapularis|COI-5P|Pending_(*6919)
AACTATATATTTAATTTTTGGAAGCTGAGCAACTATAGTAGGAATATCTATAAGAATTTTAATTCGGACTGAATTAGGTCAACCTGGATCATTAATTGGTAATGACCAAATTTATAATGTTATTGTAACAGCTCATGCATTTATTATAATTTTTTTTATAGTAATACCTGTAATAATTGGTGGTTTTGGTAATTGGTTAATTCCATTAATATTAGGGGCACCAGACATAGCTTTCCCTCGTATAAACAATTTAAGCTTCTGGTTATTACCACCCTCTTTATTTTTATTAATTAATTCTTCTTTAGTAGAAAGGGGGGCAGGAACAGGCTGAACAGTATACCCCCCACTTTCATCTAACATTTCCCACTCTGGTGCTTCTGTTGATATAGCAATTTTTTCCCTTCATTTAGCAGGTATTTCTTCAATTTTAGGGGCAATTAACTTTATTACAACAATTATTAATATACGATCTCCTGGAATATCTCTTGAACGCATACCATTATTTGTATGATCAGTTTTTATCACAGCAATTTTACTTCTTCTATCTCTTCCTGTTCTTGCTGGCGCAATTACAATGCTATTAACAGACCGTAATTTTAATACTTCGTTCTTTGACCCTTCTGGAGGAGGTGACCCTATTTTATATCAACATTTATTT
>PHGEO097-10|Ixodes_scapularis|COI-5P|Pending_(*6919)
AACTATATATTTAATTTTTGGAAGCTGAGCAACTATAGTAGGAATATCTATAAGAATTTTAATTCGGACTGAATTAGGTCAACCTGGATCATTAATTGGTAATGACCAAATTTATAATGTTATTGTAACAGCTCATGCATTTATTATAATTTTTTTTATAGTAATACCTGTAATAATTGGTGGTTTTGGTAATTGGTTAATTCCATTAATATTAGGGGCACCAGACATAGCTTTCCCTCGTATAAACAATTTAAGCTTCTGGTTATTACCACCCTCTTTATTTTTATTAATTAATTCTTCTTTAGTAGAAAGAGGGGCAGGAACAGGCTGAACAGTATACCCCCCACTTTCATCTAACATTTCCCACTCTGGTGCTTCTGTTGATATAGCAATTTTTTCCCTTCATTTAGCAGGTATTTCTTCAATTTTAGGGGCAATTAACTTTATTACAACAATTATTAATATACGATCTCCTGGAATATCTCTTGAACGCATACCATTATTTGTATGATCAGTTTTTATCACAGCAATTTTACTTCTTCTATCTCTTCCTGTTCTTGCTGGCGCAATTACAATGTTATTAACAGACCGTAATTTTAATACTTCGTTCTTTGACCCTTCTGGAGGAGGTGACCCTATTTTATATCAACATTTATTT
>PHGEO098-10|Ixodes_scapularis|COI-5P|Pending_(*6919)
AACTATATATTTAATTTTTGGAAGCTGAGCAACTATAGTAGGAATATCTATAAGAATTTTAATTCGGACTGAATTAGGTCAACCTGGATCCTTAATTGGTAATGACCAAATTTATAATGTTATTGTAACAGCTCATGCATTTATTATAATTTTTTTTATGGTAATACCTGTAATAATTGGTGGTTTTGGTAATTGGTTAATTCCATTAATATTAGGGGCACCAGACATAGCTTTCCCTCGTATAAACAATTTAAGCTTCTGGTTATTACCACCCTCTTTATTTTTATTAATTAATTCTTCTTTAGTAGAAAGGGGGGCAGGAACAGGCTGAACAGTATACCCCCCACTTTCATCTAACATTTCCCACTCTGGTGCTTCTGTTGATATAGCAATTTTTTCCCTTCATTTAGCAGGTATTTCTTCAATTTTAGGGGCAATTAACTTTATTACAACAATTATTAATATACGATCTCCTGGAATATCTCTTGAACGCATACCATTATTTGTATGATCAGTTTTTATCACAGCAATTTTACTTCTTCTATCTCTTCCCGTTCTTGCTGGCGCAATTACAATGTTATTAACAGACCGTAATTTTAATACTTCGTTCTTTGACCCTTCTGGAGGAGGTGACCCTATTTTATATCAACATTTATTT
>PHGEO100-10|Ixodes_scapularis|COI-5P|Pending_(*6919)
AACTATATATTTAATTTTTGGAAGCTGAGCAACTATAGTAGGAATATCTATAAGAATTTTAATTCGGACTGAATTAGGTCAACCTGGATCATTAATTGGTAATGACCAAATTTATAATGTTATTGTAACAGCTCATGCATTTATTATAATTTTTTTTATAGTAATACCTGTAATAATTGGTGGTTTTGGAAATTGGTTAATTCCATTAATATTAGGGGCACCAGACATAGCTTTCCCTCGTATAAACAATTTAAGCTTCTGGTTATTACCACCCTCTTTATTTTTATTAATTAATTCTTCTTTAGTAGAAAGGGGAGCAGGAACAGGTTGAACAGTATACCCCCCACTTTCATCTAACATTTCCCACTCTGGTGCTTCTGTTGATATAGCAATTTTTTCCCTTCATTTAGCAGGTATTTCTTCAATTTTAGGGGCAATTAACTTTATTACAACAATTATTAATATACGATCTCCTGGAATATCTCTTGAACGCATACCATTATTTGTATGATCAGTTTTTATCACAGCAATTTTACTTCTTCTATCTCTTCCTGTTCTTGCTGGCGCAATTACAATATTATTAACAGACCGTAATTTTAATACTTCGTTCTTTGACCCTTCTGGAGGAGGTGACCCTATTTTATATCAACATTTATTT
>PHGEO102-10|Ixodes_scapularis|COI-5P|Pending_(*6919)
AACTATATATTTAATTTTTGGAAGCTGAGCAACTATAGTAGGAATATCTATAAGAATTTTAATTCGGACTGAATTAGGCCAACCTGGATCATTAATTGGTAATGACCAAATTTATAATGTTATTGTAACAGCTCATGCATTTATTATAATTTTTTTTATAGTAATACCTGTAATAATTGGTGGTTTTGGTAATTGATTAATTCCATTAATATTAGGGGCACCAGACATAGCTTTCCCTCGTATAAACAATTTAAGCTTCTGGTTATTACCACCCTCTTTATTTTTATTAATTAATTCTTCTTTAGTAGAAAGGGGGGCAGGAACAGGCTGAACAGTATACCCCCCACTTTCATCTAACATTTCCCACTCTGGTGCTTCTGTTGATATAGCAATTTTTTCCCTTCATTTAGCAGGAATTTCTTCAATTTTAGGGGCAATTAACTTTATTACAACAATTATTAATATACGATCTCCTGGAATATCTCTTGAACGCATACCATTATTTGTATGATCAGTTTTTATCACAGCAATTTTACTTCTTTTATCTCTTCCTGTTCTTGCTGGCGCAATTACAATGTTATTAACAGACCGTAATTTTAATACTTCGTTCTTTGACCCTTCTGGAGGAGGTGACCCTATTTTATATCAACATTTATTT
>PHGEO103-10|Ixodes_scapularis|COI-5P|Pending_(*6919)
AACTATATATTTAATTTTTGGAAGCTGAGCAACTATAGTAGGAATATCTATAAGAATTTTAATTCGGACTGAATTAGGTCAACCTGGATCATTAATTGGTAATGACCAAATTTATAATGTTATTGTAACAGCTCATGCATTTATTATAATTTTTTTTATAGTAATACCTGTAATAATTGGTGGTTTTGGTAATTGGTTAATTCCATTAATATTAGGGGCACCAGACATAGCTTTCCCTCGTATAAACAATTTAAGCTTCTGGTTATTACCACCCTCTTTATTTTTATTAATTAATTCTTCTTTAGTAGAAAGGGGGGCAGGAACAGGCTGAACAGTATACCCCCCACTTTCATCTAACATTTCCCACTCTGGTGCTTCTGTTGATATAGCAATTTTTTCCCTTCATTTAGCAGGTATTTCTTCAATTTTAGGGGCAATTAACTTTATTACAACAATTATTAATATACGATCTCCTGGAATATCTCTTGAACGCATACCATTATTTGTATGATCAGTTTTTATCACAGCAATTTTACTTCTTCTATCTCTTCCTGTTCTTGCTGGCGCAATTACAATGCTATTAACAGACCGTAATTTTAATACTTCGTTCTTTGACCCTTCTGGAGGAGGTGACCCTATTTTATATCAACATTTATTT
>PHGEO104-10|Ixodes_scapularis|COI-5P|Pending_(*6919)
AACTATATATTTAATTTTTGGAAGCTGAGCAACTATAGTAGGAATATCTATAAGAATTTTAATTCGGACTGAATTAGGTCAACCTGGATCATTAATTGGTAATGACCAAATTTATAATGTTATTGTAACAGCTCATGCATTTATTATAATTTTTTTTATAGTAATACCTGTAATAATTGGTGGTTTTGGTAATTGGTTAATTCCATTAATATTGGGGGCACCAGACATAGCTTTCCCTCGTATAAACAATTTAAGCTTCTGGTTATTACCACCCTCTTTATTTTTATTAATTAATTCTTCTTTAGTAGAAAGGGGGGCAGGAACAGGCTGAACAGTATACCCCCCACTTTCATCTAACATTTCCCACTCTGGTGCTTCTGTTGATATAGCAATTTTTTCCCTTCATTTAGCAGGTATTTCTTCAATTTTAGGGGCAATTAACTTTATTACAACAATTATTAATATACGATCTCCTGGAATATCTCTTGAACGAATACCATTATTTGTATGATCAGTTTTTATCACAGCAATTTTACTTCTTCTATCTCTTCCTGTTCTTGCTGGCGCAATTACAATGTTATTAACAGACCGTAATTTTAATACTTCGTTCTTTGACCCTTCTGGAGGAGGTGACCCTATTTTATATCAACATTTATTT
>PHGEO106-10|Ixodes_scapularis|COI-5P|Pending_(*6919)
AACTATATATTTAATTTTTGGAAGCTGAGCAACTATAGTAGGAATATCTATAAGAATTTTAATTCGGACTGAATTAGGTCAACCTGGATCATTAATTGGTAATGACCAAATTTATAATGTTATTGTAACAGCTCATGCATTTATTATAATTTTTTTTATAGTAATACCTGTAATAATTGGTGGTTTTGGTAATTGGTTAATTCCATTAATATTAGGGGCACCAGACATAGCTTTCCCTCGTATAAACAATTTAAGCTTCTGGTTATTACCACCCTCTTTATTTTTATTAATTAATTCTTCTTTAGTAGAAAGGGGGGCAGGAACAGGCTGAACAGTATACCCCCCACTTTCATCTAACATTTCTCACTCTGGTGCTTCTGTTGATATAGCAATTTTTTCCCTTCATTTAGCAGGTATTTCTTCAATTTTAGGGGCAATTAACTTTATTACAACAATTATTAATATACGATCTCCTGGAATATCTCTTGAACGCATACCATTATTTGTATGATCAGTTTTTATCACAGCAATTTTACTTCTTCTATCTCTTCCTGTTCTTGCTGGCGCAATTACAATGCTATTAACAGACCGTAATTTTAATACTTCGTTCTTTGACCCTTCTGGAGGAGGTGACCCTATTTTATATCAACATTTATTT
>PHGEO109-10|Ixodes_scapularis|COI-5P|Pending_(*6919)
AACTATATATTTAATTTTTGGAAGCTGAGCAACTATAGTAGGAATATCTATAAGAATTTTAATTCGGACTGAATTAGGTCAACCTGGATCATTAATTGGTAATGACCAAATTTATAATGTTATTGTAACAGCTCATGCTTTTATTATAATTTTTTTTATGGTAATACCTGTAATAATCGGTGGTTTTGGTAATTGGTTAATTCCATTAATATTAGGGGCACCAGATATAGCTTTCCCTCGTATAAACAATTTAAGCTTCTGATTATTACCACCCTCTTTATTTTTATTAATTAATTCTTCTTTAGTAGAAAGGGGGGCAGGAACAGGTTGAACAGTATATCCCCCACTTTCATCTAACATTTCCCATTCTGGTGCTTCTGTTGATATAGCAATTTTTTCCCTTCATTTAGCAGGTATTTCTTCAATTTTAGGAGCAATTAACTTTATTACAACAATTATTAATATACGATCTCCTGGAATATCTCTTGAACGCATACCATTATTTGTATGATCAGTTTTTATCACAGCAATTTTACTTCTTCTATCTCTTCCTGTTCTTGCTGGCGCAATTACAATGTTATTAACAGACCGTAATTTTAATACTTCGTTCTTTGACCCTTCTGGAGGAGGTGACCCTATTTTATATCAACATTTATTT
>PHGEO111-10|Ixodes_scapularis|COI-5P|Pending_(*6919)
AACTATATATTTAATTTTTGGAAGCTGAGCAACTATAGTAGGAATATCTATAAGAATTTTAATTCGGACTGAATTAGGTCAACCAGGATCATTAATTGGTAATGACCAAATTTATAATGTTATTGTAACAGCTCATGCATTTATTATAATTTTTTTTATAGTAATACCTGTAATAATTGGTGGTTTTGGTAATTGATTAATTCCATTAATATTAGGGGCACCAGACATAGCTTTCCCTCGTATAAACAATTTAAGCTTCTGGTTATTACCACCCTCTTTATTTTTATTAATTAATTCTTCTTTAGTAGAAAGGGGGGCAGGAACAGGCTGAACAGTATACCCACCACTTTCATCTAACATTTCCCACTCTGGTGCTTCTGTTGATATAGCAATTTTTTCCCTCCATTTAGCAGGTATTTCTTCAATTTTAGGAGCAATTAACTTTATTACAACAATTATTAATATACGATCTCCTGGAATATCTCTTGAACGCATACCATTATTTGTATGATCAGTTTTTATCACAGCAATTTTACTTCTTCTATCTCTTCCTGTTCTTGCTGGCGCAATTACAATGTTATTAACAGACCGTAATTTTAATACTTCGTTCTTTGACCCTTCTGGAGGAGGTGACCCTATTTTATATCAACATTTATTT
>PHGEO117-10|Ixodes_scapularis|COI-5P|Pending_(*6919)
AACTATATATTTAATTTTTGGAAGCTGAGCAACTATAGTAGGAATATCTATAAGAATTTTAATTCGGACTGAATTAGGTCAACCTGGATCATTAATTGGTAATGACCAAATTTATAATGTTATTGTAACAGCTCATGCATTTATTATAATTTTTTTTATAGTAATACCTGTAATAATTGGTGGTTTTGGTAATTGGTTAATTCCATTAATATTAGGGGCACCAGACATAGCTTTCCCTCGTATAAACAATTTAAGCTTCTGGTTATTACCACCCTCTTTATTTTTATTAATTAATTCTTCTTTAGTAGAAAGGGGGGCAGGAACAGGCTGAACAGTATACCCCCCACTTTCATCTAACATTTCCCACTCTGGTGCTTCTGTTGATATAGCAATTTTTTCCCTCCATTTAGCAGGTATTTCTTCAATTTTAGGGGCAATTAACTTTATTACAACAATTATTAATATACGATCTCCTGGAATATCTCTTGAACGCATACCATTATTTGTATGATCAGTTTTTATCACAGCAATTTTACTTCTTCTATCTCTTCCTGTTCTTGCTGGCGCAATTACAATGTTATTAACAGACCGTAATTTTAATACTTCGTTCTTTGACCCTTCTGGAGGAGGTGACCCTATTTTATATCAACATTTATTT
>PHGEO123-10|Ixodes_scapularis|COI-5P|Pending_(*6919)
AACTATATATTTAATTTTTGGAAGCTGAGCAACTATAGTAGGAATATCTATAAGAATTTTAATTCGGACTGAATTAGGTCAACCTGGATCATTAATTGGTAATGACCAAATTTATAATGTTATTGTAACAGCTCATGCATTTATTATAATTTTTTTTATAGTAATACCTGTAATAATTGGTGGTTTTGGTAATTGGTTAATTCCATTAATATTGGGGGCACCAGACATAGCTTTCCCTCGTATAAACAATTTAAGCTTCTGGTTATTACCACCCTCTTTATTTTTATTAATTAATTCTTCTTTAGTAGAAAGGGGGGCAGGAACAGGCTGAACAGTATACCCCCCACTTTCATCTAACATTTCCCACTCTGGTGCTTCTGTTGATATAGCAATTTTTTCCCTTCATTTAGCAGGTATTTCTTCAATTTTAGGGGCAATTAACTTTATTACAACAATTATTAATATACGATCTCCTGGAATATCTCTTGAACGAATACCATTATTTGTATGATCAGTTTTTATCACAGCAATTTTACTTCTTCTATCTCTTCCTGTTCTTGCTGGCGCAATTACAATGTTATTAACAGACCGTAATTTTAATACTTCGTTCTTTGACCCTTCTGGAGGAGGTGACCCTATTTTATATCAACATTTATTT
>PHGEO124-10|Ixodes_scapularis|COI-5P|Pending_(*6919)
AACTATATATTTAATTTTTGGAAGCTGAGCAACTATAGTAGGAATATCTATAAGAATTTTAATTCGGACTGAATTAGGTCAACCTGGATCATTAATTGGTAATGACCAAATTTATAATGTTATTGTAACAGCTCATGCATTTATTATAATTTTTTTTATAGTAATACCTGTAATAATTGGTGGTTTTGGAAATTGGTTAATTCCATTAATATTAGGGGCACCAGACATAGCTTTCCCTCGTATAAACAATTTAAGCTTCTGGTTATTACCACCCTCTTTATTTTTATTAATTAATTCTTCTTTAGTAGAAAGGGGAGCAGGAACAGGTTGAACAGTATACCCCCCACTTTCATCTAACATTTCCCACTCTGGTGCTTCTGTTGATATAGCAATTTTTTCCCTTCATTTAGCAGGTATTTCTTCAATTTTAGGGGCAATTAACTTTATTACAACAATTATTAATATACGATCTCCTGGAATATCTCTTGAACGCATACCATTATTTGTATGATCAGTTTTTATCACAGCAATTTTACTTCTTCTATCTCTTCCTGTTCTTGCTGGCGCAATTACAATATTATTAACAGACCGTAATTTTAATACTTCGTTCTTTGACCCTTCTGGAGGAGGTGACCCTATTTTATATCAACATTTATTT
>PHGEO126-10|Ixodes_scapularis|COI-5P|Pending_(*6919)
AACTATATATTTAATTTTTGGAAGCTGAGCAACTATAGTAGGAATATCTATAAGAATATTAATTCGGACTGAATTAGGTCAACCTGGATCATTAATTGGTAATGACCAAATTTATAATGTTATTGTAACAGCTCATGCATTTATTATAATTTTTTTTATAGTAATACCTGTAATAATTGGTGGTTTTGGTAATTGGTTAATTCCATTAATATTAGGGGCACCAGACATAGCTTTCCCTCGTATAAACAATTTAAGCTTCTGGTTATTACCACCCTCTTTATTTTTATTAATTAATTCTTCTTTAGTAGAAAGGGGGGCAGGAACAGGCTGAACAGTATACCCCCCACTTTCATCTAACATTTCCCACTCTGGTGCTTCTGTTGATATAGCAATTTTTTCCCTTCATTTAGCAGGTATTTCTTCAATTTTAGGGGCAATTAACTTTATTACAACAATTATTAATATACGATCTCCTGGAATATCTCTTGAACGCATACCATTATTTGTATGATCAGTTTTTATCACAGCAATTTTACTTCTTCTATCTCTTCCTGTTCTTGCTGGCGCAATTACAATGTTATTAACAGACCGTAATTTTAATACTTCGTTCTTTGACCCTTCTGGAGGAGGTGACCCTATTTTATATCAACATTTATTT
>PHGEO127-10|Ixodes_scapularis|COI-5P|Pending_(*6919)
AACTATATATTTAATTTTTGGAAGCTGAGCAACTATAGTAGGAATATCTATAAGAATTTTAATTCGGACTGAATTAGGTCAACCTGGATCATTAATTGGTAATGACCAAATTTATAATGTTATTGTAACAGCTCATGCATTTATTATAATTTTTTTTATAGTAATACCTGTAATAATTGGTGGTTTTGGTAATTGGTTAATTCCATTAATATTAGGGGCACCAGACATAGCTTTCCCTCGTATAAACAATTTAAGCTTCTGGTTATTACCACCCTCTTTATTTTTATTAATTAATTCTTCTTTAGTAGAAAGGGGGGCAGGAACAGGCTGAACAGTATACCCCCCACTTTCATCTAACATTTCCCACTCTGGTGCTTCTGTTGATATAGCAATTTTTTCCCTTCATTTAGCAGGTATTTCTTCAATTTTAGGGGCAATTAACTTTATTACAACAATTATTAATATACGATCTCCTGGAATATCTCTTGAACGCATACCATTATTTGTATGATCAGTTTTTATCACAGCAATTTTACTTCTTCTATCTCTTCCTGTTCTTGCTGGCGCAATTACAATGCTATTAACAGACCGTAATTTTAATACTTCGTTCTTTGACCCTTCTGGAGGAGGTGACCCTATTTTATATCAACATTTATTT
>PHGEO128-10|Ixodes_scapularis|COI-5P|Pending_(*6919)
AACTATATATTTAATTTTTGGAAGCTGAGCAACTATAGTAGGAATATCTATAAGAATTTTAATTCGGACTGAATTAGGTCAACCTGGATCATTAATTGGTAATGACCAAATTTATAATGTTATTGTAACAGCTCATGCATTTATTATAATTTTTTTTATAGTAATACCTGTAATAATTGGTGGTTTTGGTAACTGGTTAATTCCATTAATATTAGGGGCACCAGACATAGCTTTCCCTCGTATAAACAATTTAAGCTTCTGGTTATTACCACCCTCTTTATTTTTATTAATTAATTCTTCTTTAGTAGAAAGGGGGGCAGGAACAGGCTGAACAGTATACCCCCCGCTTTCATCTAACATTTCCCACTCTGGTGCTTCTGTTGATATAGCAATTTTTTCCCTTCATTTAGCAGGTATTTCTTCAATTTTAGGGGCAATTAACTTTATTACAACAATTATTAATATACGATCTCCTGGAATATCTCTTGAACGCATACCATTATTTGTATGATCAGTTTTTATCACAGCAATTTTACTTCTTCTATCTCTTCCTGTTCTTGCTGGCGCAATTACAATGCTATTAACAGACCGTAATTTTAATACTTCGTTCTTTGACCCTTCTGGAGGAGGTGACCCTATTTTATATCAACATTTATTT
>PHGEO129-10|Ixodes_scapularis|COI-5P|Pending_(*6919)
AACTATATATTTAATTTTTGGAAGCTGAGCAACTATAGTAGGAATATCTATAAGAATTTTAATTCGGACTGAATTAGGTCAACCTGGATCATTAATTGGTAATGACCAAATTTATAATGTTATTGTAACAGCTCATGCATTTATTATAATTTTTTTTATAGTAATACCTGTAATAATTGGTGGTTTTGGAAATTGGTTAATTCCATTAATATTAGGGGCACCAGACATAGCTTTCCCTCGTATAAACAATTTAAGCTTCTGGTTATTACCACCCTCTTTATTTTTATTAATTAATTCTTCTTTAGTAGAAAGGGGAGCAGGAACAGGTTGAACAGTATACCCCCCACTTTCATCTAACATTTCCCACTCTGGTGCTTCTGTTGATATAGCAATTTTTTCCCTTCATTTAGCAGGTATTTCTTCAATTTTAGGGGCAATTAACTTTATTACAACAATTATTAATATACGATCTCCTGGAATATCTCTTGAACGCATACCATTATTTGTATGATCAGTTTTTATCACAGCAATTTTACTTCTTCTATCTCTTCCTGTTCTTGCTGGCGCAATTACAATATTATTAACAGACCGTAATTTTAATACTTCGTTCTTTGACCCTTCTGGAGGAGGTGACCCTATTTTATATCAACATTTATTT
>PHGEO131-10|Ixodes_scapularis|COI-5P|Pending_(*6919)
AACTATATATTTAATTTTTGGAAGCTGAGCAACTATAGTAGGAATATCTATAAGAATTTTAATTCGGACTGAATTAGGTCAACCTGGATCATTAATTGGTAATGACCAAATTTATAATGTTATTGTAACAGCTCATGCATTTATTATAATTTTTTTTATAGTAATACCTGTAATAATTGGTGGTTTTGGTAATTGGTTAATTCCATTAATATTAGGGGCACCAGACATAGCTTTCCCTCGTATAAACAATTTAAGCTTCTGGTTATTACCACCCTCTTTATTTTTATTAATTAATTCTTCTTTAGTAGAAAGGGGGGCAGGAACAGGTTGAACAGTATACCCCCCACTTTCATCTAACATTTCCCACTCTGGTGCTTCTGTTGATATAGCAATTTTTTCCCTTCATTTAGCAGGTATTTCTTCAATTTTAGGGGCAATTAACTTTATTACAACAATTATTAATATACGATCTCCTGGAATATCTCTTGAACGCATACCATTATTTGTATGATCAGTTTTTATCACAGCAATTTTACTTCTTCTATCTCTTCCTGTTCTTGCTGGCGCAATTACAATGTTATTAACAGACCGTAATTTTAATACTTCGTTCTTTGACCCTTCTGGAGGAGGTGACCCTATTTTATATCAACATTTATTT
>PHGEO132-10|Ixodes_scapularis|COI-5P|Pending_(*6919)
AACTATATATTTAATTTTTGGAAGCTGAGCAACTATAGAAGGAATATCTATAAGAATTTTAATTCGGACTGAATTAGGTCAACCTGGATCATTAATTGGTAATGACCAAATTTATAATGTTATTGTAACAGCTCATGCATTTATTATAATTTTTTTTATAGTAATACCTGTAATAATTGGTGGTTTTGGTAATTGGTTAATTCCATTAATATTAGGGGCACCAGACATAGCTTTCCCTCGTATAAACAATTTAAGCTTCTGGTTATTACCACCCTCTTTATTTTTATTAATTAATTCTTCTTTAGTAGAAAGGGGGGCAGGAACAGGGTGAACAGTATACCCCCCACTTTCATCTAACATTTCCCACTCTGGTGCTTCTGTTGATATAGCAATTTTTTCCCTTCATTTAGCAGGTATTTCTTCAATTTTAGGGGCAATTAACTTTATTACAACAATTATTAATATACGATCTCCTGGAATATCTCTTGAACGCATACCATTATTTGTATGATCAGTTTTTATCACAGCAATTTTACTTCTTCTATCTCTTCCTGTTCTTGCTGGCGCAATTACAATGCTATTAACAGACCGTAATTTTAATACTTCGTTCTTTGACCCTTCTGGAGGAGGTGACCCTATTTTATATCAACATTTATTT
>PHGEO133-10|Ixodes_scapularis|COI-5P|Pending_(*6919)
AACTATATATTTAATTTTTGGAAGCTGAGCAACTATAGTAGGAATATCTATAAGAATTTTAATTCGGACTGAATTAGGTCAACCTGGATCATTAATTGGTAATGACCAAATTTATAATGTTATTGTAACAGCTCATGCTTTTATTATAATTTTTTTTATGGTAATACCTGTAATAATCGGTGGTTTTGGTAATTGGTTAATTCCATTAATATTAGGGGCACCAGATATAGCTTTCCCTCGTATAAACAATTTAAGCTTCTGATTATTACCACCCTCTTTATTTTTATTAATTAATTCTTCTTTAGTAGAAAGGGGGGCAGGAACAGGTTGAACAGTATACCCCCCACTTTCATCTAACATTTCCCATTCTGGTGCTTCTGTTGATATAGCAATTTTTTCCCTTCATTTAGCAGGTATTTCTTCAATTTTAGGAGCAATTAACTTTATTACAACAATTATTAATATACGATCTCCTGGAATATCTCTTGAACGCATACCATTATTTGTATGATCAGTTTTTATCACAGCAATTTTACTTCTTCTATCTCTTCCTGTTCTTGCTGGCGCAATTACAATGTTATTAACAGACCGTAATTTTAATACTTCGTTCTTTGACCCTTCTGGGGGAGGTGACCCTATTTTATATCAACATTTATTT
>PHGEO136-10|Ixodes_scapularis|COI-5P|Pending_(*6919)
AACTATATATTTAATTTTTGGAAGCTGAGCAACTATAGTAGGAATATCTATAAGAATTTTAATTCGGACTGAATTAGGTCAACCTGGATCATTAATTGGTAATGACCAAATTTATAATGTTATTGTAACAGCTCATGCATTTATTATAATTTTTTTTATAGTAATACCTGTAATAATTGGTGGTTTTGGTAATTGGTTAATTCCATTAATATTAGGGGCACCAGACATAGCTTTCCCTCGTATAAACAATTTAAGCTTCTGGTTATTACCACCCTCTTTATTTTTATTAATTAATTCTTCTTTAGTAGAAAGGGGGGCAGGAACAGGCTGAACAGTATACCCCCCACTTTCATCTAACATTTCCCACTCTGGTGCTTCTGTTGATATAGCAATTTTTTCCCTTCATTTAGCAGGTATTTCTTCAATTTTAGGGGCAATTAACTTTATTACAACAATTATTAATATACGATCTCCTGGAATATCTCTTGAACGCATACCATTATTTGTATGATCAGTTTTTATCACAGCAATTTTACTTCTTCTATCTCTTCCTGTTCTTGCTGGCGCAATTACAATGCTATTAACAGACCGTAATTTTAATACTTCGTTCTTTGACCCTTCTGGAGGAGGTGACCCTATTTTATATCAACATTTATTT
>PHGEO137-10|Ixodes_scapularis|COI-5P|Pending_(*6919)
AACTATATATTTAATTTTTGGAAGCTGAGCAACTATAGTAGGAATATCTATAAGAATATTAATTCGGACTGAATTAGGTCAACCTGGATCATTAATTGGTAATGACCAAATTTATAATGTTATTGTAACAGCTCATGCATTTATTATAATTTTTTTTATAGTAATACCTGTAATAATTGGTGGTTTTGGTAATTGGTTAATTCCATTAATATTAGGGGCACCAGACATAGCTTTCCCTCGTATAAACAATTTAAGCTTCTGGTTATTACCACCCTCTTTATTTTTATTAATTAATTCTTCTTTAGTAGAAAGGGGGGCAGGAACAGGCTGAACAGTATACCCCCCACTTTCATCTAACATTTCCCACTCTGGTGCTTCTGTTGATATAGCAATTTTTTCCCTTCATTTAGCAGGTATTTCTTCAATTTTAGGGGCAATTAACTTTATTACAACAATTATTAATATACGATCTCCTGGAATATCTCTTGAACGCATACCATTATTTGTATGATCAGTTTTTATCACAGCAATTTTACTTCTTCTATCTCTTCCTGTTCTTGCTGGCGCAATTACAATGTTATTAACAGACCGTAATTTTAATACTTCGTTCTTTGACCCTTCTGGAGGAGGTGACCCTATTTTATATCAACATTTATTT
>PHGEO138-10|Ixodes_scapularis|COI-5P|Pending_(*6919)
AACTATATATTTAATTTTTGGAAGCTGAGCAACTATAGTAGGAATATCTATAAGAATTTTAATTCGGACTGAATTAGGTCAACCTGGATCATTAATTGGTAATGACCAAATTTATAATGTTATTGTAACAGCTCATGCATTTATTATAATTTTTTTTATAGTAATACCTGTAATAATTGGTGGTTTTGGTAATTGGTTAATTCCATTAATATTAGGGGCACCAGACATAGCTTTCCCTCGTATAAACAATTTAAGTTTCTGGTTATTACCCCCCTCTTTATTTTTATTAATTAATTCTTCTTTAGTAGAAAGGGGGGCAGGAACAGGCTGAACAGTATACCCACCACTTTCATCTAACATTTCCCACTCTGGTGCTTCTGTTGATATAGCAATTTTTTCCCTTCATTTAGCAGGTATTTCTTCAATTTTAGGGGCAATTAACTTTATTACAACAATTATTAATATACGATCTCCTGGAATATCTCTTGAACGCATACCATTATTTGTATGATCAGTTTTTATCACAGCAATTTTACTTCTTCTATCTCTTCCTGTTCTTGCTGGCGCAATTACAATATTATTAACAGACCGTAATTTTAATACTTCGTTCTTTGACCCTTCTGGAGGAGGTGACCCTATTTTATATCAACATTTATTT
>PHGEO139-10|Ixodes_scapularis|COI-5P|Pending_(*6919)
AACTATATATTTAATTTTTGGAAGCTGAGCAACTATAGTAGGAATATCTATAAGAATTTTAATTCGGACTGAATTAGGTCAACCTGGATCATTAATTGGTAATGACCAAATTTATAATGTTATTGTAACAGCTCATGCATTTATTATAATTTTTTTTATAGTAATACCTGTAATAATTGGTGGTTTTGGTAATTGGTTAATTCCATTAATATTAGGGGCACCAGACATAGCTTTCCCTCGTATAAACAATTTAAGCTTCTGGTTATTACCACCCTCTTTATTTTTATTAATTAATTCTTCTTTAGTAGAAAGGGGGGCAGGAACAGGCTGAACAGTATACCCCCCACTTTCATCTAACATTTCCCACTCTGGTGCTTCTGTTGATATAGCAATTTTTTCCCTCCATTTAGCAGGTATTTCTTCAATTTTAGGGGCAATTAACTTTATTACAACAATTATTAATATACGATCTCCTGGAATATCTCTTGAACGCATACCATTATTTGTATGATCAGTTTTTATCACAGCAATTTTACTTCTTCTATCTCTTCCTGTTCTTGCTGGCGCAATTACAATGTTATTAACAGACCGTAATTTTAATACTTCGTTCTTTGACCCTTCTGGAGGAGGTGACCCTATTTTATATCAACATTTATTT
>PHGEO140-10|Ixodes_scapularis|COI-5P|Pending_(*6919)
AACTATATATTTAATTTTTGGAAGCTGAGCAACTATAGTAGGAATATCTATAAGAATTTTAATTCGGACTGAATTAGGTCAACCTGGATCATTAATTGGTAATGACCAAATTTATAACGTTATTGTAACAGCTCATGCATTTATTATAATTTTTTTTATAGTAATACCTGTAATAATTGGTGGTTTTGGTAATTGGTTAATTCCATTAATATTAGGGGCACCAGACATAGCTTTCCCTCGTATAAACAATTTAAGCTTCTGGTTATTACCACCCTCTTTATTTTTATTAATTAATTCTTCTTTAGTAGAAAGGGGGGCAGGAACAGGCTGAACAGTATACCCCCCACTTTCATCTAACATTTCCCACTCTGGTGCTTCTGTTGATATAGCAATTTTTTCCCTTCATTTAGCAGGTATTTCTTCAATTTTAGGGGCAATTAACTTTATTACAACAATTATTAATATACGATCTCCTGGAATATCTCTTGAACGTATACCATTATTTGTATGATCAGTTTTTATCACAGCAATTTTACTTCTTCTATCTCTTCCTGTTCTTGCTGGCGCAATTACAATGTTATTAACAGACCGTAATTTTAATACTTCGTTCTTTGACCCTTCTGGAGGAGGTGACCCTATTTTATATCAACATTTATTT
>PHGEO143-10|Ixodes_scapularis|COI-5P|Pending_(*6919)
AACTATATATTTAATTTTTTTAAGCTGAGCAACTATAGTAGGAATATCTATAAGAATTTTAATTCGGACTGAATTAGGTCAACCTGGATCATTAATTGGTAATGACCAAATTTATAACGTTATTGTAACAGCTCATGCATTTATTATAATTTTTTTTATAGTAATACCTGTAATAATTGGTGGTTTTGGTAATTGGTTAATTCCATTAATATTAGGGGCACCAGACATAGCTTTCCCTCGTATAAACAATTTAAGCTTCTGGTTATTACCACCCTCTTTATTTTTATTAATTAATTCTTCTTTAGTAGAAAGGGGGGCAGGAACAGGCTGAACAGTATACCCCCCACTTTCATCTAACATTTCCCACTCTGGTGCTTCTGTTGATATAGCAATTTTTTCCCTTCATTTAGCAGGTATTTCTTCAATTTTAGGGGCAATTAACTTTATTACAACAATTATTAATATACGATCTCCTGGAATATCTCTTGAACGTATACCATTATTTGTATGATCAGTTTTTATCACAGCAATTTTACTTCTTCTATCTCTTCCTGTTCTTGCTGGCGCAATTACAATGTTATTAACAGACCGTAATTTTAATACTTCGTTCTTTGACCCTTCTGGAGGAGGTGACCCTATTTTATATCAACATTTATTT
>PHGEO144-10|Ixodes_scapularis|COI-5P|Pending_(*6919)
AACTATATATTTAATTTTTGGAAGCTGAGCAACTATAGTAGGAATATCTATAAGAATTTTAATTCGGACTGAATTAGGTCAACCTGGATCATTAATTGGTAATGACCAAATTTATAATGTTATTGTAACAGCTCATGCATTTATTATAATTTTTTTTATAGTAATACCTGTAATAATTGGTGGTTTTGGTAATTGGTTAATTCCATTAATATTAGGGGCACCAGACATAGCTTTCCCTCGTATAAACAATTTAAGCTTCTGGTTATTACCACCCTCTTTATTTTTATTAATTAATTCTTCTTTAGTAGAAAGGGGGGCAGGAACAGGCTGAACAGTATACCCCCCACTTTCATCTAACATTTCCCACTCTGGTGCTTCTGTTGATATAGCAATTTTTTCCCTTCATTTAGCAGGTATTTCTTCAATTTTAGGGGCAATTAACTTTATTACAACAATTATTAATATACGATCTCCTGGAATATCTCTTGAACGCATACCATTATTTGTATGATCAGTTTTTATCACAGCAATTTTACTTCTTCTATCTCTTCCTGTTCTTGCTGGCGCAATTACAATGCTATTAACAGACCGTAATTTTAATACTTCGTTCTTTGACCCTTCTGGAGGAGGTGACCCTATTTTATATCAACATTTATTT
>PHGEO146-10|Ixodes_scapularis|COI-5P|Pending_(*6919)
AACTATATATTTAATTTTTGGAAGCTGAGCAACTATAGTAGGAATATCTATAAGAATATTAATTCGGACTGAATTAGGTCAACCTGGATCATTAATTGGTAATGACCAAATTTATAATGTTATTGTAACAGCTCATGCATTTATTATAATTTTTTTTATAGTAATACCTGTAATAATTGGTGGTTTTGGTAATTGGTTAATTCCATTAATATTAGGGGCACCAGACATAGCTTTCCCTCGTATAAACAATTTAAGCTTCTGGTTATTACCACCCTCTTTATTTTTATTAATTAATTCTTCTTTAGTAGAAAGGGGGGCAGGAACAGGCTGAACAGTATACCCCCCACTTTCATCTAACATTTCCCACTCTGGTGCTTCTGTTGATATAGCAATTTTTTCCCTTCATTTAGCAGGTATTTCTTCAATTTTAGGGGCAATTAACTTTATTACAACAATTATTAATATACGATCTCCTGGAATATCTCTTGAACGCATACCATTATTTGTATGATCAGTTTTTATCACAGCAATTTTACTTCTTCTATCTCTTCCTGTTCTTGCTGGCGCAATTACAATGTTATTAACAGACCGTAATTTTAATACTTCGTTCTTTGACCCTTCTGGAGGAGGTGACCCTATTTTATATCAACATTTATTT
>PHGEO147-10|Ixodes_scapularis|COI-5P|Pending_(*6919)
AACTATATATTTAATTTTTGGAAGCTGAGCAACTATAGTAGGAATATCTATAAGAATTTTAATTCGGACTGAATTAGGTCAACCTGGATCATTAATTGGTAATGACCAAATTTATAATGTTATTGTAACAGCTCATGCATTTATTATAATTTTTTTTATAGTAATACCTGTAATAATTGGTGGTTTTGGTAATTGGTTAATTCCATTAATATTAGGGGCACCAGACATAGCTTTCCCTCGTATAAACAATTTAAGCTTCTGGTTATTACCACCCTCTTTATTTTTATTAATTAATTCTTCTTTAGTAGAAAGAGGGGCAGGAACAGGCTGAACAGTATACCCCCCACTTTCATCTAACATTTCCCACTCTGGTGCTTCTGTTGATATAGCAATTTTTTCCCTTCATTTAGCAGGTATTTCTTCAATTTTAGGGGCAATTAACTTTATTACAACAATTATTAATATACGATCTCCTGGAATATCTCTTGAACGCATACCATTATTTGTATGATCAGTTTTTATCACAGCAATTTTACTTCTTCTATCTCTTCCTGTTCTTGCTGGCGCAATTACAATGTTATTAACAGACCGTAATTTTAATACTTCGTTCTTTGACCCTTCTGGAGGAGGTGACCCTATTTTATATCAACATTTATTT
>PHGEO148-10|Ixodes_scapularis|COI-5P|Pending_(*6919)
AACTATATATTTAATTTTTGGAAGCTGAGCAACTATAGTAGGAATATCTATAAGAATTTTAATTCGGACTGAATTAGGTCAACCAGGATCATTAATTGGTAATGACCAAATTTATAATGTTATTGTAACAGCTCATGCATTTATTATAATTTTTTTTATAGTAATACCTGTAATAATTGGTGGTTTTGGTAATTGGTTAATTCCATTAATATTAGGGGCACCAGACATAGCTTTCCCTCGTATAAACAATTTAAGCTTCTGGTTATTACCACCCTCTTTATTTTTATTAATTAATTCTTCTTTAGTAGAAAGGGGGGCAGGAACAGGCTGAACAGTATACCCACCACTTTCATCTAACATTTCCCACTCTGGTGCTTCTGTTGATATAGCAATTTTTTCCCTCCATTTAGCAGGTATTTCTTCAATTTTAGGAGCAATTAACTTTATTACAACAATTATTAATATACGATCTCCTGGAATATCTCTTGAACGCATACCATTATTTGTATGATCAGTTTTTATCACAGCAATTTTACTTCTTCTATCTCTTCCTGTTCTTGCTGGCGCAATTACAATGTTATTAACAGACCGTAATTTTAATACTTCGTTCTTTGACCCTTCTGGAGGAGGTGACCCTATTTTATATCAACATTTATTT
>PHGEO149-10|Ixodes_scapularis|COI-5P|Pending_(*6919)
AACTATATATTTAATTTTTGGAAGCTGAGCAACTATAGTAGGAATATCTATAAGAATTTTAATTCGGACTGAATTAGGTCAACCTGGATCATTAATTGGTAATGACCAAATTTATAATGTTATTGTAACAGCTCATGCATTTATTATAATTTTTTTTATAGTAATACCTGTAATAATTGGTGGTTTTGGTAATTGGTTAATTCCATTAATATTAGGGGCACCAGACATAGCTTTCCCTCGTATAAACAATTTAAGCTTCTGGTTATTACCACCCTCTTTATTTTTATTAATTAATTCTTCTTTAGTAGAAAGAGGGGCAGGAACAGGCTGAACAGTATACCCCCCACTTTCATCTAACATTTCCCACTCTGGTGCTTCTGTTGATATAGCAATTTTTTCCCTTCATTTAGCAGGTATTTCTTCAATTTTAGGGGCAATTAACTTTATTACAACAATTATTAATATACGATCTCCTGGAATATCTCTTGAACGCATACCATTATTTGTATGATCAGTTTTTATCACAGCAATTTTACTTCTTCTATCTCTTCCTGTTCTTGCTGGCGCAATTACAATGTTATTAACAGACCGTAATTTTAATACTTCGTTCTTTGACCCTTCTGGAGGAGGTGACCCTATTTTATATCAACATTTATTT
>PHGEO150-10|Ixodes_scapularis|COI-5P|Pending_(*6919)
AACTATATATTTAATTTTTGGAAGCTGAGCAACTATAGTAGGAATATCTATAAGAATTTTAATTCGGACTGAATTAGGTCAACCTGGATCATTAATTGGTAATGACCAAATTTATAATGTTATTGTAACAGCTCATGCATTTATTATAATTTTTTTTATAGTAATACCTGTAATAATTGGTGGTTTTGGAAATTGGTTAATTCCATTAATATTAGGGGCACCAGACATAGCTTTCCCTCGTATAAACAATTTAAGCTTCTGGTTATTACCACCCTCTTTATTTTTATTAATTAATTCTTCTTTAGTAGAAAGGGGAGCAGGAACAGGTTGAACAGTATACCCCCCACTTTCATCTAACATTTCCCACTCTGGTGCTTCTGTTGATATAGCAATTTTTTCCCTTCATTTAGCAGGTATTTCTTCAATTTTAGGGGCAATTAACTTTATTACAACAATTATTAATATACGATCTCCTGGAATATCTCTTGAACGCATACCATTATTTGTATGATCAGTTTTTATCACAGCAATTTTACTTCTTCTATCTCTTCCTGTTCTTGCTGGCGCAATTACAATATTATTAACAGACCGTAATTTTAATACTTCGTTCTTTGACCCTTCTGGAGGAGGTGACCCTATTTTATATCAACATTTATTT
>PHGEO151-10|Ixodes_scapularis|COI-5P|Pending_(*6919)
AACTATATATTTAATTTTTGGAAGCTGAGCAACTATAGTAGGAATATCTATAAGAATTTTAATTCGGACTGAATTAGGTCAACCTGGATCATTAATTGGTAATGACCAAATTTATAATGTTATTGTAACAGCTCATGCATTTATTATAATTTTTTTTATAGTAATACCTGTAATAATTGGTGGTTTTGGTAATTGGTTAATTCCATTAATATTAGGGGCACCAGACATAGCTTTCCCTCGTATAAACAATTTAAGCTTCTGGTTATTACCACCCTCTTTATTTTTATTAATTAATTCTTCTTTAGTAGAAAGGGGGGCAGGAACAGGCTGAACAGTATACCCCCCACTTTCATCTAACATTTCCCACTCTGGTGCTTCTGTTGATATAGCAATTTTTTCCCTTCATTTAGCAGGTATTTCTTCAATTTTAGGGGCAATTAACTTTATTACAACAATTATTAATATACGATCTCCTGGAATATCTCTTGAACGCATACCATTATTTGTATGATCAGTTTTTATCACAGCAATTTTACTTCTTCTATCTCTTCCTGTTCTTGCTGGCGCAATTACAATGCTATTAACAGACCGTAATTTTAATACTTCGTTCTTTGACCCTTCTGGAGGAGGTGACCCTATTTTATATCAACATTTATTT
>PHGEO152-10|Ixodes_scapularis|COI-5P|Pending_(*6919)
AACTATATATTTAATTTTTGGAAGCTGAGCAACTATAGTAGGAATATCTATAAGAATTTTAATTCGGACTGAATTAGGTCAACCTGGATCATTAATTGGTAATGACCAAATTTATAACGTTATTGTAACAGCTCATGCATTTATTATAATTTTTTTTATAGTAATACCTGTAATAATTGGTGGTTTTGGTAATTGGTTAATTCCATTAATATTAGGGGCACCAGACATAGCTTTCCCTCGTATAAACAATTTAAGCTTCTGGTTATTACCACCCTCTTTATTTTTATTAATTAATTCTTCTTTAGTAGAAAGGGGGGCAGGAACAGGCTGAACAGTATACCCCCCACTTTCATCTAACATTTCCCACTCTGGTGCTTCTGTTGATATAGCAATTTTTTCCCTTCATTTAGCAGGTATTTCTTCAATTTTAGGGGCAATTAACTTTATTACAACAATTATTAATATACGATCTCCTGGAATATCTCTTGAACGTATACCATTATTTGTATGATCAGTTTTTATCACAGCAATTTTACTTCTTCTATCTCTTCCTGTTCTTGCTGGCGCAATTACAATGTTATTAACAGACCGTAATTTTAATACTTCGTTCTTTGACCCTTCTGGAGGAGGTGACCCTATTTTATATCAACATTTATTT
>PHGEO154-10|Ixodes_scapularis|COI-5P|Pending_(*6919)
AACTATATATTTAATTTTTGGAAGCTGAGCAACTATAGTAGGAATATCTATAAGAATATTAATTCGGACTGAATTAGGTCAACCTGGATCATTAATTGGTAATGACCAAATTTATAATGTTATTGTAACAGCTCATGCATTTATTATAATTTTTTTTATAGTAATACCTGTAATAATTGGTGGTTTTGGTAATTGGTTAATTCCATTAATATTAGGGGCACCAGACATAGCTTTCCCTCGTATAAACAATTTAAGCTTCTGGTTATTACCACCCTCTTTATTTTTATTAATTAATTCTTCTTTAGTAGAAAGGGGGGCAGGAACAGGCTGAACAGTATACCCCCCACTTTCATCTAACATTTCCCACTCTGGTGCTTCTGTTGATATAGCAATTTTTTCCCTTCATTTAGCAGGTATTTCTTCAATTTTAGGGGCAATTAACTTTATTACAACAATTATTAATATACGATCTCCTGGAATATCTCTTGAACGCATACCATTATTTGTATGATCAGTTTTTATCACAGCAATTTTACTTCTTCTATCTCTTCCTGTTCTTGCTGGCGCAATTACAATGTTATTAACAGACCGTAATTTTAATACTTCGTTCTTTGACCCTTCTGGAGGAGGTGACCCTATTTTATATCAACATTTATTT
>PHGEO155-10|Ixodes_scapularis|COI-5P|Pending_(*6919)
AACTATATATTTAATTTTTGGAAGCTGAGCAACTATAGTAGGAATATCTATAAGAATTTTAATTCGGACTGAATTAGGTCAACCTGGATCATTAATTGGTAATGACCAAATTTATAATGTTATTGTAACAGCTCATGCATTTATTATAATTTTTTTTATAGTAATACCTGTAATAATTGGTGGTTTTGGAAATTGGTTAATTCCATTAATATTAGGGGCACCAGACATAGCTTTCCCTCGTATAAACAATTTAAGCTTCTGGTTATTACCACCCTCTTTATTTTTATTAATTAATTCTTCTTTAGTAGAAAGGGGAGCAGGAACAGGTTGAACAGTATACCCCCCACTTTCATCTAACATTTCCCACTCTGGTGCTTCTGTTGATATAGCAATTTTTTCCCTTCATTTAGCAGGTATTTCTTCAATTTTAGGGGCAATTAACTTTATTACAACAATTATTAATATACGATCTCCTGGAATATCTCTTGAACGCATACCATTATTTGTATGATCAGTTTTTATCACAGCAATTTTACTTCTTCTATCTCTTCCTGTTCTTGCTGGCGCAATTACAATATTATTAACAGACCGTAATTTTAATACTTCGTTCTTTGACCCTTCTGGAGGAGGTGACCCTATTTTATATCAACATTTATTT
>PHGEO156-10|Ixodes_scapularis|COI-5P|Pending_(*6919)
AACTATATATTTAATTTTTGGAAGCTGAGCAACTATAGTAGGAATATCTATAAGAATTTTAATTCGGACTGAATTAGGTCAACCAGGATCATTAATTGGTAATGACCAAATTTATAATGTTATTGTAACAGCTCATGCATTTATTATAATTTTTTTTATAGTAATACCTGTAATAATTGGTGGTTTTGGTAATTGGTTAATTCCATTAATATTAGGGGCACCAGACATAGCTTTCCCTCGTATAAACAATTTAAGCTTCTGGTTATTACCACCCTCTTTATTTTTATTAATTAATTCTTCTTTAGTAGAAAGGGGGGTAGGAACAGGCTGAACAGTATACCCACCACTTTCATCTAACATTTCCCACTCTGGTGCTTCTGTTGATATAGCAATTTTTTCCCTCCATTTAGCAGGTATTTCTTCAATTTTAGGAGCAATTAACTTTATTACAACAATTATTAATATACGATCTCCTGGAATATCTCTTGAACGCATACCATTATTTGTATGATCAGTTTTTATCACAGCAATTTTACTTCTTCTATCTCTTCCTGTTCTTGCTGGCGCAATTACAATGTTATTAACAGACCGTAATTTTAATACTTCGTTCTTTGACCCTTCTGGAGGAGGTGACCCTATTTTATATCAACATTTATTT
>PHGEO157-10|Ixodes_scapularis|COI-5P|Pending_(*6919)
AACTATATATTTAATTTTTGGAAGCTGAGCAACTATAGTAGGAATATCTATAAGAATTTTAATTCGGACTGAATTAGGTCAACCTGGATCATTAATTGGTAATGACCAAATTTATAATGTTATTGTAACAGCTCATGCATTTATTATAATTTTTTTTATAGTAATACCTGTAATAATTGGTGGTTTTGGTAATTGGTTAATTCCATTAATATTAGGGGCACCAGACATAGCTTTCCCTCGTATAAACAATTTAAGCTTCTGGTTATTACCACCCTCTTTATTTTTATTAATTAATTCTTCTTTAGTAGAAAGGGGGGCAGGAACAGGCTGAACAGTATACCCCCCACTTTCATCTAACATTTCCCACTCTGGTGCTTCTGTTGATATAGCAATTTTTTCCCTTCATTTAGCAGGTATTTCTTCAATTTTAGGGGCAATTAACTTTATTACAACAATTATTAATATACGATCTCCTGGAATATCTCTTGAACGCATACCATTATTTGTATGATCAGTTTTTATCACAGCAATTTTACTTCTTCTATCTCTTCCTGTTCTTGCTGGCGCAATTACAATGTTATTAACAGACCGTAATTTTAATACTTCGTTCTTTGACCCTTCTGGAGGAGGTGACCCTATTTTATATCAACATTTATTT
>PHGEO158-10|Ixodes_scapularis|COI-5P|Pending_(*6919)
AACTATATATTTAATTTTTGGAAGCTGAGCAACTATAGTAGGAATATCTATAAGAATTTTAATTCGGACTGAATTAGGTCAACCTGGATCATTAATTGGTAATGACCAAATTTATAATGTTATTGTAACAGCTCATGCATTTATTATAATTTTTTTTATAGTAATACCTGTAATAATTGGTGGTTTTGGAAATTGGTTAATTCCATTAATATTAGGGGCACCAGACATAGCTTTCCCTCGTATAAACAATTTAAGCTTCTGGTTATTACCACCCTCTTTATTTTTATTAATTAATTCTTCTTTAGTAGAAAGGGGAGCAGGAACAGGTTGAACAGTATACCCCCCACTTTCATCTAACATTTCCCACTCTGGTGCTTCTGTTGATATAGCAATTTTTTCCCTTCATTTAGCAGGTATTTCTTCAATTTTAGGGGCAATTAACTTTATTACAACAATTATTAATATACGATCTCCTGGAATATCTCTTGAACGCATACCATTATTTGTATGATCAGTTTTTATCACAGCAATTTTACTTCTTCTATCTCTTCCTGTTCTTGCTGGCGCAATTACAATATTATTAACAGACCGTAATTTTAATACTTCGTTCTTTGACCCTTCTGGAGGAGGTGACCCTATTTTATATCAACATTTATTT
>PHGEO159-10|Ixodes_scapularis|COI-5P|Pending_(*6919)
AACTATATATTTAATTTTTGGAAGCTGAGCAACTATAGTAGGAATATCTATAAGAATTTTAATTCGGACTGAATTAGGTCAACCTGGATCATTAATTGGTAATGACCAAATTTATAATGTTATTGTAACAGCTCATGCATTTATTATAATTTTTTTTATAGTAATACCTGTAATAATTGGTGGTTTTGGTAATTGGTTAATTCCATTAATATTAGGGGCACCAGACATAGCTTTCCCTCGTATAAACAATTTAAGCTTCTGGTTATTACCACCCTCTTTATTTTTATTAATTAATTCTTCTTTAGTAGAAAGGGGGGCAGGAACAGGTTGAACAGTATACCCCCCACTTTCATCTAACATTTCCCACTCTGGTGCTTCTGTTGATATAGCAATTTTTTCCCTTCATTTAGCAGGTATTTCTTCAATTTTAGGGGCAATTAACTTTATTACAACAATTATTAATATACGATCTCCTGGAATATCTCTTGAACGCATACCATTATTTGTATGATCAGTTTTTATCACAGCAATTTTACTTCTTCTATCTCTTCCTGTTCTTGCTGGCGCAATTACAATGCTATTAACAGACCGTAATTTTAATACTTCGTTCTTTGACCCTTCTGGAGGAGGTGACCCTATTTTATATCAACATTTATTT
>PHGEO160-10|Ixodes_scapularis|COI-5P|Pending_(*6919)
AACTATATATTTAATTTTTGGAAGCTGAGCAACTATAGTAGGAATATCTATAAGAATTTTAATTCGGACTGAATTAGGTCAACCTGGATCATTAATTGGTAATGACCAAATTTATAATGTTATTGTAACAGCTCATGCATTTATTATAATTTTTTTTATAGTAATACCTGTAATAATTGGTGGTTTTGGTAATTGGTTAATTCCATTAATATTAGGGGCACCAGACATAGCTTTCCCTCGTATAAACAATTTAAGTTTCTGGTTATTACCCCCCTCTTTATTTTTATTAATTAATTCTTCTTTAGTAGAAAGGGGGGCAGGAACAGGCTGAACAGTATACCCACCACTTTCATCTAACATTTCCCACTCTGGTGCTTCTGTTGATATAGCAATTTTTTCCCTTCATTTAGCAGGTATTTCTTCAATTTTAGGGGCAATTAACTTTATTACAACAATTATTAATATACGATCTCCTGGAATATCTCTTGAACGCATACCATTATTTGTATGATCAGTTTTTATCACAGCAATTTTACTTCTTCTATCTCTTCCTGTTCTTGCTGGCGCAATTACAATATTATTAACAGACCGTAATTTTAATACTTCGTTCTTTGACCCTTCTGGAGGAGGTGACCCTATTTTATATCAACATTTATTT
>PHGEO406-10|Ixodes_scapularis|COI-5P|Pending_(*6919)
AACTATATATTTAATTTTTGGAAGCTGAGCAACTATAGTAGGAATATCTATAAGAATTTTAATTCGGACTGAATTAGGTCAACCTGGATCATTAATTGGTAATGACCAAATTTATAATGTTATTGTAACAGCTCATGCATTTATTATAATTTTTTTTATAGTAATACCTGTAATAATTGGTGGTTTTGGTAATTGGTTAATTCCATTAATATTAGGGGCACCAGACATAGCTTTCCCTCGTATAAACAATTTAAGCTTCTGGTTATTACCACCCTCTTTATTTTTATTAATTAATTCTTCTTTAGTAGAAAGGGGGGCAGGAACAGGCTGAACAGTATACCCCCCACTTTCATCTAACATTTCCCACTCTGGTGCTTCTGTTGATATAGCAATTTTTTCCCTTCATTTAGCAGGTATTTCTTCAATTTTAGGGGCAATTAACTTTATTACAACAATTATTAATATACGATCTCCTGGAATATCTCTTGAACGCATACCATTATTTGTATGATCAGTTTTTATCACAGCAATTTTACTTCTTCTATCTCTTCCTGTTCTTGCTGGCGCAATTACAATGCTATTAACAGACCGTAATTTTAATACTTCGTTCTTTGACCCTTCTGGAGGAGGTGACCCTATTTTATATCAACATTTATTT
>PHGEO162-10|Ixodes_scapularis|COI-5P|Pending_(*6919)
AACTATATATTTAATTTTTGGAAGCTGAGCAACTATAGTAGGAATATCTATAAGAATATTAATTCGGACTGAATTAGGTCAACCTGGATCATTAATTGGTAATGACCAAATTTATAATGTTATTGTAACAGCTCATGCATTTATTATAATTTTTTTTATAGTAATACCTGTAATAATTGGTGGTTTTGGTAATTGGTTAATTCCATTAATATTAGGGGCACCAGACATAGCTTTCCCTCGTATAAACAATTTAAGCTTCTGGTTATTACCACCCTCTTTATTTTTATTAATTAATTCTTCTTTAGTAGAAAGGGGGGCAGGAACAGGCTGAACAGTATACCCCCCACTTTCATCTAACATTTCCCACTCTGGTGCTTCTGTTGATATAGCAATTTTTTCCCTTCATTTAGCAGGTATTTCTTCAATTTTAGGGGCAATTAACTTTATTACAACAATTATTAATATACGATCTCCTGGAATATCTCTTGAACGCATACCATTATTTGTATGATCAGTTTTTATCACAGCAATTTTACTTCTTCTATCTCTTCCTGTTCTTGCTGGCGCAATTACAATGTTATTAACAGACCGTAATTTTAATACTTCGTTCTTTGACCCTTCTGGAGGAGGTGACCCTATTTTATATCAACATTTATTT
>PHGEO166-10|Ixodes_scapularis|COI-5P|Pending_(*6919)
AACTATATATTTAATTTTTGGAAGCTGAGCAACTATAGTAGGAATATCTATAAGAATTTTAATTCGGACTGAATTAGGTCAACCTGGATCATTAATTGGTAATGACCAAATTTATAATGTTATTGTAACAGCTCATGCATTTATTATAATTTTTTTTATAGTAATACCTGTAATAATTGGTGGTTTTGGTAATTGGTTAATTCCATTAATATTAGGGGCACCAGACATAGCTTTCCCTCGTATAAACAATTTAAGCTTCTGGTTATTACCACCCTCTTTATTTTTATTAATTAATTCTTCTTTAGTAGAAAGGGGGGCAGGAACAGGCTGAACAGTATACCCCCCACTTTCATCTAACATTTCTCACTCTGGTGCTTCTGTTGATATAGCAATTTTTTCCCTTCATTTAGCAGGTATTTCTTCAATTTTAGGGGCAATTAACTTTATTACAACAATTATTAATATACGATCTCCTGGAATATCTCTTGAACGCATACCATTATTTGTATGATCAGTTTTTATCACAGCAATTTTACTTCTTCTATCTCTTCCTGTTCTTGCTGGCGCAATTACAATGCTATTAACAGACCGTAATTTTAATACTTCGTTCTTTGACCCTTCTGGAGGAGGTGACCCTATTTTATATCAACATTTATTT
>PHGEO169-10|Ixodes_scapularis|COI-5P|Pending_(*6919)
AACTATATATTTAATTTTTGGAAGCTGAGCAACTATAGTAGGAATATCTATAAGAATTTTAATTCGGACTGAATTAGGTCAACCTGGATCATTAATTGGTAATGACCAAATTTATAATGTTATTGTAACAGCTCATGCATTTATTATAATTTTTTTTATAGTTATACCTGTAATAATTGGTGGTTTTGGTAATTGGTTAATTCCATTAATATTAGGGGCACCAGACATAGCTTTCCCTCGTATAAACAATTTAAGCTTCTGGTTATTACCACCCTCTTTATTTTTATTAATTAATTCTTCTTTAGTAGAAAGGGGGGCAGGAACAGGCTGAACAGTATACCCCCCACTTTCATCTAACATTTCCCACTCTGGTGCTTCTGTTGATATAGCAATTTTTTCCCTCCATTTAGCAGGTATTTCTTCAATTTTAGGGGCAATTAACTTTATTACAACAATTATTAATATACGATCTCCTGGAATATCTCTTGAACGCATACCATTATTTGTATGATCAGTTTTTATCACAGCAATTTTACTTCTTCTATCTCTTCCTGTTCTTGCTGGCGCAATTACAATGTTATTAACAGACCGTAATTTTAATACTTCGTTCTTTGACCCTTCTGGAGGAGGTGACCCTATTTTATATCAACATTTATTT
>PHGEO170-10|Ixodes_scapularis|COI-5P|Pending_(*6919)
AACTATATATTTAATTTTTGGAAGCTGAGCAACTATAGTAGGAATATCTATAAGAATTTTAATTCGGACTGAATTAGGTCAACCTGGATCATTAATTGGTAATGACCAAATTTATAATGTTATTGTAACAGCTCATGCTTTTATTATAATTTTTTTTATGGTAATACCTGTAATAATCGGTGGTTTTGGTAATTGGTTAATTCCATTAATATTAGGGGCACCAGACATAGCTTTCCCTCGTATAAACAATTTAAGCTTCTGATTATTACCACCCTCTTTATTTTTATTAATTAATTCTTCTTTAGTAGAAAGGGGGGCAGGAACAGGTTGAACAGTATACCCCCCACTTTCATCTAACATTTCCCATTCTGGTGCTTCTGTTGATATAGCAATTTTTTCCCTTCATTTAGCAGGTATTTCTTCAATTTTAGGAGCAATTAACTTTATTACAACAATTATTAATATACGATCTCCTGGAATATCTCTTGAACGCATACCATTATTTGTATGATCAGTTTTTATCACAGCAATTTTACTTCTTCTATCTCTTCCTGTTCTTGCTGGCGCAATTACAATGTTATTAACAGACCGTAATTTTAATACTTCGTTCTTTGACCCTTCTGGAGGAGGTGACCCTATTTTATATCAACATTTATTT
>PHGEO171-10|Ixodes_scapularis|COI-5P|Pending_(*6919)
AACTATATATTTAATTTTTGGAAGCTGAGCAACTATAGTGGGAATATCTATAAGAATTTTAATTCGGACTGAATTAGGTCAACCTGGATCATTAATTGGTAATGACCAAATTTATAATGTTATTGTAACAGCTCATGCTTTTATTATAATTTTTTTTATGGTAATACCTGTAATAATCGGTGGTTTTGGCAATTGGTTAATTCCATTAATATTAGGGGCACCAGATATAGCTTTCCCTCGTATAAACAATTTAAGCTTCTGATTATTACCACCCTCTTTATTTTTATTAATTAATTCTTCTTTAGTAGAAAGGGGGGCAGGAACAGGTTGAACAGTATACCCCCCACTTTCATCTAACATTTCCCATTCTGGTGCTTCTGTTGATATAGCAATTTTTTCCCTTCATTTAGCAGGTATTTCTTCAATTTTAGGAGCAATTAACTTTATTACAACAATTATTAATATACGATCTCCTGGAATATCTCTTGAACGCATACCATTATTTGTATGATCAGTTTTTATCACAGCAATTTTACTTCTTCTATCTCTTCCTGTTCTTGCTGGCGCAATTACAATGTTATTAACAGACCGTAATTTTAATACTTCGTTCTTTGACCCTTCTGGAGGAGGTGACCCTATTTTATATCAACATTTATTT
>PHGEO172-10|Ixodes_scapularis|COI-5P|Pending_(*6919)
AACTATATATTTAATTTTTGGAAGCTGAGCAACTATAGTAGGAATATCTATAAGAATTTTAATTCGGACTGAATTAGGTCAACCTGGATCATTAATTGGTAATGACCAAATTTATAATGTTATTGTAACAGCTCATGCATTTATTATAATTTTTTTTATAGTAATACCTGTAATAATTGGTGGTTTTGGTAATTGGTTAATTCCATTAATATTAGGGGCACCAGACATAGCTTTCCCTCGTATAAACAATTTAAGCTTCTGGTTATTACCACCCTCTTTATTTTTATTAATTAATTCTTCTTTAGTAGAAAGGGGGGCAGGAACAGGCTGAACAGTATACCCCCCACTTTCATCTAACATTTCCCACTCTGGTGCTTCTGTTGATATAGCAATTTTTTCCCTTCATTTAGCAGGTATTTCTTCAATTTTAGGGGCAATTAACTTTATTACAACAATTATTAATATACGATCTCCTGGGATATCTCTTGAACGCATACCATTATTTGTATGATCAGTTTTTATCACAGCAATTTTACTTCTTCTATCTCTTCCTGTTCTTGCTGGCGCAATTACAATGTTATTAACAGACCGTAATTTTAATACTTCGTTCTTTGACCCTTCTGGGGGAGGTGACCCTATTTTATATCAACATTTATTT
>PHGEO173-10|Ixodes_scapularis|COI-5P|Pending_(*6919)
AACTATATATTTAATTTTTGGAAGCTGAGCAACTATAGTAGGAATATCTATAAGAATTTTAATTCGGACTGAATTAGGTCAACCTGGATCATTAATTGGTAATGACCAAATTTATAATGTTATTGTAACAGCTCATGCATTTATTATAATTTTTTTTATAGTAATACCTGTAATAATTGGTGGTTTTGGTAATTGGTTAATTCCATTAATATTAGGGGCACCAGACATAGCTTTCCCTCGTATAAACAATTTAAGCTTCTGGTTATTACCACCCTCTTTATTTTTATTAATTAATTCTTCTTTAGTAGAAAGGGGGGCAGGAACAGGCTGAACAGTATACCCCCCACTTTCATCTAACATTTCCCACTCTGGTGCTTCTGTTGATATAGCAATTTTTTCCCTTCATTTAGCAGGTATTTCTTCAATTTTAGGGGCAATTAACTTTATTACAACAATTATTAATATACGATCTCCTGGAATATCTCTTGAACGCATACCATTATTTGTATGATCAGTTTTTATCACAGCAATTTTACTTCTTCTATCTCTTCCTGTTCTTGCTGGCGCAATTACAATGCTATTAACAGACCGTAATTTTAATACTTCGTTCTTTGACCCTTCTGGAGGAGGTGACCCTATTTTATATCAACATTTATTT
>PHGEO175-10|Ixodes_scapularis|COI-5P|Pending_(*6919)
AACTATATATTTAATTTTTGGAAGCTGAGCAACTATAGTAGGAATATCTATAAGAATTTTAATTCGGACTGAATTAGGTCAACCTGGATCATTAATTGGTAATGACCAAATTTATAATGTTATTGTAACAGCTCATGCATTTATTATAATTTTTTTTATAGTAATACCTGTAATAATTGGTGGTTTTGGTAATTGGTTAATTCCATTAATATTGGGGGCACCAGACATAGCTTTCCCTCGTATAAACAATTTAAGCTTCTGGTTATTACCACCCTCTTTATTTTTATTAATTAATTCTTCTTTAGTAGAAAGGGGGGCAGGAACAGGCTGAACAGTATACCCCCCACTTTCATCTAACATTTCCCACTCTGGTGCTTCTGTTGATATAGCAATTTTTTCCCTTCATTTAGCAGGTATTTCTTCAATTTTAGGGGCAATTAACTTTATTACAACAATTATTAATATACGATCTCCTGGAATATCTCTTGAACGAATACCATTATTTGTATGATCAGTTTTTATCACAGCAATTTTACTTCTTCTATCTCTTCCTGTTCTTGCTGGCGCAATTACAATGTTATTAACAGACCGTAATTTTAATACTTCGTTTTTTGACCCTTCTGGAGGAGGTGACCCTATTTTATATCAACATTTATTT
>PHGEO176-10|Ixodes_scapularis|COI-5P|Pending_(*6919)
AACTATATATTTAATTTTTGGAAGCTGAGCAACTATAGTAGGAATATCTATAAGAATTTTAATTCGGACTGAATTAGGTCAACCTGGATCATTAATTGGTAATGACCAAATTTATAATGTTATTGTAACAGCTCATGCATTTATTATAATTTTTTTTATAGTAATACCTGTAATAATTGGTGGTTTTGGTAATTGGTTAATTCCATTAATATTAGGGGCACCAGACATAGCTTTCCCTCGTATAAACAATTTAAGCTTCTGGTTATTACCACCCTCTTTATTTTTATTAATTAATTCTTCTTTAGTAGAAAGAGGGGCAGGAACAGGCTGAACAGTATACCCCCCACTTTCATCTAACATTTCCCACTCTGGTGCTTCTGTTGATATAGCAATTTTTTCCCTTCATTTAGCAGGTATTTCTTCAATTTTAGGGGCAATTAACTTTATTACAACAATTATTAATATACGATCTCCTGGAATATCTCTTGAACGCATACCATTATTTGTATGATCAGTTTTTATCACAGCAATTTTACTTCTTCTATCTCTTCCTGTTCTTGCTGGCGCAATTACAATGTTATTAACAGACCGTAATTTTAATACTTCGTTCTTTGACCCTTCTGGAGGAGGTGACCCTATTTTATATCAACATTTATTT
>PHGEO178-10|Ixodes_scapularis|COI-5P|Pending_(*6919)
AACTATATATTTAATTTTTGGAAGCTGAGCAACTATAGTAGGAATATCTATAAGAATTTTAATTCGGACTGAATTAGGTCAACCTGGATCATTAATTGGTAATGACCAAATTTATAATGTTATTGTAACAGCTCATGCATTTATTATAATTTTTTTTATAGTAATACCTGTAATAATTGGTGGTTTTGGTAATTGGTTAATTCCATTAATATTAGGGGCACCAGACATAGCTTTCCCTCGTATAAACAATTTAAGCTTCTGGTTATTACCACCCTCTTTATTTTTATTAATTAATTCTTCTTTAGTAGAAAGAGGGGCAGGAACAGGCTGAACAGTATACCCCCCACTTTCATCTAACATTTCCCACTCTGGTGCTTCTGTTGATATAGCAATTTTTTCCCTTCATTTAGCAGGTATTTCTTCAATTTTAGGGGCAATTAACTTTATTACAACAATTATTAATATACGATCTCCTGGAATATCTCTTGAACGCATACCATTATTTGTATGATCAGTTTTTATCACAGCAATTTTACTTCTTCTATCTCTTCCTGTTCTTGCTGGCGCAATTACAATGTTATTAACAGACCGTAATTTTAATACTTCGTTCTTTGACCCTTCTGGAGGAGGTGACCCTATTTTATATCAACATTTATTT
>PHGEO180-10|Ixodes_scapularis|COI-5P|Pending_(*6919)
AACTATATATTTAATTTTTGGAAGCTGAGCAACTATAGTAGGAATATCTATAAGAATTTTAATTCGGACTGAATTAGGTCAACCTGGATCATTAATTGGTAATGACCAAATTTATAATGTTATTGTAACAGCTCATGCATTTATTATAATTTTTTTTATAGTAATACCTGTAATAATTGGTGGTTTTGGAAATTGGTTAATTCCATTAATATTAGGGGCACCAGACATAGCTTTCCCTCGTATAAACAATTTAAGCTTCTGGTTATTACCACCCTCTTTATTTTTATTAATTAATTCTTCTTTAGTAGAAAGGGGAGCAGGAACAGGTTGAACAGTATACCCCCCACTTTCATCTAACATTTCCCACTCTGGTGCTTCTGTTGATATAGCAATTTTTTCCCTTCATTTAGCAGGTATTTCTTCAATTTTAGGGGCAATTAACTTTATTACAACAATTATTAATATACGATCTCCTGGAATATCTCTTGAACGCATACCATTATTTGTATGATCAGTTTTTATCACAGCAATTTTACTTCTTCTATCTCTTCCTGTTCTTGCTGGCGCAATTACAATATTATTAACAGACCGTAATTTTAATACTTCGTTCTTTGACCCTTCTGGAGGAGGTGACCCTATTTTATATCAACATTTATTT
>PHGEO181-10|Ixodes_scapularis|COI-5P|Pending_(*6919)
AACTATATATTTAATTTTTGGAAGCTGAGCAACTATAGTAGGAATATCTATAAGAATTTTAATTCGGACTGAATTAGGTCAACCTGGATCATTAATTGGTAATGACCAAATTTATAATGTTATTGTAACAGCTCATGCTTTTATTATAATTTTTTTTATGGTAATACCTGTAATAATCGGTGGTTTTGGTAATTGGTTAATTCCATTAATATTAGGGGCACCAGACATAGCTTTCCCTCGTATAAACAATTTAAGCTTCTGATTATTACCACCCTCTTTATTTTTATTAATTAATTCTTCTTTAGTAGAAAGGGGGGCAGGAACAGGTTGAACAGTATACCCCCCACTTTCATCTAACATTTCCCATTCTGGTGCTTCTGTTGATATAGCAATTTTTTCCCTTCATTTAGCAGGTATTTCTTCAATTTTAGGAGCAATTAACTTTATTACAACAATTATTAATATACGATCTCCTGGAATATCTCTTGAACGCATACCATTATTTGTATGATCAGTTTTTATCACAGCAATTTTACTTCTTCTATCTCTTCCTGTTCTTGCTGGCGCAATTACAATGTTATTAACAGACCGTAATTTTAATACTTCGTTCTTTGACCCTTCTGGAGGAGGTGACCCTATTTTATATCAACATTTATTT
>PHGEO182-10|Ixodes_scapularis|COI-5P|Pending_(*6919)
AACTATATATTTAATTTTTGGAAGCTGAGCAACTATAGTAGGAATATCTATAAGAATTTTAATTCGGACTGAATTAGGTCAACCTGGATCATTAATTGGTAATGACCAAATTTATAATGTTATTGTAACAGCTCATGCATTTATTATAATTTTTTTTATAGTAATACCTGTAATAATTGGTGGTTTTGGTAATTGGTTAATTCCATTAATATTAGGGGCACCAGACATAGCTTTCCCTCGTATAAACAATTTAAGCTTCTGGTTATTACCACCCTCTTTATTTTTATTAATTAATTCTTCTTTAGTAGAAAGAGGGGCAGGAACAGGCTGAACAGTATACCCCCCACTTTCATCTAACATTTCCCACTCTGGTGCTTCTGTTGATATAGCAATTTTTTCCCTTCATTTAGCAGGTATTTCTTCAATTTTAGGGGCAATTAACTTTATTACAACAATTATTAATATACGATCTCCTGGAATATCTCTTGAACGCATACCATTATTTGTATGATCAGTTTTTATCACAGCAATTTTACTTCTTCTATCTCTTCCTGTTCTTGCTGGCGCAATTACAATGTTATTAACAGACCGTAATTTTAATACTTCGTTCTTTGACCCTTCTGGAGGAGGTGACCCTATTTTATATCAACATTTATTT
>PHGEO183-10|Ixodes_scapularis|COI-5P|Pending_(*6919)
AACTATATATTTAATTTTTGGGAGCTGAGCAACTATAGTAGGAATATCTATAAGAATTTTAATTCGGACTGAATTAGGTCAACCTGGATCATTAATTGGTAATGACCAAATTTATAATGTTATTGTAACAGCTCATGCATTTATTATAATTTTTTTTATAGTAATACCTGTAATAATTGGTGGTTTTGGTAATTGGTTAATTCCATTAATATTAGGGGCACCAGACATAGCTTTCCCTCGTATAAACAATTTAAGCTTCTGGTTATTACCACCCTCTTTATTTTTATTAATTAATTCTTCTTTAGTAGAAAGGGGGGCAGGAACAGGCTGAACAGTATACCCCCCACTTTCATCTAACATTTCCCACTCTGGTGCTTCTGTTGATATAGCAATTTTTTCCCTTCATTTAGCAGGTATTTCTTCAATTTTAGGGGCAATTAACTTTATTACAACAATTATTAATATACGATCTCCTGGAATATCTCTTGAACGCATACCATTATTTGTATGATCAGTTTTTATCACAGCAATTTTACTTCTTCTATCTCTTCCTGTTCTTGCTGGCGCAATTACAATGTTATTAACAGACCGTAATTTTAATACTTCGTTCTTTGACCCTTCTGGAGGAGGTGATCCTATTTTATATCAACATTTATTT
>PHGEO184-10|Ixodes_scapularis|COI-5P|Pending_(*6919)
AACTATATATTTAATTTTTGGAAGCTGAGCAACTATAGTAGGAATATCTATAAGAATTTTAATTCGGACTGAATTAGGTCAACCTGGATCATTAATTGGTAATGACCAAATTTATAATGTTATTGTAACAGCTCATGCATTTATTATAATTTTTTTTATAGTAATACCTGTAATAATTGGTGGTTTTGGTAATTGGTTAATTCCATTAATATTAGGGGCACCAGACATAGCTTTCCCTCGTATAAACAATTTAAGCTTCTGGTTATTACCACCCTCTTTATTTTTATTAATTAATTCTTCTTTAGTAGAAAGGGGGGCAGGAACAGGTTGAACAGTATACCCCCCACTTTCATCTAACATTTCCCACTCTGGTGCTTCTGTTGATATAGCAATTTTTTCCCTTCATTTAGCAGGTATTTCTTCAATTTTAGGGGCAATTAACTTTATTACAACAATTATTAATATACGATCTCCTGGAATATCTCTTGAACGCATACCATTATTTGTATGATCAGTTTTTATCACAGCAATTTTACTTCTTCTATCTCTTCCTGTTCTTGCTGGCGCAATTACAATGTTATTAACAGACCGTAATTTTAATACTTCGTTCTTTGACCCTTCTGGAGGAGGTGACCCTATTTTATATCAACATTTATTT
>PHGEO185-10|Ixodes_scapularis|COI-5P|Pending_(*6919)
AACTATATATTTAATTTTTGGAAGCTGAGCAACTATAGTAGGAATATCTATAAGAATTTTAATTCGGACTGAATTAGGTCAACCTGGATCATTAATTGGTAATGACCAAATTTATAATGTTATTGTAACAGCTCATGCATTTATTATAATTTTTTTTATAGTAATACCTGTAATAATTGGTGGTTTTGGTAATTGGTTAATTCCATTAATATTAGGGGCACCAGACATAGCTTTCCCTCGTATAAACAATTTAAGCTTCTGGTTATTACCACCCTCTTTATTTTTATTAATTAATTCTTCTTTAGTAGAAAGGGGGGCAGGAACAGGCTGAACAGTATACCCCCCACTTTCATCTAACATTTCCCACTCTGGTGCTTCTGTTGATATAGCAATTTTTTCCCTTCATTTAGCAGGTATTTCTTCAATTTTAGGGGCAATTAACTTTATTACAACAATTATTAATATACGATCTCCTGGAATATCTCTTGAACGCATACCATTATTTGTATGATCAGTTTTTATCACAGCAATTTTACTTCTTCTATCTCTTCCTGTTCTTGCTGGCGCAATTACAATGTTATTAACAGACCGTAATTTTAATACTTCGTTCTTTGACCCTTCTGGAGGAGGTGATCCTATTTTATATCAACATTTATTT
>PHGEO186-10|Ixodes_scapularis|COI-5P|Pending_(*6919)
AACTATATATTTAATTTTTGGAAGCTGAGCAACTATAGTAGGAATATCTATAAGAATATTAATTCGGACTGAATTAGGTCAACCTGGATCATTAATTGGTAATGACCAAATTTATAATGTTATTGTAACAGCTCATGCATTTATTATAATTTTTTTTATAGTAATACCTGTAATAATTGGTGGTTTTGGTAATTGGTTAATTCCATTAATATTAGGGGCACCAGACATAGCTTTCCCTCGTATAAACAATTTAAGCTTCTGGTTATTACCACCCTCTTTATTTTTATTAATTAATTCTTCTTTAGTAGAAAGGGGGGCAGGAACAGGCTGAACAGTATACCCCCCACTTTCATCTAACATTTCCCACTCTGGTGCTTCTGTTGATATAGCAATTTTTTCCCTTCATTTAGCAGGTATTTCTTCAATTTTAGGGGCAATTAACTTTATTACAACAATTATTAATATACGATCTCCTGGAATATCTCTTGAACGCATACCATTATTTGTATGATCAGTTTTTATCACAGCAATTTTACTTCTTCTATCTCTTCCTGTTCTTGCTGGCGCAATTACAATGTTATTAACAGACCGTAATTTTAATACTTCGTTCTTTGACCCTTCTGGAGGAGGTGACCCTATTTTATATCAACATTTATTT
>PHGEO187-10|Ixodes_scapularis|COI-5P|Pending_(*6919)
AACTATATATTTAATTTTTGGAAGCTGAGCAACTATAGTAGGAATATCTATAAGAATATTAATTCGGACTGAATTAGGTCAACCTGGATCATTAATTGGTAATGACCAAATTTATAATGTTATTGTAACAGCTCATGCATTTATTATAATTTTTTTTATAGTAATACCTGTAATAATTGGTGGTTTTGGTAATTGGTTAATTCCATTAATATTAGGGGCACCAGACATAGCTTTCCCTCGTATAAACAATTTAAGCTTCTGGTTATTACCACCCTCTTTATTTTTATTAATTAATTCTTCTTTAGTAGAAAGGGGGGCAGGAACAGGCTGAACAGTATACCCCCCACTTTCATCTAACATTTCCCACTCTGGTGCTTCTGTTGATATAGCAATTTTTTCCCTTCATTTAGCAGGTATTTCTTCAATTTTAGGGGCAATTAACTTTATTACAACAATTATTAATATACGATCTCCTGGAATATCTCTTGAACGCATACCATTATTTGTATGATCAGTTTTTATCACAGCAATTTTACTTCTTCTATCTCTTCCTGTTCTTGCTGGCGCAATTACAATGTTATTAACAGACCGTAATTTTAATACTTCGTTCTTTGACCCTTCTGGAGGAGGTGACCCTATTTTATATCAACATTTATTT
>PHGEO192-10|Ixodes_scapularis|COI-5P|Pending_(*6919)
AACTATATATTTAATTTTTGGAAGCTGAGCAACTATAGTAGGAATATCTATAAGAATTTTAATTCGGACTGAATTAGGTCAACCTGGATCATTAATTGGTAATGACCAAATTTATAATGTTATTGTAACAGCTCATGCATTTATTATAATTTTTTTTATAGTAATACCTGTAATAATTGGTGGTTTTGGTAATTGGTTAATTCCATTAATATTAGGGGCACCAGACATAGCTTTCCCTCGTATAAATAATTTAAGCTTCTGGTTATTACCACCCTCTTTATTTTTATTAATTAATTCTTCTTTAGTAGAAAGGGGGGCAGGAACAGGCTGAACAGTATATCCCCCACTTTCATCTAACATTTCCCACTCTGGTGCTTCTGTTGATATAGCAATTTTTTCCCTTCATTTAGCAGGTATTTCTTCAATTTTAGGGGCAATTAACTTTATTACAACAATTATTAATATACGATCTCCTGGAATATCTCTTGAACGCATACCATTATTTGTATGATCAGTTTTTATCACAGCAATTTTACTTCTTCTATCTCTTCCTGTTCTTGCTGGCGCAATTACAATGTTATTAACAGACCGTAATTTTAATACTTCGTTCTTTGACCCTTCTGGAGGAGGTGACCCTATTTTATATCAACATTTATTT
>PHGEO193-10|Ixodes_scapularis|COI-5P|Pending_(*6919)
AACTATATATTTAATTTTTGGAAGCTGAGCAACTATAGTAGGAATATCTATAAGAATTTTAATTCGGACTGAATTAGGTCAACCTGGATCATTAATTGGTAATGACCAAATTTATAATGTTATTGTAACAGCTCATGCATTTATTATAATTTTTTTTATAGTAATACCTGTAATAATTGGTGGTTTTGGTAATTGGTTAATTCCATTAATATTAGGGGCACCAGACATAGCTTTCCCTCGTATAAACAATTTAAGCTTCTGGTTATTACCACCCTCTTTATTTTTATTAATTAATTCTTCTTTAGTAGAAAGGGGGGCAGGAACAGGCTGAACAGTATACCCCCCACTTTCATCTAACATTTCCCACTCTGGTGCTTCTGTTGATATAGCAATTTTTTCCCTTCATTTAGCAGGTATTTCTTCAATTTTAGGGGCAATTAACTTTATTACAACAATTATTAATATACGATCTCCTGGAATATCTCTTGAACGCATACCATTATTTGTATGATCAGTTTTTATCACAGCAATTTTACTTCTTCTATCTCTTCCTGTTCTTGCTGGCGCAATTACAATGCTATTAACAGACCGTAATTTTAATACTTCGTTCTTTGACCCTTCTGGAGGAGGTGATCCTATTTTATATCAACATTTATTT
>PHGEO195-10|Ixodes_scapularis|COI-5P|Pending_(*6919)
AACTATATATTTAATTTTTGGAAGCTGAGCAACTATAGTAGGAATATCTATAAGAATTTTAATTCGGACTGAATTAGGTCAACCTGGATCATTAATTGGTAATGACCAAATTTATAATGTTATTGTAACAGCTCATGCATTTATTATAATTTTTTTTATAGTAATACCTGTAATAATTGGTGGTTTTGGTAATTGGTTAATTCCATTAATATTAGGGGCACCAGACATAGCTTTCCCTCGTATAAACAATTTAAGTTTCTGGTTATTACCCCCCTCTTTATTTTTATTAATTAATTCTTCTTTAGTAGAAAGGGGGGCAGGAACAGGCTGAACAGTATACCCACCACTTTCATCTAACATTTCCCACTCTGGTGCTTCTGTTGATATAGCAATTTTTTCCCTTCATTTAGCAGGTATTTCTTCAATTTTAGGGGCAATTAACTTTATTACAACAATTATTAATATACGATCTCCTGGAATATCTCTTGAACGCATACCATTATTTGTATGATCAGTTTTTATCACAGCAATTTTACTTCTTCTATCTCTTCCTGTTCTTGCTGGCGCAATTACAATATTATTAACAGACCGTAATTTTAATACTTCGTTCTTTGACCCTTCTGGAGGAGGTGACCCTATTTTATATCAACATTTATTT
>PHGEO196-10|Ixodes_scapularis|COI-5P|Pending_(*6919)
AACTATATATTTAATTTTTGGAAGCTGAGCAACTATAGTAGGAATATCTATAAGAATTTTAATTCGGACTGAATTAGGTCAACCTGGATCATTAATTGGTAATGACCAAATTTATAATGTTATTGTAACAGCTCATGCATTTATTATAATTTTTTTTATAGTAATACCTGTAATAATTGGTGGTTTTGGAAATTGGTTAATTCCATTAATATTAGGGGCACCAGACATAGCTTTCCCTCGTATAAACAATTTAAGCTTCTGGTTATTACCACCCTCTTTATTTTTATTAATTAATTCTTCTTTAGTAGAAAGGGGAGCAGGAACAGGTTGAACAGTATACCCCCCACTTTCATCTAACATTTCCCACTCTGGTGCTTCTGTTGATATAGCAATTTTTTCCCTTCATTTAGCAGGTATTTCTTCAATTTTAGGGGCAATTAACTTTATTACAACAATTATTAATATACGATCTCCTGGAATATCTCTTGAACGCATACCATTATTTGTATGATCAGTTTTTATCACAGCAATTTTACTTCTTCTATCTCTTCCTGTTCTTGCTGGCGCAATTACAATATTATTAACAGACCGTAATTTTAATACTTCGTTCTTTGACCCTTCTGGAGGAGGTGACCCTATTTTATATCAACATTTATTT
>PHGEO197-10|Ixodes_scapularis|COI-5P|Pending_(*6919)
AACTATATATTTAATTTTTGGAAGCTGAGCAACTATAGTGGGAATATCTATAAGAATTTTAATTCGGACTGAATTAGGTCAACCTGGATCATTAATTGGTAATGACCAAATTTATAATGTTATTGTAACAGCTCATGCATTTATTATAATTTTTTTTATAGTAATACCTGTAATAATTGGTGGTTTTGGTAATTGGTTAATTCCATTAATATTAGGGGCACCAGACATAGCTTTCCCTCGTATAAACAATTTAAGCTTCTGGTTATTACCACCCTCTTTATTTTTATTAATTAATTCTTCTTTAGTAGAAAGGGGGGCAGGAACAGGCTGAACAGTATACCCCCCACTTTCATCTAACATTTCCCACTCTGGTGCTTCTGTTGATATAGCAATTTTTTCCCTTCATTTAGCAGGTATTTCTTCAATTTTAGGGGCAATTAACTTTATTACAACAATTATTAATATACGATCTCCTGGAATATCTCTTGAACGCATACCATTATTTGTATGATCAGTTTTTATCACAGCAATTTTACTTCTTCTATCTCTTCCTGTTCTTGCTGGCGCAATTACAATGTTATTAACAGACCGTAATTTTAATACTTCGTTCTTTGACCCTTCTGGAGGAGGTGACCCTATTTTATATCAACATTTATTT
>PHGEO198-10|Ixodes_scapularis|COI-5P|Pending_(*6919)
AACTATATATTTAATTTTTTGAAGCTGAGCAACTATAGTAGGAATATCTATAAGAATTTTAATTCGGACTGAATTAGGTCAACCAGGATCATTAATTGGTAATGACCAAATTTATAATGTTATTGTAACAGCTCATGCATTTATTATAATTTTTTTTATAGTAATACCTGTAATAATTGGTGGTTTTGGTAATTGGTTAATTCCATTAATATTAGGGGCACCAGACATAGCTTTCCCTCGTATAAACAATTTAAGCTTCTGGTTATTACCACCCTCTTTATTTTTATTAATTAATTCTTCTTTAGTAGAAAGGGGGGCAGGAACAGGCTGAACAGTATACCCACCACTTTCATCTAACATTTCCCACTCTGGTGCTTCTGTTGATATAGCAATTTTTTCCCTCCATTTAGCAGGTATTTCTTCAATTTTAGGAGCAATTAACTTTATTACAACAATTATTAATATACGATCTCCTGGAATATCTCTTGAACGCATACCATTATTTGTATGATCAGTTTTTATCACAGCAATTTTACTTCTTCTATCTCTTCCTGTTCTTGCTGGCGCAATTACAATGTTATTAACAGACCGTAATTTTAATACTTCGTTCTTTGACCCTTCTGGAGGAGGTGACCCTATTTTATATCAACATTTATTT
>PHGEO199-10|Ixodes_scapularis|COI-5P|Pending_(*6919)
AACTATATATTTAATTTTTGGAAGCTGAGCAACTATAGTAGGAATATCTATAAGAATTTTAATTCGGACTGAATTAGGTCAACCTGGATCATTAATTGGTAATGACCAAATTTATAATGTTATTGTAACAGCTCATGCATTTATTATAATTTTTTTTATAGTAATACCTGTAATAATTGGTGGTTTTGGTAATTGGTTAATTCCATTAATATTAGGGGCACCAGACATAGCTTTCCCTCGTATAAACAATTTAAGCTTCTGGTTATTACCACCCTCTTTATTTTTATTAATTAATTCTTCTTTAGTAGAAAGAGGGGCAGGAACAGGCTGAACAGTATACCCCCCACTTTCATCTAACATTTCCCACTCTGGTGCTTCTGTTGATATAGCAATTTTTTCCCTTCATTTAGCAGGTATTTCTTCAATTTTAGGGGCAATTAACTTTATTACAACAATTATTAATATACGATCTCCTGGAATATCTCTTGAACGCATACCATTATTTGTATGATCAGTTTTTATCACAGCAATTTTACTTCTTCTATCTCTTCCTGTTCTTGCTGGCGCAATTACAATGTTATTAACAGACCGTAATTTTAATACTTCGTTCTTTGACCCTTCTGGAGGAGGTGACCCTATTTTATATCAACATTTATTT
>PHGEO200-10|Ixodes_scapularis|COI-5P|Pending_(*6919)
AACTATATATTTAATTTTTGGAAGCTGAGCAACTATAGTAGGAATATCTATAAGAATTTTAATTCGGACTGAATTAGGTCAACCTGGATCATTAATTGGTAATGACCAAATTTATAATGTTATTGTAACAGCTCATGCATTTATTATAATTTTTTTTATAGTAATACCTGTAATAATTGGTGGTTTTGGTAATTGGTTAATTCCATTAATATTAGGGGCACCAGACATAGCTTTCCCTCGTATAAACAATTTAAGCTTCTGGTTATTACCACCCTCTTTATTTTTATTAATTAATTCTTCTTTAGTAGAAAGGGGGGTAGGAACAGGCTGAACAGTATACCCCCCACTTTCATCTAACATTTCCCACTCTGGTGCTTCTGTTGATATAGCAATTTTTTCCCTTCATTTAGCAGGTATTTCTTCAATTTTAGGGGCAATTAACTTTATTACAACAATTATTAATATACGATCTCCTGGAATATCTCTTGAACGCATACCATTATTTGTATGATCAGTTTTTATCACAGCAATTTTACTTCTTCTATCTCTTCCTGTTCTTGCTGGCGCAATTACAATGTTATTAACAGACCGTAATTTTAATACTTCGTTCTTTGACCCTTCTGGAGGAGGTGACCCTATTTTATATCAACATTTATTT
>PHGEO201-10|Ixodes_scapularis|COI-5P|Pending_(*6919)
AACTATATATTTAATTTTTGGAAGCTGAGCAACTATAGTAGGAATATCTATAAGAATTTTAATTCGGACTGAATTAGGTCAACCTGGATCATTAATTGGTAATGACCAAATTTATAATGTTATTGTAACAGCTCATGCATTTATTATAATTTTTTTTATAGTAATACCTGTAATAATTGGTGGTTTTGGTAATTGGTTAATTCCATTAATATTAGGGGCACCAGACATAGCTTTCCCTCGTATAAACAATTTAAGCTTCTGGTTATTACCACCCTCTTTATTTTTATTAATTAATTCTTCTTTAGTAGAAAGGGGGGCAGGAACAGGCTGAACAGTATACCCCCCACTTTCATCTAACATTTCCCACTCTGGTGCTTCTGTTGATATAGCAATTTTTTCCCTCCATTTAGCAGGTATTTCTTCAATTTTAGGGGCAATTAACTTTATTACAACAATTATTAATATACGATCTCCTGGAATATCTCTTGAACGCATACCATTATTTGTATGATCAGTTTTTATCACAGCAATTTTACTTCTTCTATCTCTTCCTGTTCTTGCTGGCGCAATTACAATGTTATTAACAGACCGTAATTTTAATACTTCGTTCTTTGACCCTTCTGGAGGAGGTGACCCTATTTTATATCAACATTTATTT
>PHGEO203-10|Ixodes_scapularis|COI-5P|Pending_(*6919)
AACTATATATTTAATTTTTGGAAGCTGAGCAACTATAGTAGGAATATCTATAAGAATTTTAATTCGGACTGAATTAGGTCAACCTGGATCATTAATTGGTAATGACCAAATTTATAATGTTATTGTAACAGCTCATGCTTTTATTATAATTTTTTTTATGGTAATACCTGTAATAATCGGTGGTTTTGGTAATTGGTTAATTCCATTAATATTAGGGGCACCAGATATAGCTTTCCCTCGTATAAACAATTTAAGCTTCTGATTATTACCACCCTCTTTATTTTTATTAATTAATTCTTCTTTAGTAGAAAGGGGGGCAGGAACAGGTTGAACAGTATACCCCCCACTTTCATCTAACATTTCCCATTCTGGTGCTTCTGTTGATATAGCAATTTTTTCCCTTCATTTAGCAGGTATTTCTTCAATTTTAGGAGCAATTAACTTTATTACAACAATTATTAATATACGATCTCCTGGAATATCTCTTGAACGCATACCATTATTTGTATGATCAGTTTTTATCACAGCAATTTTACTTCTTCTATCTCTTCCTGTTCTTGCTGGCGCAATTACAATGTTATTAACAGACCGTAATTTTAATACTTCGTTCTTTGACCCTTCTGGAGGAGGTGACCCTATTTTATATCAACATTTATTT
>PHGEO205-10|Ixodes_scapularis|COI-5P|Pending_(*6919)
AACTATATATTTAATTTTTGGAAGCTGAGCAACTATAGTAGGAATATCTATAAGAATTTTAATTCGGACTGAATTAGGTCAACCTGGATCATTAATTGGTAATGACCAAATTTATAATGTTATTGTAACAGCTCATGCATTTATTATAATTTTTTTTATAGTAATACCTGTAATAATTGGTGGTTTTGGTAATTGGTTAATTCCATTAATATTGGGGGCACCAGACATAGCTTTCCCTCGTATAAACAATTTAAGCTTCTGGTTATTACCACCCTCTTTATTTTTATTAATTAATTCTTCTTTAGTAGAAAGGGGGGCAGGAACAGGCTGAACAGTATACCCCCCACTTTCATCTAACATTTCCCACTCTGGTGCTTCTGTTGATATAGCAATTTTTTCCCTTCATTTAGCAGGTATTTCTTCAATTTTAGGGGCAATTAACTTTATTACAACAATTATTAATATACGATCTCCTGGAATATCTCTTGAACGAATACCATTATTTGTATGATCAGTTTTTATCACAGCAATTTTACTTCTTCTATCTCTTCCTGTTCTTGCTGGCGCAATTACAATGTTATTAACAGACCGTAATTTTAATACTTCGTTCTTTGACCCTTCTGGAGGAGGTGACCCTATTTTATATCAACATTTATTT
>PHGEO206-10|Ixodes_scapularis|COI-5P|Pending_(*6919)
AACTATATATTTAATTTTTGGAAGCTGAGCAACTATAGTAGGAATATCTATAAGAATTTTAATTCGGACTGAATTAGGTCAACCTGGATCATTAATTGGTAATGACCAAATTTATAATGTTATTGTAACAGCTCATGCTTTTATTATAATTTTTTTTATGGTAATACCTGTAATAATCGGTGGTTTTGGAAATTGGTTAATTCCATTAATATTAGGGGCACCAGATATAGCTTTCCCTCGTATAAACAATTTAAGCTTCTGATTATTACCACCCTCTTTATTTTTATTAATTAATTCTTCTTTAGTAGAAAGGGGGGCAGGAACAGGTTGAACAGTATACCCCCCACTTTCATCTAACATTTCCCATTCTGGTGCTTCTGTTGATATAGCAATTTTTTCCCTTCATTTAGCAGGTATTTCTTCAATTTTAGGAGCAATTAACTTTATTACAACAATTATTAATATACGATCTCCTGGAATATCTCTTGAACGCATACCATTATTTGTATGATCAGTTTTTATCACAGCAATTTTACTTCTTCTATCTCTTCCTGTTCTTGCTGGCGCAATTACAATGTTATTAACAGACCGTAATTTTAATACTTCGTTCTTTGACCCTTCTGGGGGAGGTGACCCTATTTTATATCAACATTTATTT
>PHGEO209-10|Ixodes_scapularis|COI-5P|Pending_(*6919)
AACTATATATTTAATTTTTGGAAGCTGAGCAACTATAGTAGGAATATCTATAAGAATTTTAATTCGGACTGAATTAGGTCAACCTGGATCATTAATTGGTAATGACCAAATTTATAATGTAATTGTAACAGCTCATGCATTTATTATAATTTTTTTTATAGTAATACCTGTAATAATTGGTGGTTTTGGTAATTGGTTAATTCCATTAATATTAGGGGCACCAGACATAGCTTTCCCTCGTATAAACAATTTAAGCTTCTGGTTATTACCACCCTCTTTATTTTTATTAATTAATTCTTCTTTAGTAGAAAGGGGGGCAGGAACAGGCTGAACAGTATACCCCCCACTTTCATCTAACATTTCCCACTCTGGTGCTTCTGTTGATATAGCAATTTTTTCCCTTCATTTAGCAGGTATTTCTTCAATTTTAGGGGCAATTAACTTTATTACAACAATTATTAATATACGATCTCCTGGAATATCTCTTGAACGCATACCATTATTTGTATGATCAGTTTTTATTACAGCAATTTTACTTCTTCTATCTCTTCCTGTTCTTGCTGGCGCAATTACAATGTTATTAACAGACCGTAATTTTAATACTTCGTTCTTTGACCCTTCTGGGGGAGGTGACCCTATTTTATATCAACATTTATTT
>PHGEO210-10|Ixodes_scapularis|COI-5P|Pending_(*6919)
AACTATATATTTAATTTTTGGAAGCTGAGCAACTATAGTAGGAATATCTATAAGAATTTTAATTCGGACTGAATTAGGTCAACCTGGATCATTAATTGGTAATGACCAAATTTATAATGTTATTGTAACAGCTCATGCTTTTATTATAATTTTTTTTATGGTAATACCTGTAATAATCGGTGGTTTTGGTAATTGGTTAATTCCATTAATATTAGGGGCACCAGATATAGCTTTCCCTCGTATAAACAATTTAAGCTTCTGATTATTACCACCCTCTTTATTTTTATTAATTAATTCTTCTTTAGTAGAAAGGGGGGCAGGAACAGGTTGAACAGTATATCCCCCACTTTCATCTAACATTTCCCATTCTGGTGCTTCTGTTGATATAGCAATTTTTTCCCTTCATTTAGCAGGTATTTCTTCAATTTTAGGAGCAATTAACTTTATTACAACAATTATTAATATACGATCTCCTGGAATATCTCTTGAACGCATACCATTATTTGTATGATCAGTTTTTATCACAGCAATTTTACTTCTTCTATCTCTTCCTGTTCTTGCTGGCGCAATTACAATGTTATTAACAGACCGTAATTTTAATACTTCGTTCTTTGACCCTTCTGGAGGAGGTGACCCTATTTTATATCAACATTTATTT
>PHGEO211-10|Ixodes_scapularis|COI-5P|Pending_(*6919)
AACTATATATTTAATTTTTGGAAGCTGAGCAACTATAGTAGGAATATCTATAAGAATTTTAATTCGGACTGAATTAGGTCAACCAGGATCATTAATTGGTAATGACCAAATTTATAATGTTATTGTAACAGCTCATGCATTTATTATAATTTTTTTTATAGTAATACCTGTAATAATTGGTGGTTTTGGTAATTGGTTAATTCCATTAATATTAGGGGCACCAGACATAGCTTTCCCTCGTATAAACAATTTAAGCTTCTGGCTATTACCACCCTCTTTATTTTTATTAATTAATTCTTCTTTAGTAGAAAGGGGGGCAGGAACAGGCTGAACAGTATACCCACCACTTTCATCTAACATTTCCCACTCTGGTGCTTCTGTTGATATAGCAATTTTTTCCCTCCATTTAGCAGGTATTTCTTCAATTTTAGGAGCAATTAACTTTATTACAACAATTATTAATATACGATCTCCTGGAATATCTCTTGAACGCATACCATTATTTGTATGATCAGTTTTTATCACAGCAATTTTACTTCTTCTATCTCTTCCTGTTCTTGCTGGCGCAATTACAATGTTATTAACAGACCGTAATTTTAATACTTCGTTCTTTGACCCTTCTGGAGGAGGTGACCCTATTTTATATCAACATTTATTT
>PHGEO212-10|Ixodes_scapularis|COI-5P|Pending_(*6919)
AACTATATATTTAATTTTTGGAAGCTGAGCAACTATAGTAGGAATATCTATAAGAATTTTAATTCGGACTGAATTAGGTCAACCTGGATCATTAATTGGTAATGACCAAATTTATAATGTTATTGTAACAGCTCATGCATTTATTATAATTTTTTTTATAGTAATACCTGTAATAATTGGTGGTTTTGGTAATTGGTTAATTCCATTAATATTAGGGGCACCAGACATAGCTTTCCCTCGTATAAACAATTTAAGCTTCTGGTTATTACCACCCTCTTTATTTTTATTAATTAATTCTTCTTTAGTAGAAAGGGGGGCAGGAACAGGCTGAACAGTATACCCCCCACTTTCATCTAACATTTCCCACTCTGGTGCTTCTGTTGATATAGCAATTTTTTCCCTTCATTTAGCAGGTATTTCTTCAATTTTAGGGGCAATTAACTTTATTACAACAATTATTAATATACGATCTCCTGGAATATCTCTTGAACGCATACCATTATTTGTATGATCAGTTTTTATCACAGCAATTTTACTTCTTCTATCTCTTCCTGTTCTTGCTGGCGCAATTACAATGCTATTAACAGACCGTAATTTTAATACTTCGTTCTTTGACCCTTCTGGAGGAGGTGACCCTATTTTATATCAACATTTATTT
>PHGEO213-10|Ixodes_scapularis|COI-5P|Pending_(*6919)
AACTATATATTTAATTTTTGGGAGCTGAGCAACTATAGTAGGAATATCTATAAGAATTTTAATTCGGACTGAATTAGGTCAACCTGGATCATTAATTGGTAATGACCAAATTTATAATGTTATTGTAACAGCTCATGCATTTATTATAATTTTTTTTATAGTAATACCTGTAATAATTGGTGGTTTTGGTAATTGGTTAATTCCATTAATATTAGGGGCACCAGACATAGCTTTCCCTCGTATAAACAATTTAAGCTTCTGGTTATTACCACCCTCTTTATTTTTATTAATTAATTCTTCTTTAGTAGAAAGGGGGGCAGGAACAGGCTGAACAGTATACCCCCCACTTTCATCTAACATTTCCCACTCTGGTGCTTCTGTTGATATAGCAATTTTTTCCCTTCATTTAGCAGGTATTTCTTCAATTTTAGGGGCAATTAACTTTATTACAACAATTATTAATATACGATCTCCTGGAATATCTCTTGAACGCATACCATTATTTGTATGATCAGTTTTTATCACAGCAATTTTACTTCTTCTATCTCTTCCTGTTCTTGCTGGCGCAATTACAATGTTATTAACAGACCGTAATTTTAATACTTCGTTCTTTGACCCTTCTGGAGGAGGTGATCCTATTTTATATCAACATTTATTT
>PHGEO214-10|Ixodes_scapularis|COI-5P|Pending_(*6919)
AACTATATATTTAATTTTTGGAAGCTGAGCAACTATAGTAGGAATATCTATAAGAATTTTAATTCGGACTGAATTAGGTCAACCTGGATCATTAATTGGTAATGACCAAATTTATAATGTTATTGTAACAGCTCATGCATTTATTATAATTTTTTTTATAGTAATACCTGTAATAATTGGTGGTTTTGGTAATTGGTTAATTCCATTAATATTAGGGGCACCAGACATAGCTTTCCCTCGTATAAACAATTTAAGCTTCTGGTTATTACCACCCTCTTTATTTTTATTAATTAATTCTTCTTTAGTAGAAAGAGGGGCAGGAACAGGCTGAACAGTATACCCCCCACTTTCATCTAACATTTCCCACTCTGGTGCTTCTGTTGATATAGCAATTTTTTCCCTTCATTTAGCAGGTATTTCTTCAATTTTAGGGGCAATTAACTTTATTACAACAATTATTAATATACGATCTCCTGGAATATCTCTTGAACGCATACCATTATTTGTATGATCAGTTTTTATCACAGCAATTTTACTTCTTCTATCTCTTCCTGTTCTTGCTGGCGCAATTACAATGTTATTAACAGACCGTAATTTTAATACTTCGTTCTTTGACCCTTCTGGAGGAGGTGACCCTATTTTATATCAACATTTATTT
>PHGEO216-10|Ixodes_scapularis|COI-5P|Pending_(*6919)
AACTATATATTTAATTTTTGGAAGCTGAGCAACTATAGTAGGAATATCTATAAGAATTTTAATTCGGACTGAATTAGGCCAACCTGGATCATTAATTGGTAATGACCAAATTTATAATGTTATTGTAACAGCTCATGCATTTATTATAATTTTTTTTATAGTAATACCTGTAATAATTGGTGGTTTTGGTAATTGATTAATTCCATTAATATTAGGGGCACCAGACATAGCTTTCCCTCGTATAAACAATTTAAGCTTCTGGTTATTACCACCCTCTTTATTTTTATTAATTAATTCTTCTTTAGTAGAAAGGGGGGCAGGAACAGGCTGAACAGTATACCCCCCACTTTCATCTAACATTTCCCACTCTGGTGCTTCTGTTGATATAGCAATTTTTTCCCTTCATTTAGCAGGAATTTCTTCAATTTTAGGGGCAATTAACTTTATTACAACAATTATTAATATACGATCTCCTGGAATATCTCTTGAACGCATACCATTATTTGTATGATCAGTTTTTATCACAGCAATTTTACTTCTTTTATCTCTTCCTGTTCTTGCTGGCGCAATTACAATGTTATTAACAGACCGTAATTTTAATACTTCGTTCTTTGACCCTTCTGGAGGAGGTGACCCTATTTTATATCAACATTTATTT
>PHGEO217-10|Ixodes_scapularis|COI-5P|Pending_(*6919)
AACTATATATTTAATTTTTGGAAGCTGAGCAACTATAGTAGGAATATCTATAAGAATTTTAATTCGGACTGAATTAGGTCAACCTGGATCATTAATTGGTAATGACCAAATTTATAATGTTATTGTAACAGCTCATGCATTTATTATAATTTTTTTTATAGTAATACCTGTAATAATTGGTGGTTTTGGTAATTGGTTAATTCCATTAATATTAGGGGCACCAGACATAGCTTTCCCTCGTATAAATAATTTAAGCTTCTGGTTATTACCACCCTCTTTATTTTTATTAATTAATTCTTCTTTAGTAGAAAGGGGGGCAGGAACAGGCTGAACAGTATATCCCCCACTTTCATCTAACATTTCCCACTCTGGTGCTTCTGTTGATATAGCAATTTTTTCCCTTCATTTAGCAGGTATTTCTTCAATTTTAGGGGCAATTAACTTTATTACAACAATTATTAATATACGATCTCCTGGAATATCTCTTGAACGCATACCATTATTTGTATGATCAGTTTTTATCACAGCAATTTTACTTCTTCTATCTCTTCCTGTTCTTGCTGGCGCAATTACAATGTTATTAACAGACCGTAATTTTAATACTTCGTTCTTTGACCCTTCTGGAGGAGGTGACCCTATTTTATATCAACATTTATTT
>PHGEO218-10|Ixodes_scapularis|COI-5P|Pending_(*6919)
AACTATATATTTAATTTTTGGAAGCTGAGCAACTATAGTAGGAATATCTATAAGAATTTTAATTCGGACTGAATTAGGTCAACCTGGATCATTAATTGGTAATGACCAAATTTATAATGTTATTGTAACAGCTCATGCATTTATTATAATTTTTTTTATAGTAATACCTGTAATAATTGGTGGTTTTGGTAATTGGTTAATTCCATTAATATTAGGGGCACCAGACATAGCTTTCCCTCGTATAAACAATTTAAGCTTCTGGTTATTACCACCCTCTTTATTTTTATTAATTAATTCTTCTTTAGTAGAAAGGGGGGCAGGAACAGGCTGAACAGTATACCCCCCACTTTCATCTAACATTTCCCACTCTGGTGCTTCTGTTGATATAGCAATTTTTTCCCTTCATTTAGCAGGTATTTCTTCAATTTTAGGGGCAATTAACTTTATTACAACAATTATTAATATACGATCTCCTGGAATATCTCTTGAACGCATACCATTATTTGTATGATCAGTTTTTATCACAGCAATTTTACTTCTTCTATCTCTTCCTGTTCTTGCTGGCGCAATTACAATGCTATTAACAGACCGTAATTTTAATACTTCGTTCTTTGACCCTTCTGGAGGAGGTGACCCTATTTTATATCAACATTTATTT
>PHGEO219-10|Ixodes_scapularis|COI-5P|Pending_(*6919)
AACTATATATTTAATTTTTGGAAGCTGAGCAACTATAGTAGGAATATCTATAAGAATTTTAATTCGGACTGAATTAGGTCAACCTGGATCATTAATTGGTAATGACCAAATTTATAATGTTATTGTAACAGCTCATGCATTTATTATAATTTTTTTTATAGTAATACCTGTAATAATTGGTGGTTTTGGTAATTGGTTAATTCCATTAATATTAGGGGCACCAGACATAGCTTTCCCTCGTATAAACAATTTAAGCTTCTGGTTATTACCACCCTCTTTATTTTTATTAATTAATTCTTCTTTAGTAGAAAGAGGGGCAGGAACAGGCTGAACAGTATACCCCCCACTTTCATCTAACATTTCCCACTCTGGTGCTTCTGTTGATATAGCAATTTTTTCCCTTCATTTAGCAGGTATTTCTTCAATTTTAGGGGCAATTAACTTTATTACAACAATTATTAATATACGATCTCCTGGAATATCTCTTGAACGCATACCATTATTTGTATGATCAGTTTTTATCACAGCAATTTTACTTCTTCTATCTCTTCCTGTTCTTGCTGGCGCAATTACAATGTTATTAACAGACCGTAATTTTAATACTTCGTTCTTTGACCCTTCTGGAGGAGGTGACCCTATTTTATATCAACATTTATTT
>PHGEO220-10|Ixodes_scapularis|COI-5P|Pending_(*6919)
AACTATATATTTAATTTTTGGAAGCTGAGCAACTATAGTAGGAATATCTATAAGAATTTTAATTCGGACTGAATTAGGTCAACCTGGATCATTAATTGGTAATGACCAAATTTATAATGTTATTGTAACAGCTCATGCATTTATTATAATTTTTTTTATAGTAATACCTGTAATAATTGGTGGTTTTGGTAATTGGTTAATTCCATTAATATTAGGGGCACCAGACATAGCTTTCCCTCGTATAAACAATTTAAGCTTCTGGTTATTACCACCCTCTTTATTTTTATTAATTAATTCTTCTTTAGTAGAAAGGGGGGCAGGAACAGGCTGAACAGTATACCCCCCACTTTCATCTAACATTTCCCACTCTGGTGCTTCTGTTGATATAGCAATTTTTTCCCTTCATTTAGCAGGTATTTCTTCAATTTTAGGGGCAATTAACTTTATTACAACAATTATTAATATACGATCTCCTGGAATATCTCTTGAACGCATACCATTATTTGTATGATCAGTTTTTATCACAGCAATTTTACTTCTTCTATCTCTTCCTGTTCTTGCTGGCGCAATTACAATGCTATTAACAGACCGTAATTTTAATACTTCGTTCTTTGACCCTTCTGGAGGAGGTGACCCTATTTTATATCAACATTTATTT
>PHGEO222-10|Ixodes_scapularis|COI-5P|Pending_(*6919)
AACTATATATTTAATTTTTGGAAGCTGAGCAACTATAGTAGGAATATCTATAAGAATTTTAATTCGGACTGAATTAGGTCAACCTGGATCATTAATTGGTAATGACCAAATTTATAATGTTATTGTAACAGCTCATGCATTTATTATAATTTTTTTTATAGTAATACCTGTAATAATTGGTGGTTTTGGTAATTGGTTAATTCCATTAATATTAGGGGCACCAGACATAGCTTTCCCTCGTATAAACAATTTAAGCTTCTGGTTATTACCACCCTCTTTATTTTTATTAATTAATTCTTCTTTAGTAGAAAGGGGGGCAGGAACAGGCTGAACAGTATACCCCCCACTTTCATCTAACATTTCCCACTCTGGTGCTTCTGTTGATATAGCAATTTTTTCCCTTCATTTAGCAGGTATTTCTTCAATTTTAGGGGCAATTAACTTTATTACAACAATTATTAATATACGATCTCCTGGAATATCTCTTGAACGAATACCATTATTTGTATGATCAGTTTTTATCACAGCAATTTTACTTCTTCTATCTCTTCCTGTTCTTGCTGGCGCAATTACAATGCTATTAACAGACCGTAATTTTAATACTTCGTTCTTTGATCCTTCTGGAGGAGGTGACCCTATTTTATATCAACATTTATTT
>PHGEO223-10|Ixodes_scapularis|COI-5P|Pending_(*6919)
AACTATATATTTAATTTTTGGAAGCTGAGCAACTATAGTAGGAATATCTATAAGAATTTTAATTCGGACTGAATTAGGTCAACCTGGATCATTAATTGGTAATGACCAAATTTATAATGTTATTGTAACAGCTCATGCATTTATTATAATTTTTTTTATAGTAATACCTGTAATAATTGGTGGTTTTGGTAATTGGTTAATTCCATTAATATTGGGGGCACCAGATATAGCTTTCCCTCGTATAAACAATTTAAGCTTCTGGTTATTACCACCCTCTTTATTTTTATTAATTAATTCTTCTTTAGTAGAAAGGGGGGTAGGAACAGGCTGAACAGTATACCCCCCACTTTCATCTAACATTTCCCACTCTGGTGCTTCTGTTGATATAGCAATTTTTTCCCTTCATTTAGCAGGTATTTCTTCAATTTTAGGGGCAATTAACTTTATTACAACAATTATTAATATACGATCTCCTGGAATATCTCTTGAACGAATACCATTATTTGTATGATCAGTTTTTATCACAGCAATTTTACTTCTTCTATCTCTTCCTGTTCTTGCTGGCGCAATTACAATGTTATTAACAGACCGTAATTTTAATACTTCGTTTTTTGACCCTTCTGGAGGAGGTGACCCTATTTTATATCAACATTTATTT
>PHGEO225-10|Ixodes_scapularis|COI-5P|Pending_(*6919)
AACTATATATTTAATTTTTGGAAGCTGAGCAACTATAGTAGGAATATCTATAAGAATTTTAATTCGGACTGAATTAGGTCAACCTGGATCATTAATTGGTAATGACCAAATTTATAATGTTATTGTAACAGCTCATGCATTTATTATAATTTTTTTTATAGTAATACCTGTAATAATTGGTGGTTTTGGTAATTGGTTAATTCCATTAATATTAGGGGCACCAGACATAGCTTTCCCTCGTATAAACAATTTAAGCTTCTGGTTATTACCACCCTCTTTATTTTTATTAATTAATTCTTCTTTAGTAGAAAGGGGGGCAGGAACAGGCTGAACAGTATACCCCCCACTTTCATCTAACATTTCCCACTCTGGTGCTTCTGTTGATATAGCAATTTTTTCCCTTCATTTAGCAGGTATTTCTTCAATTTTAGGGGCAATTAACTTTATTACAACAATTATTAATATACGATCTCCTGGAATATCTCTTGAACGCATACCATTATTTGTATGATCAGTTTTTATCACAGCAATTTTACTTCTTCTATCTCTTCCTGTTCTTGCTGGCGCAATTACAATGCTATTAACAGACCGTAATTTTAATACTTCGTTCTTTGACCCTTCTGGAGGAGGTGACCCTATTTTATATCAACATTTATTT
>PHGEO226-10|Ixodes_scapularis|COI-5P|Pending_(*6919)
AACTATATATTTAATTTTTGGAAGCTGAGCAACTATAGTAGGAATATCTATAAGAATTTTAATTCGGACTGAATTAGGTCAACCTGGATCATTAATTGGTAATGACCAAATTTATAATGTTATTGTAACAGCTCATGCATTTATTATAATTTTTTTTATAGTAATACCTGTAATAATTGGTGGTTTTGGTAATTGGTTAATTCCATTAATATTAGGGGCACCAGACATAGCTTTCCCTCGTATAAATAATTTAAGCTTCTGGTTATTACCACCCTCTTTATTTTTATTAATTAATTCTTCTTTAGTAGAAAGGGGGGCAGGAACAGGCTGAACAGTATATCCCCCACTTTCATCTAACATTTCCCACTCTGGTGCTTCTGTTGATATAGCAATTTTTTCCCTTCATTTAGCAGGTATTTCTTCAATTTTAGGGGCAATTAACTTTATTACAACAATTATTAATATACGATCTCCTGGAATATCTCTTGAACGCATACCATTATTTGTATGATCAGTTTTTATCACAGCAATTTTACTTCTTCTATCTCTTCCTGTTCTTGCTGGCGCAATTACAATGTTATTAACAGACCGTAATTTTAATACTTCGTTCTTTGACCCTTCTGGAGGAGGTGACCCTATTTTATATCAACATTTATTT
>PHGEO227-10|Ixodes_scapularis|COI-5P|Pending_(*6919)
AACTATATATTTAATTTTTGGAAGCTGAGCAACTATAGTAGGAATATCTATAAGAATTTTAATTCGGACTGAATTAGGTCAACCTGGATCATTAATTGGTAATGACCAAATTTATAATGTTATTGTAACAGCTCATGCATTTATTATAATTTTTTTTATAGTAATACCTGTAATAATTGGTGGTTTTGGTAATTGGTTAATTCCATTAATATTAGGGGCACCAGACATAGCTTTCCCTCGTATAAACAATTTAAGCTTCTGGTTATTACCACCCTCTTTATTTTTATTAATTAATTCTTCTTTAGTAGAAAGGGGGGCAGGAACAGGCTGAACAGTATACCCCCCACTTTCATCTAACATTTCCCACTCTGGTGCTTCTGTTGATATAGCAATTTTTTCCCTTCATTTAGCAGGTATTTCTTCAATTTTAGGGGCAATTAACTTTATTACAACAATTATTAATATACGATCTCCTGGAATATCTCTTGAACGCATACCATTATTTGTATGATCAGTTTTTATCACAGCAATTTTACTTCTTCTATCTCTTCCTGTTCTTGCTGGCGCAATTACAATGTTATTAACAGACCGTAATTTTAATACTTCGTTCTTTGACCCTTCTGGAGGAGGTGACCCTATTTTATATCAACATTTATTT
>PHGEO228-10|Ixodes_scapularis|COI-5P|Pending_(*6919)
AACTATATATTTAATTTTTGGAAGCTGAGCAACTATAGTAGGAATATCTATAAGAATTTTAATTCGGACTGAATTAGGTCAACCTGGATCATTAATTGGTAATGACCAAATTTATAATGTTATTGTAACAGCTCATGCATTTATTATAATTTTTTTTATAGTAATACCTGTAATAATTGGTGGTTTTGGTAATTGGTTAATTCCATTAATATTAGGGGCACCAGACATAGCTTTCCCTCGTATAAATAATTTAAGCTTCTGGTTATTACCACCCTCTTTATTTTTATTAATTAATTCTTCTTTAGTAGAAAGGGGGGCAGGAACAGGCTGAACAGTATATCCCCCACTTTCATCTAACATTTCCCACTCTGGTGCTTCTGTTGATATAGCAATTTTTTCCCTTCATTTAGCAGGTATTTCTTCAATTTTAGGGGCAATTAACTTTATTACAACAATTATTAATATACGATCTCCTGGAATATCTCTTGAACGCATACCATTATTTGTATGATCAGTTTTTATCACAGCAATTTTACTTCTTCTATCTCTTCCTGTTCTTGCTGGCGCAATTACAATGTTATTAACAGACCGTAATTTTAATACTTCGTTCTTTGACCCTTCTGGAGGAGGTGACCCTATTTTATATCAACATTTATTT
>PHGEO229-10|Ixodes_scapularis|COI-5P|Pending_(*6919)
AACTATATATTTAATTTTTGGAAGCTGAGCAACTATAGTAGGAATATCTATAAGAATTTTAATTCGGACTGAATTAGGTCAACCTGGATCATTAATTGGTAATGACCAAATTTATAATGTTATTGTAACAGCTCATGCATTTATTATAATTTTTTTTATAGTAATACCTGTAATAATTGGTGGTTTTGGTAATTGGTTAATTCCATTAATATTAGGGGCACCAGACATAGCTTTCCCTCGTATAAATAATTTAAGCTTCTGGTTATTACCACCCTCTTTATTTTTATTAATTAATTCTTCTTTAGTAGAAAGGGGGGCAGGAACAGGCTGAACAGTATATCCCCCACTTTCATCTAACATTTCCCACTCTGGTGCTTCTGTTGATATAGCAATTTTTTCCCTTCATTTAGCAGGTATTTCTTCAATTTTAGGGGCAATTAACTTTATTACAACAATTATTAATATACGATCTCCTGGAATATCTCTTGAACGCATACCATTATTTGTATGATCAGTTTTTATCACAGCAATTTTACTTCTTCTATCTCTTCCTGTTCTTGCTGGCGCAATTACAATGTTATTAACAGACCGTAATTTTAATACTTCGTTCTTTGACCCTTCTGGAGGAGGTGACCCTATTTTATATCAACATTTATTT
>PHGEO230-10|Ixodes_scapularis|COI-5P|Pending_(*6919)
AACTATATATTTAATTTTTGGAAGCTGAGCAACTATAGTAGGAATATCTATAAGAATTTTAATTCGGACTGAATTAGGTCAACCAGGATCATTAATTGGTAATGACCAAATTTATAATGTTATTGTAACAGCTCATGCATTTATTATAATTTTTTTTATAGTAATACCTGTAATAATTGGTGGTTTTGGTAATTGATTAATTCCATTAATATTAGGGGCACCAGACATAGCTTTCCCTCGTATAAACAATTTAAGCTTCTGGTTATTACCACCCTCTTTATTTTTATTAATTAATTCTTCTTTAGTAGAAAGGGGGGCAGGAACAGGCTGAACAGTATACCCACCACTTTCATCTAACATTTCCCACTCTGGTGCTTCTGTTGATATAGCAATTTTTTCCCTCCATTTAGCAGGTATTTCTTCAATTTTAGGAGCAATTAACTTTATTACAACAATTATTAATATACGATCTCCTGGAATATCTCTTGAACGCATACCATTATTTGTATGATCAGTTTTTATCACAGCAATTTTACTTCTTCTATCTCTTCCTGTTCTTGCTGGCGCAATTACAATGTTATTAACAGACCGTAATTTTAATACTTCGTTCTTTGACCCTTCTGGAGGAGGTGACCCTATTTTATATCAACATTTATTT
>PHGEO232-10|Ixodes_scapularis|COI-5P|Pending_(*6919)
AACTATATATTTAATTTTTGGAAGCTGAGCAACTATAGTAGGAATATCTATAAGAATTTTAATTCGGACTGAATTAGGTCAACCTGGATCATTAATTGGTAATGACCAAATTTATAATGTTATTGTAACAGCTCATGCATTTATTATAATTTTTTTTATAGTAATACCTGTAATAATTGGTGGTTTTGGAAATTGGTTAATTCCATTAATATTAGGGGCACCAGACATAGCTTTCCCTCGTATAAACAATTTAAGCTTCTGGTTATTACCACCCTCTTTATTTTTATTAATTAATTCTTCTTTAGTAGAAAGGGGAGCAGGAACAGGTTGAACAGTATACCCCCCACTTTCATCTAACATTTCCCACTCTGGTGCTTCTGTTGATATAGCAATTTTTTCCCTTCATTTAGCAGGTATTTCTTCAATTTTAGGGGCAATTAACTTTATTACAACAATTATTAATATACGATCTCCTGGAATATCTCTTGAACGCATACCATTATTTGTATGATCAGTTTTTATCACAGCAATTTTACTTCTTCTATCTCTTCCTGTTCTTGCTGGCGCAATTACAATATTATTAACAGACCGTAATTTTAATACTTCGTTCTTTGACCCTTCTGGAGGAGGTGACCCTATTTTATATCAACATTTATTT
>PHGEO233-10|Ixodes_scapularis|COI-5P|Pending_(*6919)
AACTATATATTTAATTTTTGGAAGCTGAGCAACTATAGTAGGAATATCTATAAGAATTTTAATTCGGACTGAATTAGGCCAACCTGGATCATTAATTGGTAATGACCAAATTTATAATGTTATTGTAACAGCTCATGCATTTATTATAATTTTTTTTATAGTAATACCTGTAATAATTGGTGGTTTTGGTAATTGATTAATTCCATTAATATTAGGGGCACCAGACATAGCTTTCCCTCGTATAAACAATTTAAGCTTCTGGTTATTACCACCCTCTTTATTTTTATTAATTAATTCTTCTTTAGTAGAAAGGGGGGCAGGAACAGGCTGAACAGTATACCCCCCACTTTCAGCTAACATTTCCCACTCTGGTGCTTCTGTTGATATAGCAATTTTTTCCCTTCATTTAGCAGGAATTTCTTCAATTTTAGGGGCAATTAACTTTATTACAACAATTATTAATATACGATCTCCTGGAATATCTCTTGAACGCATACCATTATTTGTATGATCAGTTTTTATCACAGCAATTTTACTTCTTTTATCTCTTCCTGTTCTTGCTGGCGCAATTACAATGTTATTAACAGACCGTAATTTTAATACTTCGTTCTTTGACCCTTCTGGAGGAGGTGACCCTATTTTATATCAACATTTATTT
>PHGEO234-10|Ixodes_scapularis|COI-5P|Pending_(*6919)
AACTATATATTTAATTTTTGGAAGCTGAGCAACTATAGTAGGAATATCTATAAGAATTTTAATTCGGACTGAATTAGGTCAACCTGGATCATTAATTGGTAATGACCAAATTTATAATGTTATTGTAACAGCTCATGCATTTATTATAATTTTTTTTATAGTAATACCTGTAATAATTGGTGGTTTTGGAAATTGGTTAATTCCATTAATATTAGGGGCACCAGACATAGCTTTCCCTCGTATAAACAATTTAAGCTTCTGGTTATTACCACCCTCTTTATTTTTATTAATTAATTCTTCTTTAGTAGAAAGGGGAGCAGGAACAGGTTGAACAGTATACCCCCCACTTTCATCTAACATTTCCCACTCTGGTGCTTCTGTTGATATAGCAATTTTTTCCCTTCATTTAGCAGGTATTTCTTCAATTTTAGGGGCAATTAACTTTATTACAACAATTATTAATATACGATCTCCTGGAATATCTCTTGAACGCATACCATTATTTGTATGATCAGTTTTTATCACAGCAATTTTACTTCTTCTATCTCTTCCTGTTCTTGCTGGCGCAATTACAATATTATTAACAGACCGTAATTTTAATACTTCGTTCTTTGACCCTTCTGGAGGAGGTGACCCTATTTTATATCAACATTTATTT
>PHGEO235-10|Ixodes_scapularis|COI-5P|Pending_(*6919)
AACTATATATTTAATTTTTGGGAGCTGAGCAACTATAGTAGGAATATCTATAAGAATTTTAATTCGGACTGAATTAGGTCAACCTGGATCATTAATTGGTAATGACCAAATTTATAATGTTATTGTAACAGCTCATGCATTTATTATAATTTTTTTTATAGTAATACCTGTAATAATTGGTGGTTTTGGTAATTGGTTAATTCCATTAATATTAGGGGCACCAGACATAGCTTTCCCTCGTATAAACAATTTAAGCTTCTGGTTATTACCACCCTCTTTATTTTTATTAATTAATTCTTCTTTAGTAGAAAGGGGGGCAGGAACAGGCTGAACAGTATACCCCCCACTTTCATCTAACATTTCCCACTCTGGTGCTTCTGTTGATATAGCAATTTTTTCCCTTCATTTAGCAGGTATTTCTTCAATTTTAGGGGCAATTAACTTTATTACAACAATTATTAATATACGATCTCCTAGAATATCTCTTGAACGCATACCATTATTTGTATGATCAGTTTTTATCACAGCAATTTTACTTCTTCTATCTCTTCCTGTTCTTGCTGGCGCAATTACAATGTTATTAACAGACCGTAATTTTAATACTTCGTTCTTTGACCCTTCTGGAGGAGGTGACCCTATTTTATATCAACATTTATTT
>PHGEO236-10|Ixodes_scapularis|COI-5P|Pending_(*6919)
AACTATATATTTAATTTTTGGAAGCTGAGCAACTATAGTAGGAATATCTATAAGAATTTTAATTCGGACTGAATTAGGTCAACCTGGATCATTAATTGGTAATGACCAAATTTATAATGTTATTGTAACAGCTCATGCATTTATTATAATTTTTTTTATAGTAATACCTGTAATAATTGGTGGTTTTGGTAATTGGTTAATTCCATTAATATTAGGGGCACCAGACATAGCTTTCCCTCGTATAAACAATTTAAGTTTCTGGTTATTACCCCCCTCTTTATTTTTATTAATTAATTCTTCTTTAGTAGAAAGGGGGGCAGGAACAGGATGAACAGTATACCCACCACTTTCATCTAACATTTCCCACTCTGGTGCTTCTGTTGATATAGCAATTTTTTCCCTTCATTTAGCAGGTATTTCTTCAATTTTAGGAGCAATTAACTTTATTACAACAATTATTAATATACGATCTCCTGGAATATCTCTTGAACGCATACCATTATTTGTATGATCAGTTTTTATCACAGCAATTTTACTTCTTCTATCTCTTCCTGTTCTTGCTGGCGCAATTACAATATTATTAACAGACCGTAATTTTAATACTTCGTTCTTTGACCCTTCTGGAGGAGGTGACCCTATTTTATATCAACATTTATTT
>PHGEO237-10|Ixodes_scapularis|COI-5P|Pending_(*6919)
AACTATATATTTAATTTTTGGAAGCTGAGCAACTATAGTAGGAATATCTATAAGAATTTTAATTCGGACTGAATTAGGTCAACCTGGATCATTAATTGGTAATGACCAAATTTATAATGTTATTGTAACAGCTCATGCTTTTATTATAATTTTTTTTATGGTAATACCTGTAATAATCGGTGGTTTTGGTAATTGGTTAATTCCATTAATATTAGGGGCACCAGATATAGCTTTCCCTCGTATAAACAATTTAAGCTTCTGATTATTACCACCCTCTTTATTTTTATTAATTAATTCTTCTTTAGTAGAAAGGGGGGCAGGAACAGGTTGAACAGTATACCCCCCACTTTCATCTAACATTTCCCATTCTGGTGCTTCTGTTGATATAGCAATTTTTTCCCTTCATTTAGCAGGTATTTCTTCAATTTTAGGAGCAATTAACTTTATTACAACAATTATTAATATACGATCTCCTGGAATATCTCTTGAACGCATACCATTATTTGTATGATCAGTTTTTATCACAGCAATTTTACTTCTTCTATCTCTTCCTGTTCTTGCTGGCGCAATTACAATGTTATTAACAGACCGTAATTTTAATACTTCGTTCTTTGACCCTTCTGGAGGAGGTGACCCTATTTTATATCAACATTTATTT
>PHGEO239-10|Ixodes_scapularis|COI-5P|Pending_(*6919)
AACTATATATTTAATTTTTGGAAGCTGAGCAACTATAGTAGGAATATCTATAAGAATTTTAATTCGGACTGAATTAGGTCAACCTGGATCATTAATTGGTAATGACCAAATTTATAATGTTATTGTAACAGCCCATGCATTTATTATAATTTTTTTTATAGTAATACCTGTAATAATTGGTGGTTTTGGTAATTGGTTAATTCCATTAATATTAGGGGCACCAGACATAGCTTTCCCTCGTATAAACAATTTAAGCTTCTGGTTATTACCACCCTCTTTATTTTTATTAATTAATTCTTCTTTAGTAGAAAGGGGGGCAGGAACAGGCTGAACAGTATACCCCCCACTTTCATCTAACATTTCCCACTCTGGTGCTTCTGTTGATATAGCAATTTTTTCCCTTCATTTAGCAGGTATTTCTTCAATTTTAGGGGCAATTAACTTTATTACAACAATTATTAATATACGATCTCCTGGAATATCTCTTGAACGCATACCATTATTTGTATGATCAGTTTTTATCACAGCAATTTTACTTCTTCTTTCTCTTCCTGTTCTTGCTGGCGCAATTACAATGTTATTAACAGACCGTAATTTTAATACTTCGTTCTTTGACCCTTCTGGAGGAGGTGACCCTATTTTATATCAACATTTATTT
>PHGEO407-10|Ixodes_scapularis|COI-5P|Pending_(*6919)
AACTATATATTTAATTTTTGGAAGCTGAGCAACTATAGTAGGAATATCTATAAGAATTTTAATTCGGACTGAATTAGGTCAACCTGGATCATTAATTGGTAATGACCAAATTTATAATGTTATTGTAACAGCTCATGCATTTATTATAATTTTTTTTATAGTAATACCTGTAATAATTGGTGGTTTTGGTAATTGGTTAATTCCATTAATATTAGGGGCACCAGACATAGCTTTCCCTCGTATAAACAATTTAAGCTTCTGGTTATTACCACCCTCTTTATTTTTATTAATTAATTCTTCTTTAGTAGAAAGGGGGGCAGGAACAGGCTGAACAGTATACCCCCCACTTTCATCTAACATTTCCCACTCTGGTGCTTCTGTTGATATAGCAATTTTTTCCCTTCATTTAGCAGGTATTTCTTCAATTTTAGGGGCAATTAACTTTATTACAACAATTATTAATATACGATCTCCTGGAATATCTCTTGAACGCATACCATTATTTGTATGATCAGTTTTTATCACAGCAATTTTACTTCTTCTATCTCTTCCTGTTCTTGCTGGCGCAATTACAATGCTATTAACAGACCGTAATTTTAATACTTCGTTCTTTGACCCTTCTGGAGGAGGTGACCCTATTTTATATCAACATTTATTT
>PHGEO240-10|Ixodes_scapularis|COI-5P|Pending_(*6919)
AACTATATATTTAATTTTTGGAAGCTGAGCAACTATAGTAGGAATATCTATAAGAATTTTAATTCGGACTGAATTAGGTCAACCTGGATCATTAATTGGTAATGACCAAATTTATAATGTTATTGTAACAGCTCATGCATTTATTATAATTTTTTTTATAGTAATACCTGTAATAATTGGTGGTTTTGGTAATTGGTTAATTCCATTAATATTAGGGGCACCAGACATAGCTTTCCCTCGTATAAACAATTTAAGCTTCTGGTTATTACCACCCTCTTTATTTTTATTAATTAATTCTTCTTTAGTAGAAAGGGGGGCAGGAACAGGCTGAACAGTATACCCCCCACTTTCATCTAACATTTCCCACTCTGGTGCTTCTGTTGATATAGCAATTTTTTCCCTTCATTTAGCAGGTATTTCTTCAATTTTAGGGGCAATTAACTTTATTACAACAATTATTAATATACGATCTCCTGGAATATCTCTTGAACGAATACCATTATTTGTATGATCAGTTTTTATCACAGCAATTTTACTTCTTCTATCTCTTCCTGTTCTTGCTGGCGCAATTACAATGCTATTAACAGACCGTAATTTTAATACTTCGTTCTTTGATCCTTCTGGAGGAGGTGACCCTATTTTATATCAACATTTATTT
>PHGEO241-10|Ixodes_scapularis|COI-5P|Pending_(*6919)
AACTATATATTTAATTTTTGGAAGCTGAGCAACTATAGTAGGAATATCTATAAGAATTTTAATTCGGACTGAATTAGGTCAACCAGGATCATTAATTGGTAATGACCAAATTTATAATGTTATTGTAACAGCTCATGCATTTATTATAATTTTTTTTATAGTAATACCTGTAATAATTGGTGGTTTTGGTAATTGGTTAATTCCATTAATATTAGGGGCACCAGACATAGCTTTCCCTCGTATAAACAATTTAAGCTTCTGGCTATTACCACCCTCTTTATTTTTATTAATTAATTCTTCTTTAGTAGAAAGGGGGGCAGGAACAGGCTGAACAGTATACCCACCACTTTCATCTAACATTTCCCACTCTGGTGCTTCTGTTGATATAGCAATTTTTTCCCTCCATTTAGCAGGTATTTCTTCAATTTTAGGAGCAATTAACTTTATTACAACAATTATTAATATACGATCTCCTGGAATATCTCTTGAACGCATACCATTATTTGTATGATCAGTTTTTATCACAGCAATTTTACTTCTTCTATCTCTTCCTGTTCTTGCTGGCGCAATTACAATGTTATTAACAGACCGTAATTTTAATACTTCGTTCTTTGACCCTTCTGGAGGAGGTGACCCTATTTTATATCAACATTTATTT
>PHGEO242-10|Ixodes_scapularis|COI-5P|Pending_(*6919)
AACTATATATTTAAATTTTGGAAGCTGAGCAACTATAGTAGGAATATCTATAAGAATTTTAATTCGGACTGAATTAGGTCAACCTGGATCATTAATTGGTAATGACCAAATTTATAATGTTATTGTAACAGCTCATGCATTTATTATAATTTTTTTTATAGTAATACCTGTAATAATTGGTGGTTTTGGTAATTGGTTAATTCCATTAATATTGGGGGCACCAGATATAGCTTTCCCTCGTATAAACAATTTAAGCTTCTGGTTATTACCACCCTCTTTATTTTTATTAATTAATTCTTCTTTAGTAGAAAGGGGGGCAGGAACAGGCTGAACAGTATACCCCCCACTTTCATCTAACATTTCCCACTCTGGTGCTTCTGTTGATATAGCAATTTTTTCCCTTCATTTAGCAGGTATTTCTTCAATTTTAGGGGCAATTAACTTTATTACAACAATTATTAATATACGATCTCCTGGAATATCTCTTGAACGAATACCATTATTTGTATGATCAGTTTTTATCACATCAATTTTACTTCTTCTATCTCTTCCTGTTCTTGCTGGCGCAATTACAATGTTATTAACAGACCGTAATTTTAATACCTCGTTTTTTGACCCTTCTGGAGGAGGTGACCCTATTTTATATCAACATTTATTT
>PHGEO243-10|Ixodes_scapularis|COI-5P|Pending_(*6919)
AACTATATATTTAATTTTTGGAAGCTGAGCAACTATAGTAGGAATATCTATAAGAATTTTAATTCGGACTGAATTAGGTCAACCTGGATCATTAATTGGTAATGACCAAATTTATAATGTTATTGTAACAGCTCATGCATTTATTATAATTTTTTTTATAGTAATACCTGTAATAATTGGTGGTTTTGGAAATTGGTTAATTCCATTAATATTAGGGGCACCAGACATAGCTTTCCCTCGTATAAACAATTTAAGCTTCTGGTTATTACCACCCTCTTTATTTTTATTAATTAATTCTTCTTTAGTAGAAAGGGGAGCAGGAACAGGTTGAACAGTATACCCCCCACTTTCATCTAACATTTCCCACTCTGGTGCTTCTGTTGATATAGCAATTTTTTCCCTTCATTTAGCAGGTATTTCTTCAATTTTAGGGGCAATTAACTTTATTACAACAATTATTAATATACGATCTCCTGGAATATCTCTTGAACGCATACCATTATTTGTATGATCAGTTTTTATCACAGCAATTTTACTTCTTCTATCTCTTCCTGTTCTTGCTGGCGCAATTACAATATTATTAACAGACCGTAATTTTAATACTTCGTTCTTTGACCCTTCTGGAGGAGGTGACCCTATTTTATATCAACATTTATTT
>PHGEO244-10|Ixodes_scapularis|COI-5P|Pending_(*6919)
AACTATATATTTAATTTTTGGGAGCTGAGCAACTATAGTAGGAATATCTATAAGAATTTTAATTCGGACTGAATTAGGTCAACCTGGATCATTAATTGGTAATGACCAAATTTATAATGTTATTGTAACAGCTCATGCATTTATTATAATTTTTTTTATAGTAATACCTGTAATAATTGGTGGTTTTGGTAATTGGTTAATTCCATTAATATTGGGGGCACCAGATATAGCTTTCCCTCGTATAAACAATTTAAGCTTCTGGTTATTACCACCCTCTTTATTTTTATTAATTAATTCTTCTTTAGTAGAAAGGGGGGCAGGAACAGGCTGAACAGTATACCCCCCACTTTCATCTAACATTTCCCACTCTGGTGCTTCTGTTGATATAGCAATTTTTTCCCTTCATTTAGCAGGTATTTCTTCAATTTTAGGGGCAATTAACTTTATTACAACAATTATTAATATACGATCTCCTGGAATATCTCTTGAACGAATACCATTATTTGTATGATCAGTTTTTATCACAGCAATTTTACTTCTTCTATCTCTTCCTGTTCTTGCTGGCGCAATTACAATGTTATTAACAGACCGTAATTTTAATACTTCGTTTTTTGACCCTTCTGGAGGAGGTGATCCTATTTTATATCAACATTTATTT
>PHGEO245-10|Ixodes_scapularis|COI-5P|Pending_(*6919)
AACTATATATTTAATTTTTGGAAGCTGAGCAACTATAGTAGGAATATCTATAAGAATTTTAATTCGGACTGAATTAGGTCAACCTGGATCATTAATTGGTAATGACCAAATTTATAATGTTATTGTAACAGCTCATGCATTTATTATAATTTTTTTTATAGTAATACCTGTAATAATTGGTGGTTTTGGTAATTGGTTAATTCCATTAATATTAGGGGCACCAGACATAGCTTTCCCTCGTATAAATAATTTAAGCTTCTGGTTATTACCACCCTCTTTATTTTTATTAATTAATTCTTCTTTAGTAGAAAGGGGGGCAGGAACAGGCTGAACAGTATATCCCCCACTTTCATCTAACATTTCCCACTCTGGTGCTTCTGTTGATATAGCAATTTTTTCCCTTCATTTAGCAGGTATTTCTTCAATTTTAGGGGCAATTAACTTTATTACAACAATTATTAATATACGATCTCCTGGAATATCTCTTGAACGCATACCATTATTTGTATGATCAGTTTTTATCACAGCAATTTTACTTCTTCTATCTCTTCCTGTTCTTGCTGGCGCAATTACAATGTTATTAACAGACCGTAATTTTAATACTTCGTTCTTTGACCCTTCTGGAGGAGGTGACCCTATTTTATATCAACATTTATTT
>PHGEO246-10|Ixodes_scapularis|COI-5P|Pending_(*6919)
AACTATATATTTAATTTTTGGAAGCTGAGCAACTATAGTAGGAATATCTATAAGAATTTTAATTCGGACTGAATTAGGTCAACCTGGATCATTAATTGGTAATGACCAAATTTATAATGTTATTGTAACAGCTCATGCATTTATTATAATTTTTTTTATAGTAATACCTGTAATAATTGGTGGTTTTGGTAATTGGTTAATTCCATTAATATTAGGGGCACCAGACATAGCTTTCCCTCGTATAAACAATTTAAGTTTCTGGTTATTACCCCCCTCTTTATTTTTATTAATTAATTCTTCTTTAGTAGAAAGGGGGGCAGGAACAGGATGAACAGTATACCCACCACTTTCATCTAACATTTCCCACTCTGGTGCTTCTGTTGATATAGCAATTTTTTCCCTTCATTTAGCAGGTATTTCTTCAATTTTAGGAGCAATTAACTTTATTACAACAATTATTAATATACGATCTCCTGGAATATCTCTTGAACGCATACCATTATTTGTATGATCAGTTTTTATCACAGCAATTTTACTTCTTCTATCTCTTCCTGTTCTTGCTGGCGCAATTACAATATTATTAACAGACCGTAATTTTAATACTTCGTTCTTTGACCCTTCTGGAGGAGGTGACCCTATTTTATATCAACATTTATTT
>PHGEO247-10|Ixodes_scapularis|COI-5P|Pending_(*6919)
AACTATATATTTAATTTTTGGAAGCTGAGCAACTATAGTAGGAATATCTATAAGAATTTTAATTCGGACTGAATTAGGTCAACCTGGATCATTAATTGGTAATGACCAAATTTATAATGTTATTGTAACAGCTCATGCATTTATTATAATTTTTTTTATAGTAATACCTGTAATAATTGGTGGTTTTGGTAATTGGTTAATTCCATTAATATTAGGGGCACCAGACATAGCTTTCCCTCGTATAAACAATTTAAGCTTCTGGTTATTACCACCCTCTTTATTTTTATTAATTAATTCTTCTTTAGTAGAAAGGGGGGCAGGAACAGGCTGAACAGTATACCCCCCACTTTCATCTAACATTTCCCACTCTGGTGCTTCTGTTGATATAGCAATTTTTTCCCTTCATTTAGCAGGTATTTCTTCAATTTTAGGGGCAATTAACTTTATTACAACAATTATTAATATACGATCTCCTGGAATATCTCTTGAACGCATACCATTATTTGTATGATCAGTTTTTATCACAGCAATTTTACTTCTTCTATCTCTTCCTGTTCTTGCTGGCGCAATTACAATGCTATTAACAGACCGTAATTTTAATACTTCGTTCTTTGACCCTTCTGGAGGAGGTGACCCTATTTTATATCAACATTTATTT
>PHGEO248-10|Ixodes_scapularis|COI-5P|Pending_(*6919)
AACTATATATTTAATTTTTGGAAGCTGAGCAACTATAGTAGGAATATCTATAAGAATTTTAATTCGGACTGAATTAGGCCAACCTGGATCATTAATTGGTAATGACCAAATTTATAATGTTATTGTAACAGCTCATGCATTTATTATAATTTTTTTTATAGTAATACCTGTAATAATTGGTGGTTTTGGTAATTGATTAATTCCATTAATATTAGGGGCACCAGACATAGCTTTCCCTCGTATAAACAATTTAAGCTTCTGGTTATTACCACCCTCTTTATTTTTATTAATTAATTCTTCTTTAGTAGAAAGGGGGGCAGGAACAGGCTGAACAGTATACCCCCCACTTTCATCTAACATTTCCCACTCTGGTGCTTCTGTTGATATAGCAATTTTTTCCCTTCATTTAGCAGGAATTTCTTCAATTTTAGGGGCAATTAACTTTATTACAACAATTATTAATATACGATCTCCTGGAATATCTCTTGAACGCATACCATTATTTGTATGATCAGTTTTTATCACAGCAATTTTACTTCTTTTATCTCTTCCTGTTCTTGCTGGCGCAATTACAATGTTATTAACAGACCGTAATTTTAATACTTCGTTCTTTGACCCTTCTGGAGGAGGTGACCCTATTTTATATCAACATTTATTT
>PHGEO250-10|Ixodes_scapularis|COI-5P|Pending_(*6919)
AACTATATATTTAATTTTTGGAAGCTGAGCAACTATAGTAGGAATATCTATAAGAATTTTAATTCGGACTGAATTAGGTCAACCTGGATCATTAATTGGTAATGACCAAATTTATAATGTTATTGTAACAGCTCATGCTTTTATTATAATTTTTTTTATGGTAATACCTGTAATAATCGGTGGTTTTGGTAATTGGTTAATTCCATTAATATTAGGGGCACCAGACATAGCTTTCCCTCGTATAAACAATTTAAGCTTCTGATTATTACCACCCTCTTTATTTTTATTAATTAATTCTTCTTTAGTAGAAAGGGGGGCAGGAACAGGTTGAACAGTATACCCCCCACTTTCATCTAACATTTCCCATTCTGGTGCTTCTGTTGATATAGCAATTTTTTCCCTTCATTTAGCAGGTATTTCTTCAATTTTAGGAGCAATTAACTTTATTACAACAATTATTAATATACGATCTCCTGGAATATCTCTTGAACGCATACCATTATTTGTATGATCAGTTTTTATCACAGCAATTTTACTTCTTCTATCTCTTCCTGTTCTTGCTGGCGCAATTACAATGTTATTAACAGACCGTAATTTTAATACTTCGTTCTTTGACCCTTCTGGAGGAGGTGACCCTATTTTATATCAACATTTATTT
>PHGEO251-10|Ixodes_scapularis|COI-5P|Pending_(*6919)
AACTATATATTTAATTTTTGGAAGCTGAGCAACTATAGTAGGAATATCTATAAGAATTTTAATTCGGACTGAATTAGGTCAACCTGGATCATTAATTGGTAATGACCAAATTTATAATGTTATTGTAACAGCTCATGCATTTATTATAATTTTTTTTATAGTAATACCTGTAATAATTGGTGGTTTTGGTAATTGGTTAATTCCATTAATATTAGGGGCACCAGACATAGCTTTCCCTCGTATAAACAATTTAAGCTTCTGGTTATTACCACCCTCTTTATTTTTATTAATTAATTCTTCTTTAGTAGAAAGAGGGGCAGGAACAGGCTGAACAGTATACCCCCCACTTTCATCTAACATTTCCCACTCTGGTGCTTCTGTTGATATAGCAATTTTTTCCCTTCATTTAGCAGGTATTTCTTCAATTTTAGGGGCAATTAACTTTATTACAACAATTATTAATATACGATCTCCTGGAATATCTCTTGAACGCATACCATTATTTGTATGATCAGTTTTTATCACAGCAATTTTACTTCTTCTATCTCTTCCTGTTCTTGCTGGCGCAATTACAATGTTATTAACAGACCGTAATTTTAATACTTCGTTCTTTGACCCTTCTGGAGGAGGTGACCCTATTTTATATCAACATTTATTT
>PHGEO252-10|Ixodes_scapularis|COI-5P|Pending_(*6919)
AACTATATATTTAATTTTTGGAAGCTGAGCAACTATAGTAGGAATATCTATAAGAATTTTAATTCGGACTGAATTAGGCCAACCTGGATCATTAATTGGTAATGACCAAATTTATAATGTTATTGTAACAGCTCATGCATTTATTATAATTTTTTTTATAGTAATACCTGTAATAATTGGTGGTTTTGGTAATTGATTAATTCCATTAATATTAGGGGCACCAGACATAGCTTTCCCTCGTATAAACAATTTAAGCTTCTGGTTATTACCACCCTCTTTATTTTTATTAATTAATTCTTCTTTAGTAGAAAGGGGGGCAGGAACAGGCTGAACAGTATACCCCCCACTTTCATCTAACATTTCCCACTCTGGTGCTTCTGTTGATATAGCAATTTTTTCCCTTCATTTAGCAGGAATTTCTTCAATTTTAGGGGCAATTAACTTTATTACAACAATTATTAATATACGATCTCCTGGAATATCTCTTGAACGCATACCATTATTTGTATGATCAGTTTTTATCACAGCAATTTTACTTCTTTTATCTCTTCCTGTTCTTGCTGGCGCAATTACAATGTTATTAACAGACCGTAATTTTAATACTTCGTTCTTTGACCCTTCTGGAGGAGGTGACCCTATTTTATATCAACATTTATTT
>PHGEO253-10|Ixodes_scapularis|COI-5P|Pending_(*6919)
AACTATATATTTAATTTTTGGAAGCTGAGCAACTATAGTAGGAATATCTATAAGAATTTTAATTCGGACTGAATTAGGTCAACCTGGATCATTAATTGGTAATGACCAAATTTATAATGTTATTGTAACAGCTCATGCATTTATTATAATTTTTTTTATGGTAATACCTGTAATAATTGGTGGTTTTGGTAATTGGTTAATTCCATTAATATTAGGGGCACCAGACATAGCTTTCCCTCGTATAAACAATTTAAGCTTCTGATTATTACCACCCTCTTTATTTTTATTAATTAATTCTTCTTTAGTAGAAAGGGGGGCAGGAACAGGCTGAACAGTATACCCCCCACTTTCATCTAACATTTCCCACTCTGGTGCTTCTGTTGATATAGCAATTTTTTCCCTTCATTTAGCAGGTATTTCTTCAATTTTAGGGGCAATTAACTTTATTACAACAATTATTAATATACGATCTCCTGGAATATCTCTTGAACGCATACCATTATTTGTATGATCAGTTTTTATCACAGCAATTTTACTTCTTCTATCTCTTCCTGTTCTTGCTGGCGCAATTACAATGTTATTAACAGACCGTAATTTTAATACTTCGTTCTTTGACCCTTCTGGAGGAGGTGACCCTATTTTATATCAACATTTATTT
>PHGEO254-10|Ixodes_scapularis|COI-5P|Pending_(*6919)
AACTATATATTTAATTTTTGGAAGCTGAGCAACTATAGTAGGAATATCTATAAGAATTTTAATTCGGACTGAATTAGGTCAACCTGGATCATTAATTGGTAATGACCAAATTTATAATGTTATTGTAACAGCTCATGCATTTATTATAATTTTTTTTATAGTAATACCTGTAATAATTGGTGGTTTTGGTAATTGGTTAATTCCATTAATATTAGGGGCACCAGACATAGCTTTCCCTCGTATAAACAATTTAAGCTTCTGGTTATTACCACCCTCTTTATTTTTATTAATTAATTCTTCTTTAGTAGAAAGGGGGGCAGGAACAGGCTGAACAGTATACCCCCCACTTTCATCTAACATTTCCCACTCTGGTGCTTCTGTTGATATAGCAATTTTTTCCCTTCATTTAGCAGGTATTTCTTCAATTTTAGGGGCAATTAACTTTATTACAACAATTATTAATATACGATCTCCTGGAATATCTCTTGAACGCATACCATTATTTGTATGATCAGTTTTTATCACAGCAATTTTACTTCTTCTATCTCTTCCTGTTCTTGCTGGCGCAATTACAATGCTATTAACAGACCGTAATTTTAATACTTCGTTCTTTGACCCTTCTGGAGGAGGTGACCCTATTTTATATCAACATTTATTT
>PHGEO255-10|Ixodes_scapularis|COI-5P|Pending_(*6919)
AACTATATATTTAATTTTTGGAAGCTGAGCAACTATAGTAGGAATATCTATAAGAATTTTAATTCGGACTGAATTAGGTCAACCTGGATCATTAATTGGTAATGACCAAATTTATAATGTTATTGTAACAGCTCATGCATTTATTATAATTTTTTTTATAGTAATACCTGTAATAATTGGTGGTTTTGGTAATTGGTTAATTCCATTAATATTAGGGGCACCAGACATAGCTTTCCCTCGTATAAACAATTTAAGCTTCTGGTTATTACCACCCTCTTTATTTTTATTAATTAATTCTTCTTTAGTAGAAAGGGGGGCAGGAACAGGCTGAACAGTATACCCCCCACTTTCATCTAACATTTCCCACTCTGGTGCTTCTGTTGATATAGCAATTTTTTCCCTTCATTTAGCAGGTATTTCTTCAATTTTAGGGGCAATTAACTTTATTACAACAATTATTAATATACGATCTCCTGGAATATCTCTTGAACGCATACCATTATTTGTATGATCAGTTTTTATCACAGCAATTTTACTTCTTCTATCTCTTCCTGTTCTTGCTGGCGCAATTACAATGCTATTAACAGACCGTAATTTTAATACTTCGTTCTTTGACCCTTCTGGAGGAGGTGATCCTATTTTATATCAACATTTATTT
>PHGEO256-10|Ixodes_scapularis|COI-5P|Pending_(*6919)
AACTATATATTTAATTTTTGGAAGCTGAGCAACTATAGTAGGAATATCTATAAGAATTTTAATTCGGACTGAATTAGGTCAACCTGGATCATTAATTGGTAATGACCAAATTTATAATGTTATTGTAACAGCTCATGCATTTATTATAATTTTTTTTATAGTAATACCTGTAATAATTGGTGGTTTTGGTAATTGGTTAATTCCATTAATATTAGGGGCACCAGACATAGCTTTCCCTCGTATAAACAATTTAAGCTTCTGGTTATTACCACCCTCTTTATTTTTATTAATTAATTCTTCTTTAGTAGAAAGAGGGGCAGGAACAGGCTGAACAGTATACCCCCCACTTTCATCTAACATTTCCCACTCTGGTGCTTCTGTTGATATAGCAATTTTTTCCCTTCATTTAGCAGGTATTTCTTCAATTTTAGGGGCAATTAACTTTATTACAACAATTATTAATATACGATCTCCTGGAATATCTCTTGAACGCATACCATTATTTGTATGATCAGTTTTTATCACAGCAATTTTACTTCTTCTATCTCTTCCTGTTCTTGCTGGCGCAATTACAATGTTATTAACAGACCGTAATTTTAATACTTCGTTCTTTGACCCTTCTGGAGGAGGTGACCCTATTTTATATCAACATTTATTT
>PHGEO257-10|Ixodes_scapularis|COI-5P|Pending_(*6919)
AACTATATATTTAATTTTTGGAAGCTGAGCAACTATAGTAGGAATATCTATAAGAATTTTAATTCGGACTGAATTAGGTCAACCTGGATCATTAATTGGTAATGACCAAATTTATAATGTTATTGTAACAGCTCATGCATTTATTATAATTTTTTTTATAGTAATACCTGTAATAATTGGTGGTTTTGGTAATTGGTTAATTCCATTAATATTAGGGGCACCAGACATAGCTTTCCCTCGTATAAACAATTTAAGCTTCTGGTTATTACCACCCTCTTTATTTTTATTAATTAATTCTTCTTTAGTAGAAAGGGGGGCAGGAACAGGCTGAACAGTATACCCCCCACTTTCATCTAACATTTCCCACTCTGGTGCTTCTGTTGATATAGCAATTTTTTCCCTTCATTTAGCAGGTATTTCTTCAATTTTAGGGGCAATTAACTTTATTACAACAATTATTAATATACGATCTCCTGGAATATCTCTTGAACGCATACCATTATTTGTATGATCAGTTTTTATCACAGCAATTTTACTTCTTCTATCTCTTCCTGTTCTTGCTGGCGCAATTACAATGTTATTAACAGACCGTAATTTTAATACTTCGTTCTTTGACCCTTCTGGAGGAGGTGACCCTATTTTATATCAACATTTATTT
>PHGEO258-10|Ixodes_scapularis|COI-5P|Pending_(*6919)
AACTATATATTTAATTTTTGGAAGCTGAGCAACTATAGTAGGAATATCTATAAGAATTTTAATTCGGACTGAATTAGGTCAACCTGGATCATTAATTGGTAATGACCAAATTTATAATGTTATTGTAACAGCTCATGCATTTATTATAATTTTTTTTATAGTAATACCTGTAATAATTGGTGGTTTTGGTAATTGGTTAATTCCATTAATATTAGGGGCACCAGACATAGCTTTCCCTCGTATAAACAATTTAAGTTTCTGGTTATTACCCCCCTCTTTATTTTTATTAATTAATTCTTCTTTAGTAGAAAGGGGGGCAGGAACAGGATGAACAGTATACCCACCACTTTCATCTAACATTTCCCACTCTGGTGCTTCTGTTGATATAGCAATTTTTTCCCTTCATTTAGCAGGTATTTCTTCAATTTTAGGAGCAATTAACTTTATTACAACAATTATTAATATACGATCTCCTGGAATATCTCTTGAACGCATACCATTATTTGTATGATCAGTTTTTATCACAGCAATTTTACTTCTTCTATCTCTTCCTGTTCTTGCTGGCGCAATTACAATATTATTAACAGACCGTAATTTTAATACTTCGTTCTTTGACCCTTCTGGAGGAGGTGACCCTATTTTATATCAACATTTATTT
>PHGEO259-10|Ixodes_scapularis|COI-5P|Pending_(*6919)
AACTATATATTTAATTTTTGGAAGCTGAGCAACTATAGTAGGAATATCTATAAGAATTTTAATTCGGACTGAATTAGGTCAACCTGGATCATTAATTGGTAATGACCAAATTTATAATGTTATTGTAACAGCTCATGCATTTATTATAATTTTTTTTATAGTAATACCTGTAATAATTGGTGGTTTTGGAAATTGGTTAATTCCATTAATATTAGGGGCACCAGACATAGCTTTCCCTCGTATAAACAATTTAAGCTTCTGGTTATTACCACCCTCTTTATTTTTATTAATTAATTCTTCTTTAGTAGAAAGGGGAGCAGGAACAGGTTGAACAGTATACCCCCCACTTTCATCTAACATTTCCCACTCTGGTGCTTCTGTTGATATAGCAATTTTTTCCCTTCATTTAGCAGGTATTTCTTCAATTTTAGGGGCAATTAACTTTATTACAACAATTATTAATATACGATCTCCTGGAATATCTCTTGAACGCATACCATTATTTGTATGATCAGTTTTTATCACAGCAATTTTACTTCTTCTATCTCTTCCTGTTCTTGCTGGCGCAATTACAATATTATTAACAGACCGTAATTTTAATACTTCGTTCTTTGACCCTTCTGGAGGAGGTGACCCTATTTTATATCAACATTTATTT
>PHGEO260-10|Ixodes_scapularis|COI-5P|Pending_(*6919)
AACTATATATTTAATTTTTGGAAGCTGAGCAACTATAGTAGGAATATCTATAAGAATTTTAATTCGGACTGAATTAGGTCAACCTGGATCATTAATTGGTAATGACCAAATTTATAATGTTATTGTAACAGCTCATGCTTTTATTATAATTTTTTTTATGGTAATACCTGTAATAATCGGTGGTTTTGGTAATTGGTTAATTCCATTAATATTAGGGGCACCAGATATAGCTTTCCCTCGTATAAACAATTTAAGCTTCTGATTATTACCACCCTCTTTATTTTTATTAATTAATTCTTCTTTAGTAGAAAGGGGGGCAGGAACAGGTTGAACAGTATACCCCCCACTTTCATCTAACATTTCCCATTCTGGTGCTTCTGTTGATATAGCAATTTTTTCCCTTCATTTAGCAGGTATTTCTTCAATTTTAGGAGCAATTAACTTTATTACAACAATTATTAATATACGATCTCCTGGAATATCTCTTGAACGCATACCATTATTTGTATGATCAGTTTTTATCACAGCAATTTTACTTCTTCTATCTCTTCCTGTTCTTGCTGGCGCAATTACAATGTTATTAACAGACCGTAATTTTAATACTTCGTTCTTTGACCCTTCTGGAGGAGGTGACCCTATTTTATATCAACATTTATTT
>PHGEO261-10|Ixodes_scapularis|COI-5P|Pending_(*6919)
AACTATATATTTAATTTTTTGAAGCTGAGCAACTATAGTAGGAATATCTATAAGAATTTTAATTCGGACTGAATTAGGTCAACCTGGATCATTAATTGGTAATGACCAAATTTATAATGTTATTGTAACAGCTCATGCATTTATTATAATTTTTTTTATAGTAATACCTGTAATAATTGGTGGTTTTGGTAATTGGTTAATTCCATTAATATTAGGAGCACCAGACATAGCTTTCCCTCGTATAAACAATTTAAGCTTCTGGTTATTACCACCCTCTTTATTTTTATTAATTAATTCTTCTTTAGTAGAAAGGGGGGCAGGAACAGGCTGAACAGTATACCCCCCACTTTCATCTAACATTTCCCACTCTGGTGCTTCTGTTGATATAGCAATTTTTTCCCTTCATTTAGCAGGTATTTCTTCAATTTTAGGGGCAATTAACTTTATTACAACAATTATTAATATACGATCTCCTGGAATATCTCTTGAACGCATACCATTATTTGTATGATCAGTTTTTATCACAGCAATTTTACTTCTTCTATCTCTTCCTGTTCTTGCTGGCGCAATTACAATGTTATTAACAGACCGTAATTTTAATACTTCGTTCTTTGACCCTTCTGGAGGAGGTGACCCTATTTTATATCAACATTTATTT
>PHGEO262-10|Ixodes_scapularis|COI-5P|Pending_(*6919)
AACTATATATTTAATTTTTGGAAGCTGAGCAACTATAGTAGGAATATCTATAAGAATTTTAATTCGGACTGAATTAGGTCAACCTGGATCATTAATTGGTAATGACCAAATTTATAATGTTATTGTAACAGCTCATGCATTTATTATAATTTTTTTTATAGTAATACCTGTAATAATTGGTGGTTTTGGTAATTGGTTAATTCCATTAATATTAGGGGCACCAGACATAGCTTTCCCTCGTATAAACAATTTAAGTTTCTGGTTATTACCCCCCTCTTTATTTTTATTAATTAATTCTTCTTTAGTAGAAAGGGGGGCAGGAACAGGATGAACAGTATACCCACCACTTTCATCTAACATTTCCCACTCTGGTGCTTCTGTTGATATAGCAATTTTTTCCCTTCATTTAGCAGGTATTTCTTCAATTTTAGGAGCAATTAACTTTATTACAACAATTATTAATATACGATCTCCTGGAATATCTCTTGAACGCATACCATTATTTGTATGATCAGTTTTTATCACAGCAATTTTACTTCTTCTATCTCTTCCTGTTCTTGCTGGCGCAATTACAATATTATTAACAGACCGTAATTTTAATACTTCGTTCTTTGACCCTTCTGGAGGAGGTGACCCTATTTTATATCAACATTTATTT
>PHGEO263-10|Ixodes_scapularis|COI-5P|Pending_(*6919)
AACTATATATTTAATTTTTGGAAGCTGAGCAACTATAGTAGGAATATCTATAAGAATTTTAATTCGGACTGAATTAGGTCAACCTGGATCATTAATTGGTAATGACCAAATTTATAATGTTATTGTAACAGCTCATGCATTTATTATAATTTTTTTTATAGTAATACCTGTAATAATTGGTGGTTTTGGTAATTGGTTAATTCCATTAATATTAGGGGCACCAGACATAGCTTTCCCTCGTATAAATAATTTAAGCTTCTGGTTATTACCACCCTCTTTATTTTTATTAATTAATTCTTCTTTAGTAGAAAGGGGGGCAGGAACAGGCTGAACAGTATATCCCCCACTTTCATCTAACATTTCCCACTCTGGTGCTTCTGTTGATATAGCAATTTTTTCCCTTCATTTAGCAGGTATTTCTTCAATTTTAGGGGCAATTAACTTTATTACAACAATTATTAATATACGATCTCCTGGAATATCTCTTGAACGCATACCATTATTTGTATGATCAGTTTTTATCACAGCAATTTTACTTCTTCTATCTCTTCCTGTTCTTGCTGGCGCAATTACAATGTTATTAACAGACCGTAATTTTAATACTTCGTTCTTTGACCCTTCTGGAGGAGGTGACCCTATTTTATATCAACATTTATTT
>PHGEO264-10|Ixodes_scapularis|COI-5P|Pending_(*6919)
AACTATATATTTAATTTTTGGAAGCTGAGCAACTATAGTAGGAATATCTATAAGAATTTTAATTCGGACTGAATTAGGCCAACCTGGATCATTAATTGGTAATGACCAAATTTATAATGTTATTGTAACAGCTCATGCATTTATTATAATTTTTTTTATAGTAATACCTGTAATAATTGGTGGTTTTGGTAATTGATTAATTCCATTAATATTAGGGGCACCAGACATAGCTTTCCCTCGTATAAACAATTTAAGCTTCTGGTTATTACCACCCTCTTTATTTTTATTAATTAATTCTTCTTTAGTAGAAAGGGGGGCAGGAACAGGCTGAACAGTATACCCCCCACTTTCATCTAACATTTCCCACTCTGGTGCTTCTGTTGATATAGCAATTTTTTCCCTTCATTTAGCAGGAATTTCTTCAATTTTAGGGGCAATTAACTTTATTACAACAATTATTAATATACGATCTCCTGGAATATCTCTTGAACGCATACCATTATTTGTATGATCAGTTTTTATCACAGCAATTTTACTTCTTTTATCTCTTCCTGTTCTTGCTGGCGCAATTACAATGTTATTAACAGACCGTAATTTTAATACTTCGTTCTTTGACCCTTCTGGAGGAGGTGACCCTATTTTATATCAACATTTATTT
>PHGEO266-10|Ixodes_scapularis|COI-5P|Pending_(*6919)
AACTATATATTTAATTTTTGGAAGCTGAGCAACTATAGTAGGAATATCTATAAGAATTTTAATTCGGACTGAATTAGGTCAACCTGGATCATTAATTGGTAATGACCAAATTTATAATGTTATTGTAACAGCTCATGCATTTATTATAATTTTTTTTATAGTAATACCTGTAATAATTGGTGGTTTTGGTAATTGGTTAATTCCATTAATATTAGGGGCACCAGACATAGCTTTCCCTCGTATAAACAATTTAAGCTTCTGGTTATTACCACCCTCTTTATTTTTATTAATTAATTCTTCTTTAGTAGAAAGGGGGGCAGGAACAGGCTGAACAGTATACCCCCCACTTTCATCTAACATTTCCCACTCTGGTGCTTCTGTTGATATAGCAATTTTTTCCCTTCATTTAGCAGGTATTTCTTCAATTTTAGGGGCAATTAACTTTATTACAACAATTATTAATATACGATCTCCTGGAATATCTCTTGAACGCATACCATTATTTGTATGATCAGTTTTTATCACAGCAATTTTACTTCTTCTATCTCTTCCTGTTCTTGCTGGCGCAATTACAATGCTATTAACAGACCGTAATTTTAATACTTCGTTCTTTGACCCTTCTGGAGGAGGTGACCCTATTTTATATCAACATTTATTT
>PHGEO267-10|Ixodes_scapularis|COI-5P|Pending_(*6919)
AACTATATATTTAATTTTTGGAAGCTGAGCAACTATAGTAGGAATATCTATAAGAATTTTAATTCGGACTGAATTAGGTCAACCTGGATCATTAATTGGTAATGACCAAATTTATAATGTTATTGTAACAGCTCATGCATTTATTATAATTTTTTTTATAGTAATACCTGTAATAATTGGTGGTTTTGGTAATTGGTTAATTCCATTAATATTAGGGGCACCAGACATAGCTTTCCCTCGTATAAACAATTTAAGCTTCTGGTTATTACCACCCTCTTTATTTTTATTAATTAATTCTTCTTTAGTAGAAAGGGGGGCAGGAACAGGCTGAACAGTATACCCCCCACTTTCATCTAACATTTCCCACTCTGGTGCTTCTGTTGATATAGCAATTTTTTCCCTTCATTTAGCAGGTATTTCTTCAATTTTAGGGGCAATTAACTTTATTACAACAATTATTAATATACGATCTCCTGGAATATCTCTTGAACGCATACCATTATTTGTATGATCAGTTTTTATCACAGCAATTTTACTTCTTCTATCTCTTCCTGTTCTTGCTGGCGCAATTACAATGCTATTAACAGACCGTAATTTTAATACTTCGTTCTTTGACCCTTCTGGAGGAGGTGACCCTATTTTATATCAACATTTATTT
>PHGEO268-10|Ixodes_scapularis|COI-5P|Pending_(*6919)
AACTATATATTTAATTTTTGGAAGCTGAGCAACTATAGTAGGAATATCTATAAGAATTTTAATTCGGACTGAATTAGGCCAACCTGGATCATTAATTGGTAATGACCAAATTTATAATGTTATTGTAACAGCTCATGCATTTATTATAATTTTTTTTATAGTAATACCTGTAATAATTGGTGGTTTTGGTAATTGATTAATTCCATTAATATTAGGGGCACCAGACATAGCTTTCCCTCGTATAAACAATTTAAGCTTCTGGTTATTACCACCCTCTTTATTTTTATTAATTAATTCTTCTTTAGTAGAAAGGGGGGCAGGAACAGGCTGAACAGTATACCCCCCACTTTCATCTAACATTTCCCACTCTGGTGCTTCTGTTGATATAGCAATTTTTTCCCTTCATTTAGCAGGAATTTCTTCAATTTTAGGGGCAATTAACTTTATTACAACAATTATTAATATACGATCTCCTGGAATATCTCTTGAACGCATACCATTATTTGTATGATCAGTTTTTATCACAGCAATTTTACTTCTTTTATCTCTTCCTGTTCTTGCTGGCGCAATTACAATGTTATTAACAGACCGTAATTTTAATACTTCGTTCTTTGACCCTTCTGGAGGAGGTGACCCTATTTTATATCAACATTTATTT
>PHGEO270-10|Ixodes_scapularis|COI-5P|Pending_(*6919)
AACTATATATTTAATTTTTGGAAGCTGAGCAACTATAGTAGGAATATCTATAAGAATTTTAATTCGGACTGAATTAGGTCAACCTGGATCATTAATTGGTAATGACCAAATTTATAATGTTATTGTAACAGCTCATGCATTTATTATAATTTTTTTTATAGTAATACCTGTAATAATTGGTGGTTTTGGTAATTGGTTAATTCCATTAATATTAGGGGCACCAGACATAGCTTTCCCTCGTATAAACAATTTAAGCTTCTGGTTATTACCACCCTCTTTATTTTTATTAATTAATTCTTCTTTAGTAGAAAGAGGGGCAGGAACAGGCTGAACAGTATACCCCCCACTTTCATCTAACATTTCCCACTCTGGTGCTTCTGTTGATATAGCAATTTTTTCCCTTCATTTAGCAGGTATTTCTTCAATTTTAGGGGCAATTAACTTTATTACAACAATTATTAATATACGATCTCCTGGAATATCTCTTGAACGCATACCATTATTTGTATGATCAGTTTTTATCACAGCAATTTTACTTCTTCTATCTCTTCCTGTTCTTGCTGGCGCAATTACAATGTTATTAACAGACCGTAATTTTAATACTTCGTTCTTTGACCCTTCTGGAGGAGGTGACCCTATTTTATATCAACATTTATTT
>PHGEO271-10|Ixodes_scapularis|COI-5P|Pending_(*6919)
AACTATATATTTAATTTTTGGAAGCTGAGCAACTATAGTAGGAATATCTATAAGAATTTTAATTCGGACTGAATTAGGTCAACCTGGATCATTAATTGGTAATGACCAAATTTATAATGTTATTGTAACAGCTCATGCTTTTATTATAATTTTTTTTATGGTAATACCTGTAATAATCGGTGGTTTTGGTAATTGGTTAATTCCATTAATATTAGGGGCACCAGATATAGCTTTCCCTCGTATAAACAATTTAAGCTTCTGATTATTACCACCCTCTTTATTTTTATTAATTAATTCTTCTTTAGTAGAAAGGGGGGCAGGAACAGGTTGAACAGTATACCCCCCACTTTCATCTAACATTTCCCATTCTGGTGCTTCTGTTGATATAGCAATTTTTTCCCTTCATTTAGCAGGTATTTCTTCAATTTTAGGAGCAATTAACTTTATTACAACAATTATTAATATACGATCTCCTGGAATATCTCTTGAACGCATACCATTATTTGTATGATCAGTTTTTATCACAGCAATTTTACTTCTTCTATCTCTTCCTGTTCTTGCTGGCGCAATTACAATGTTATTAACAGACCGTAATTTTAATACTTCGTTCTTTGACCCTTCTGGAGGAGGTGACCCTATTTTATATCAACATTTATTT
>PHGEO273-10|Ixodes_scapularis|COI-5P|Pending_(*6919)
AACTATATATTTAATTTTTGGAAGCTGAGCAACTATAGTAGGAATATCTATAAGAATTTTAATTCGGACTGAATTAGGTCAACCTGGATCATTAATTGGTAATGACCAAATTTATAATGTTATTGTAACAGCTCATGCTTTTATTATAATTTTTTTTATGGTAATACCTGTAATAATCGGTGGTTTTGGTAATTGGTTAATTCCATTAATATTAGGGGCACCAGATATAGCTTTCCCTCGTATAAACAATTTAAGCTTCTGATTATTACCACCCTCTTTATTTTTATTAATTAATTCTTCTTTAGTAGAAAGGGGGGCAGGAACAGGTTGAACAGTATACCCCCCACTTTCATCTAACATTTCCCATTCTGGTGCTTCTGTTGATATAGCAATTTTTTCCCTTCATTTAGCAGGTATTTCTTCAATTTTAGGAGCAATTAACTTTATTACAACAATTATTAATATACGATCTCCTGGAATATCTCTTGAACGCATACCATTATTTGTATGATCAGTTTTTATCACAGCAATTTTACTTCTTCTATCTCTTCCTGTTCTTGCTGGCGCAATTACAATGTTATTAACAGACCGTAATTTTAATACTTCGTTCTTTGACCCTTCTGGAGGAGGTGACCCTATTTTATATCAACATTTATTT
>PHGEO276-10|Ixodes_scapularis|COI-5P|Pending_(*6919)
AACTATATATTTAATTTTTGGAAGCTGAGCAACTATAGTAGGAATATCTATAAGAATTTTAATTCGGACTGAATTAGGTCAACCTGGATCATTAATTGGTAATGACCAAATTTATAATGTTATTGTAACAGCTCATGCATTTATTATAATTTTTTTTATAGTAATACCTGTAATAATTGGTGGTTTTGGTAATTGGTTAATTCCATTAATATTAGGGGCACCAGACATAGCTTTCCCTCGTATAAACAATTTAAGCTTCTGGTTATTACCACCCTCTTTATTTTTATTAATTAATTCTTCTTTAGTAGAAAGGGGGGCAGGGACAGGCTGAACAGTATACCCCCCACTTTCATCTAACATTTCCCACTCTGGTGCTTCTGTTGATATAGCAATTTTTTCCCTTCATTTAGCAGGTATTTCTTCAATTTTAGGGGCAATTAACTTTATTACAACAATTATTAATATACGATCTCCTGGAATATCTCTTGAACGCATACCATTATTTGTATGATCAGTTTTTATTACAGCAATTTTACTTCTTCTATCTCTTCCTGTTCTTGCTGGCGCAATTACAATGTTATTAACAGACCGTAATTTTAATACTTCGTTCTTTGACCCTTCTGGAGGAGGTGACCCTATTTTATATCAACATTTATTT
>PHGEO277-10|Ixodes_scapularis|COI-5P|Pending_(*6919)
AACTATATATTTAATTTTTGGAAGCTGAGCAACTATAGTAGGAATATCTATAAGAATTTTAATTCGGACTGAATTAGGCCAACCTGGATCATTAATTGGTAATGACCAAATTTATAATGTTATTGTAACAGCTCATGCATTTATTATAATTTTTTTTATAGTAATACCTGTAATAATTGGTGGTTTTGGTAATTGATTAATTCCATTAATATTAGGGGCACCAGACATAGCTTTCCCTCGTATAAACAATTTAAGCTTCTGGTTATTACCACCCTCTTTATTTTTATTAATTAATTCTTCTTTAGTAGAAAGGGGGGCAGGAACAGGCTGAACAGTATACCCCCCACTTTCATCTAACATTTCCCACTCTGGTGCTTCTGTTGATATAGCAATTTTTTCCCTTCATTTAGCAGGAATTTCTTCAATTTTAGGGGCAATTAACTTTATTACAACAATTATTAATATACGATCTCCTGGAATATCTCTTGAACGCATACCATTATTTGTATGATCAGTTTTTATCACAGCAATTTTACTTCTTTTATCTCTTCCTGTTCTTGCTGGCGCAATTACAATGTTATTAACAGACCGTAATTTTAATACTTCGTTCTTTGACCCTTCTGGAGGAGGTGACCCTATTTTATATCAACATTTATTT
>PHGEO278-10|Ixodes_scapularis|COI-5P|Pending_(*6919)
AACTATATATTTAATTTTTGGAAGCTGAGCAACTATAGTAGGAATATCTATAAGAATTTTAATTCGGACTGAATTAGGTCAACCTGGATCATTAATTGGTAATGACCAAATTTATAATGTTATTGTAACAGCTCATGCATTTATTATAATTTTTTTTATAGTAATACCTGTAATAATTGGTGGTTTTGGTAACTGGTTAATTCCATTAATATTAGGGGCACCAGACATAGCTTTCCCTCGTATAAACAATTTAAGCTTCTGGTTATTACCACCCTCTTTATTTTTATTAATTAATTCTTCTTTAGTAGAAAGGGGGGCAGGAACAGGCTGAACAGTATACCCCCCGCTTTCATCTAACATTTCCCACTCTGGTGCTTCTGTTGATATAGCAATTTTTTCCCTTCATTTAGCAGGTATTTCTTCAATTTTAGGGGCAATTAACTTTATTACAACAATTATTAATATACGATCTCCTGGAATATCTCTTGAACGCATACCATTATTTGTATGATCAGTTTTTATCACAGCAATTTTACTTCTTCTATCTCTTCCTGTTCTTGCTGGCGCAATTACAATGCTATTAACAGACCGTAATTTTAATACTTCGTTCTTTGACCCTTCTGGAGGAGGTGACCCTATTTTATATCAACATTTATTT
>PHGEO279-10|Ixodes_scapularis|COI-5P|Pending_(*6919)
AACTATATATTTAATTTTTGGAAGCTGAGCAACTATAGTAGGAATATCTATAAGAATTTTAATTCGGACTGAATTAGGTCAACCTGGATCATTAATTGGTAATGACCAAATTTATAATGTTATTGTAACAGCTCATGCTTTTATTATAATTTTTTTTATGGTAATACCTGTAATAATCGGTGGTTTTGGTAATTGGTTAATTCCATTAATATTAGGGGCACCAGACATAGCTTTCCCTCGTATAAACAATTTAAGCTTCTGATTATTACCACCCTCTTTATTTTTATTAATTAATTCTTCTTTAGTAGAAAGGGGGGCAGGAACAGGTTGAACAGTATACCCCCCACTTTCATCTAACATTTCCCATTCTGGTGCTTCTGTTGATATAGCAATTTTTTCCCTTCATTTAGCAGGTATTTCTTCAATTTTAGGAGCAATTAACTTTATTACAACAATTATTAATATACGATCTCCTGGAATATCTCTTGAACGCATACCATTATTTGTATGATCAGTTTTTATCACAGCAATTTTACTTCTTCTATCTCTTCCTGTTCTTGCTGGCGCAATTACAATGTTATTAACAGACCGTAATTTTAATACTTCGTTCTTTGACCCTTCTGGAGGAGGTGACCCTATTTTATATCAACATTTATTT
>PHGEO280-10|Ixodes_scapularis|COI-5P|Pending_(*6919)
AACTATATATTTAATTTTTGGAAGCTGAGCAACTATAGTAGGAATATCTATAAGAATTTTAATTCGGACTGAATTAGGTCAACCTGGATCATTAATTGGTAATGACCAAATTTATAATGTTATTGTAACAGCTCATGCTTTTATTATAATTTTTTTTATGGTAATACCTGTAATAATCGGTGGTTTTGGTAATTGGTTAATTCCATTAATATTAGGGGCACCAGACATAGCTTTCCCTCGTATAAACAATTTAAGCTTCTGATTATTACCACCCTCTTTATTTTTATTAATTAATTCTTCTTTAGTAGAAAGGGGGGCAGGAACAGGTTGAACAGTATACCCCCCACTTTCATCTAACATTTCCCATTCTGGTGCTTCTGTTGATATAGCAATTTTTTCCCTTCATTTAGCAGGTATTTCTTCAATTTTAGGAGCAATTAACTTTATTACAACAATTATTAATATACGATCTCCTGGAATATCTCTTGAACGCATACCATTATTTGTATGATCAGTTTTTATCACAGCAATTTTACTTCTTCTATCTCTTCCTGTTCTTGCTGGCGCAATTACAATGTTATTAACAGACCGTAATTTTAATACTTCGTTCTTTGACCCTTCTGGAGGAGGTGACCCTATTTTATATCAACATTTATTT
>PHGEO281-10|Ixodes_scapularis|COI-5P|Pending_(*6919)
AACTATATATTTAATTTTTGGAAGCTGAGCAACTATAGTAGGAATATCTATAAGAATTTTAATTCGGACTGAATTAGGTCAACCTGGATCATTAATTGGTAATGACCAAATTTATAATGTTATTGTAACAGCTCATGCATTTATTATAATTTTTTTTATAGTAATACCTGTAATAATTGGTGGTTTTGGTAATTGGTTAATTCCATTAATATTAGGGGCACCAGACATAGCTTTCCCTCGTATAAACAATTTAAGCTTCTGGTTATTACCACCCTCTTTATTTTTATTAATTAATTCTTCTTTAGTAGAAAGGGGGGCAGGAACAGGCTGAACAGTATACCCCCCACTTTCATCTAACATTTCCCACTCTGGTGCTTCTGTTGATATAGCAATTTTTTCCCTTCATTTAGCAGGTATTTCTTCAATTTTAGGGGCAATTAACTTTATTACAACAATTATTAATATACGATCTCCTGGAATATCTCTTGAACGCATACCATTATTTGTATGATCAGTTTTTATCACAGCAATTTTACTTCTTCTATCTCTTCCTGTTCTTGCTGGCGCAATTACAATGCTATTAACAGACCGTAATTTTAATACTTCGTTCTTTGACCCTTCTGGAGGAGGTGACCCTATTTTATATCAACATTTATTT
>PHGEO282-10|Ixodes_scapularis|COI-5P|Pending_(*6919)
AACTATATATTTAATTTTTGGAAGCTGAGCAACTATAGTAGGAATATCTATAAGAATTTTAATTCGGACTGAATTAGGTCAACCTGGATCATTAATTGGTAATGACCAAATTTATAATGTTATTGTAACAGCTCATGCATTTATTATAATTTTTTTTATAGTAATACCTGTAATAATTGGTGGTTTTGGTAATTGGTTAATTCCATTAATATTAGGGGCACCAGACATAGCTTTCCCTCGTATAAACAATTTAAGCTTCTGGTTATTACCACCCTCTTTATTTTTATTAATTAATTCTTCTTTAGTAGAAAGAGGGGCAGGAACAGGCTGAACAGTATACCCCCCACTTTCATCTAACATTTCCCACTCTGGTGCTTCTGTTGATATAGCAATTTTTTCCCTTCATTTAGCAGGTATTTCTTCAATTTTAGGGGCAATTAACTTTATTACAACAATTATTAATATACGATCTCCTGGAATATCTCTTGAACGCATACCATTATTTGTATGATCAGTTTTTATCACAGCAATTTTACTTCTTCTATCTCTTCCTGTTCTTGCTGGCGCAATTACAATGTTATTAACAGACCGTAATTTTAATACTTCGTTCTTTGACCCTTCTGGAGGAGGTGACCCTATTTTATATCAACATTTATTT
>PHGEO283-10|Ixodes_scapularis|COI-5P|Pending_(*6919)
AACTATATATTTAATTTTTGGAAGCTGAGCAACTATAGTAGGAATATCTATAAGAATTTTAATTCGGACTGAATTAGGTCAACCTGGATCATTAATTGGTAATGACCAAATTTATAATGTTATTGTAACAGCTCATGCATTTATTATAATTTTTTTTATAGTAATACCTGTAATAATTGGTGGTTTTGGTAATTGGTTAATTCCATTAATATTAGGGGCACCAGACATAGCTTTCCCTCGTATAAACAATTTAAGCTTCTGGTTATTACCACCCTCTTTATTTTTATTAATTAATTCTTCTTTAGTAGAAAGGGGGGCAGGAACAGGCTGAACAGTATACCCCCCACTTTCATCTAACATTTCCCACTCTGGTGCTTCTGTTGATATAGCAATTTTTTCCCTTCATTTAGCAGGTATTTCTTCTATTTTAGGGGCAATTAACTTTATTACAACAATTATTAATATACGATCTCCTGGAATATCTCTTGAACGAATACCATTATTTGTATGATCAGTTTTTATCACAGCAATTTTACTTCTTCTATCTCTTCCTGTTCTTGCTGGCGCAATTACAATGCTATTAACAGACCGTAATTTTAATACTTCGTTCTTTGACCCTTCTGGAGGAGGTGACCCTATTTTATATCAACATTTATTT
>PHGEO285-10|Ixodes_scapularis|COI-5P|Pending_(*6919)
AACTATATATTTAATTTTTGGAAGCTGAGCAACTATAGTAGGAATATCTATAAGAATTTTAATTCGGACTGAATTAGGTCAACCTGGATCATTAATTGGTAATGACCAAATTTATAATGTTATTGTAACAGCTCATGCTTTTATTATAATTTTTTTTATGGTAATACCTGTAATAATCGGTGGTTTTGGTAATTGGTTAATTCCATTAATATTAGGGGCACCAGATATAGCTTTCCCTCGTATAAACAATTTAAGCTTCTGATTATTACCACCCTCTTTATTTTTATTAATTAATTCTTCTTTAGTAGAAAGGGGGGCAGGAACAGGTTGAACAGTATACCCCCCACTTTCATCTAACATTTCCCATTCTGGTGCTTCTGTTGATATAGCAATTTTTTCCCTTCATTTAGCAGGTATTTCTTCAATTTTAGGAGCAATTAACTTTATTACAACAATTATTAATATACGATCTCCTGGAATATCTCTTGAACGCATACCATTATTTGTATGATCAGTTTTTATCACAGCAATTTTACTTCTTCTATCTCTTCCTGTTCTTGCTGGCGCAATTACAATGTTATTAACAGACCGTAATTTTAATACTTCGTTCTTTGACCCTTCTGGGGGAGGTGACCCTATTTTATATCAACATTTATTT
>PHGEO286-10|Ixodes_scapularis|COI-5P|Pending_(*6919)
AACTATATATTTAATTTTTGGAAGCTGAGCAACTATAGTAGGAATATCTATAAGAATTTTAATTCGGACTGAATTAGGCCAACCTGGATCATTAATTGGTAATGACCAAATTTATAATGTTATTGTAACAGCTCATGCATTTATTATAATTTTTTTTATAGTAATACCTGTAATAATTGGTGGTTTTGGTAATTGATTAATTCCATTAATATTAGGGGCACCAGACATAGCTTTCCCTCGTATAAACAATTTAAGCTTCTGGTTATTACCACCCTCTTTATTTTTATTAATTAATTCTTCTTTAGTAGAAAGGGGGGCAGGAACAGGCTGAACAGTATACCCCCCACTTTCATCTAACATTTCCCACTCTGGTGCTTCTGTTGATATAGCAATTTTTTCCCTTCATTTAGCAGGAATTTCTTCAATTTTAGGGGCAATTAACTTTATTACAACAATTATTAATATACGATCTCCTGGAATATCTCTTGAACGCATACCATTATTTGTATGATCAGTTTTTATCACAGCAATTTTACTTCTTTTATCTCTTCCTGTTCTTGCTGGCGCAATTACAATGTTATTAACAGACCGTAATTTTAATACTTCGTTCTTTGACCCTTCTGGAGGAGGTGACCCTATTTTATATCAACATTTATTT
>PHGEO287-10|Ixodes_scapularis|COI-5P|Pending_(*6919)
AACTATATATTTAATTTTTGGAAGCTGAGCAACTATAGTAGGAATATCTATAAGAATTTTAATTCGGACTGAATTAGGTCAACCTGGATCATTAATTGGTAATGACCAAATTTATAATGTTATTGTAACAGCTCATGCATTTATTATAATTTTTTTTATAGTAATACCTGTAATAATTGGTGGTTTTGGTAATTGGTTAATTCCATTAATATTAGGGGCACCAGACATAGCTTTCCCTCGTATAAACAATTTAAGCTTCTGGTTATTACCACCCTCTTTATTTTTATTAATTAATTCTTCTTTAGTAGAAAGGGGGGCAGGAACAGGCTGAACAGTATACCCCCCACTTTCATCTAACATTTCCCACTCTGGTGCTTCTGTTGATATAGCAATTTTTTCCCTTCATTTAGCAGGTATTTCTTCAATTTTAGGGGCAATTAACTTTATTACAACAATTATTAATATACGATCTCCTGGAATATCTCTTGAACGCATACCATTATTTGTATGATCAGTTTTTATCACAGCAATTTTACTTCTTCTATCTCTTCCTGTTCTTGCTGGCGCAATTACAATGTTATTAACAGACCGTAATTTTAATACTTCGTTCTTTGACCCTTCTGGAGGAGGTGACCCTATTTTATATCAACATTTATTT
>PHGEO288-10|Ixodes_scapularis|COI-5P|Pending_(*6919)
AACTATATATTTAATTTTTTGAAGCTGAGCAACTATAGTAGGAATATCTATAAGAATTTTAATTCGGACTGAATTAGGTCAACCTGGATCATTAATTGGTAATGACCAAATTTATAATGTTATTGTAACAGCTCATGCATTTATTATAATTTTTTTTATAGTAATACCTGTAATAATTGGTGGTTTTGGTAATTGGTTAATTCCATTAATATTAGGGGCACCAGACATAGCTTTCCCTCGTATAAACAATTTAAGCTTCTGGTTATTACCACCCTCTTTATTTTTATTAATTAATTCTTCTTTAGTAGAAAGGGGGGCAGGAACAGGCTGAACAGTATACCCCCCACTTTCATCTAACATTTCCCACTCTGGTGCTTCTGTTGATATAGCAATTTTTTCCCTTCATTTAGCAGGTATTTCTTCAATTTTAGGGGCAATTAACTTTATTACAACAATTATTAATATACGATCTCCTGGAATATCTCTTGAACGCATACCATTATTTGTATGATCAGTTTTTATCACAGCAATTTTACTTCTTCTATCTCTTCCTGTTCTTGCTGGCGCAATTACAATGTTATTAACAGACCGTAATTTTAATACTTCGTTCTTTGACCCTTCTGGAGGAGGTGACCCTATTTTATATCAACATTTATTT
>PHGEO289-10|Ixodes_scapularis|COI-5P|Pending_(*6919)
AACTATATATTTAATTTTTGGAAGCTGAGCAACTATAGTAGGAATATCTATAAGAATTTTAATTCGGACTGAATTAGGTCAACCTGGATCATTAATTGGTAATGACCAAATTTATAATGTTATTGTAACAGCTCATGCATTTATTATAATTTTTTTTATAGTAATACCTGTAATAATTGGTGGTTTTGGAAATTGGTTAATTCCATTAATATTAGGGGCACCAGACATAGCTTTCCCTCGTATAAACAATTTAAGCTTCTGGTTATTACCACCCTCTTTATTTTTATTAATTAATTCTTCTTTAGTAGAAAGGGGAGCAGGAACAGGTTGAACAGTATACCCCCCACTTTCATCTAACATTTCCCACTCTGGTGCTTCTGTTGATATAGCAATTTTTTCCCTTCATTTAGCAGGTATTTCTTCAATTTTAGGGGCAATTAACTTTATTACAACAATTATTAATATACGATCTCCTGGAATATCTCTTGAACGCATACCATTATTTGTATGATCAGTTTTTATCACAGCAATTTTACTTCTTCTATCTCTTCCTGTTCTTGCTGGCGCAATTACAATATTATTAACAGACCGTAATTTTAATACTTCGTTCTTTGACCCTTCTGGAGGAGGTGACCCTATTTTATATCAACATTTATTT
>PHGEO290-10|Ixodes_scapularis|COI-5P|Pending_(*6919)
AACTATATATTTAATTTTTGGAAGCTGAGCAACTATAGTAGGAATATCTATAAGAATTTTAATTCGGACTGAATTAGGTCAACCTGGATCCTTAATTGGTAATGACCAAATTTATAATGTTATTGTAACAGCTCATGCATTTATTATAATTTTTTTTATGGTAATACCTGTAATAATTGGTGGTTTTGGTAATTGGTTAATTCCATTAATATTAGGGGCACCAGACATAGCTTTCCCTCGTATAAACAATTTAAGCTTCTGGTTATTACCACCCTCTTTATTTTTATTAATTAATTCTTCTTTAGTAGAAAGGGGGGCAGGAACAGGCTGAACAGTATACCCCCCACTTTCATCTAACATTTCCCACTCTGGTGCTTCTGTTGATATAGCAATTTTTTCCCTTCATTTAGCAGGTATTTCTTCAATTTTAGGGGCAATTAACTTTATTACAACAATTATTAATATACGATCTCCTGGAATATCTCTTGAACGCATACCATTATTTGTATGATCAGTTTTTATCACAGCAATTTTACTTCTTCTATCTCTTCCCGTTCTTGCTGGCGCAATTACAATGTTATTAACAGACCGTAATTTTAATACTTCGTTCTTTGACCCTTCTGGAGGAGGTGACCCTATTTTATATCAACATTTATTT
>PHGEO291-10|Ixodes_scapularis|COI-5P|Pending_(*6919)
AACTATATATTTAATTTTTGGAAGCTGAGCAACTATAGTAGGAATATCTATAAGAATTTTAATTCGGACTGAATTAGGCCAACCTGGATCATTAATTGGTAATGACCAAATTTATAATGTTATTGTAACAGCTCATGCATTTATTATAATTTTTTTTATAGTAATACCTGTAATAATTGGTGGTTTTGGTAATTGATTAATTCCATTAATATTAGGGGCACCAGACATAGCTTTCCCTCGTATAAACAATTTAAGCTTCTGGTTATTACCACCCTCTTTATTTTTATTAATTAATTCTTCTTTAGTAGAAAGGGGGGCAGGAACAGGCTGAACAGTATACCCCCCACTTTCAGCTAACATTTCCCACTCTGGTGCTTCTGTTGATATAGCAATTTTTTCCCTTCATTTAGCAGGAATTTCTTCAATTTTAGGGGCAATTAACTTTATTACAACAATTATTAATATACGATCTCCTGGAATATCTCTTGAACGCATACCATTATTTGTATGATCAGTTTTTATCACAGCAATTTTACTTCTTTTATCTCTTCCTGTTCTTGCTGGCGCAATTACAATGTTATTAACAGACCGTAATTTTAATACTTCGTTCTTTGACCCTTCTGGAGGAGGTGACCCTATTTTATATCAACATTTATTT
>PHGEO292-10|Ixodes_scapularis|COI-5P|Pending_(*6919)
AACTATATATTTAATTTTTGGAAGCTGAGCAACTATAGTAGGAATATCTATAAGAATTTTAATTCGGACTGAATTAGGTCAACCTGGATCATTAATTGGTAATGACCAAATTTATAATGTTATTGTAACAGCTCATGCATTTATTATAATTTTTTTTATAGTAATACCTGTAATAATTGGTGGTTTTGGTAATTGGTTAATTCCATTAATATTAGGGGCACCAGACATAGCTTTCCCTCGTATAAACAATTTAAGCTTCTGGTTATTACCACCCTCTTTATTTTTATTAATTAATTCTTCTTTAGTAGAAAGGGGGGCAGGAACAGGCTGAACAGTATACCCCCCACTTTCATCTAACATTTCCCACTCTGGTGCTTCTGTTGATATAGCAATTTTTTCCCTTCATTTAGCAGGTATTTCTTCAATTTTAGGGGCAATTAACTTTATTACAACAATTATTAATATACGATCTCCTGGAATATCTCTTGAACGCATACCATTATTTGTATGATCAGTTTTTATCACAGCAATTTTACTTCTTCTATCTCTTCCTGTTCTTGCTGGCGCAATTACAATGCTATTAACAGACCGTAATTTTAATACTTCGTTCTTTGACCCTTCTGGAGGAGGTGACCCTATTTTATATCAACATTTATTT
>PHGEO293-10|Ixodes_scapularis|COI-5P|Pending_(*6919)
AACTATATATTTAATTTTTGGAAGCTGAGCAACTATAGTAGGAATATCTATAAGAATTTTAATTCGGACTGAATTAGGTCAACCTGGATCATTAATTGGTAATGACCAAATTTATAATGTTATTGTAACAGCTCATGCATTTATTATAATTTTTTTTATAGTAATACCTGTAATAATTGGTGGTTTTGGTAACTGGTTAATTCCATTAATATTAGGGGCACCAGACATAGCTTTCCCTCGTATAAACAATTTAAGCTTCTGGTTATTACCACCCTCTTTATTTTTATTAATTAATTCTTCTTTAGTAGAAAGGGGGGCAGGAACAGGCTGAACAGTATACCCCCCGCTTTCATCTAACATTTCCCACTCTGGTGCTTCTGTTGATATAGCAATTTTTTCCCTTCATTTAGCAGGTATTTCTTCAATTTTAGGGGCAATTAACTTTATTACAACAATTATTAATATACGATCTCCTGGAATATCTCTTGAACGCATACCATTATTTGTATGATCAGTTTTTATCACAGCAATTTTACTTCTTCTATCTCTTCCTGTTCTTGCTGGCGCAATTACAATGCTATTAACAGACCGTAATTTTAATACTTCGTTCTTTGACCCTTCTGGAGGAGGTGACCCTATTTTATATCAACATTTATTT
>PHGEO294-10|Ixodes_scapularis|COI-5P|Pending_(*6919)
AACTATATATTTAATTTTTGGAAGCTGAGCAACTATAGTAGGAATATCTATAAGAATTTTAATTCGGACTGAATTAGGTCAACCTGGATCATTAATTGGTAATGACCAAATTTATAATGTTATTGTAACAGCTCATGCATTTATTATAATTTTTTTTATAGTAATACCTGTAATAATTGGTGGTTTTGGAAATTGGTTAATTCCATTAATATTAGGGGCACCAGACATAGCTTTCCCTCGTATAAACAATTTAAGCTTCTGGTTATTACCACCCTCTTTATTTTTATTAATTAATTCTTCTTTAGTAGAAAGGGGAGCAGGAACAGGTTGAACAGTATACCCCCCACTTTCATCTAACATTTCCCACTCTGGTGCTTCTGTTGATATAGCAATTTTTTCCCTTCATTTAGCAGGTATTTCTTCAATTTTAGGGGCAATTAACTTTATTACAACAATTATTAATATACGATCTCCTGGAATATCTCTTGAACGCATACCATTATTTGTATGATCAGTTTTTATCACAGCAATTTTACTTCTTCTATCTCTTCCTGTTCTTGCTGGCGCAATTACAATATTATTAACAGACCGTAATTTTAATACTTCGTTCTTTGACCCTTCTGGAGGAGGTGACCCTATTTTATATCAACATTTATTT
>PHGEO295-10|Ixodes_scapularis|COI-5P|Pending_(*6919)
AACTATATATTTAATTTTTGGAAGCTGAGCAACTATAGTAGGAATATCTATAAGAATTTTAATTCGGACTGAATTAGGTCAACCTGGATCATTAATTGGTAATGACCAAATTTATAATGTTATTGTAACAGCTCATGCATTTATTATAATTTTTTTTATAGTAATACCTGTAATAATTGGTGGTTTTGGTAATTGGTTAATTCCATTAATATTAGGGGCACCAGACATAGCTTTCCCTCGTATAAACAATTTAAGCTTCTGGTTATTACCACCCTCTTTATTTTTATTAATTAATTCTTCTTTAGTAGAAAGGGGGGCAGGAACAGGCTGAACAGTATATCCCCCACTTTCATCTAACATTTCCCACTCTGGTGCTTCTGTTGATATAGCAATTTTTTCCCTTCATTTAGCAGGTATTTCTTCAATTTTAGGGGCAATTAACTTTATTACAACAATTATTAATATACGATCTCCTGGAATATCTCTTGAACGCATACCATTATTTGTATGATCAGTTTTTATCACAGCAATTTTACTTCTTCTATCTCTTCCTGTTCTTGCTGGCGCAATTACAATGTTATTAACAGACCGTAATTTTAATACTTCGTTCTTTGACCCTTCTGGAGGAGGTGACCCTATTTTATATCAACATTTATTT
>PHGEO296-10|Ixodes_scapularis|COI-5P|Pending_(*6919)
AACTATATATTTAATTTTTTGAAGCTGAGCAACTATAGTAGGAATATCTATAAGAATTTTAATTCGGACTGAATTAGGTCAACCTGGATCATTAATTGGTAATGACCAAATTTATAATGTTATTGTAACAGCTCATGCATTTATTATAATTTTTTTTATAGTAATACCTGTAATAATTGGTGGTTTTGGTAATTGGTTAATTCCATTAATATTAGGGGCACCAGACATAGCTTTCCCTCGTATAAACAATTTAAGCTTCTGGTTATTACCACCCTCTTTATTTTTATTAATTAATTCTTCTTTAGTAGAAAGGGGGGCAGGAACAGGCTGAACAGTATACCCCCCACTTTCATCTAACATTTCCCACTCTGGTGCTTCTGTTGATATAGCAATTTTTTCCCTTCATTTAGCAGGTATTTCTTCAATTTTAGGGGCAATTAACTTTATTACAACAATTATTAATATACGATCTCCTGGAATATCTCTTGAACGTATACCATTATTTGTATGATCAGTTTTTATCACAGCAATTTTACTTCTTTTATCTCTTCCTGTTCTTGCTGGCGCAATTACAATGTTATTAACAGACCGTAATTTTAATACTTCGTTCTTTGACCCTTCTGGAGGAGGTGACCCTATTTTATATCAACATTTATTT
>PHGEO297-10|Ixodes_scapularis|COI-5P|Pending_(*6919)
AACTATATATTTAATTTTTGGAAGCTGAGCAACTATAGTAGGAATATCTATAAGAATTTTAATTCGGACTGAATTAGGCCAACCTGGATCATTAATTGGTAATGACCAAATTTATAATGTTATTGTAACAGCTCATGCATTTATTATAATTTTTTTTATAGTAATACCTGTAATAATTGGTGGTTTTGGTAATTGATTAATTCCATTAATATTAGGGGCACCAGACATAGCTTTCCCTCGTATAAACAATTTAAGCTTCTGGTTATTACCACCCTCTTTATTTTTATTAATTAATTCTTCTTTAGTAGAAAGGGGGGCAGGAACAGGCTGAACAGTATACCCCCCACTTTCATCTAACATTTCCCACTCTGGTGCTTCTGTTGATATAGCAATTTTTTCCCTTCATTTAGCAGGAATTTCTTCAATTTTAGGGGCAATTAACTTTATTACAACAATTATTAATATACGATCTCCTGGAATATCTCTTGAACGCATACCATTATTTGTATGATCAGTTTTTATCACAGCAATTTTACTTCTTTTATCTCTTCCTGTTCTTGCTGGCGCAATTACAATGTTATTAACAGACCGTAATTTTAATACTTCGTTCTTTGACCCTTCTGGAGGAGGTGACCCTATTTTATATCAACATTTATTT
>PHGEO298-10|Ixodes_scapularis|COI-5P|Pending_(*6919)
AACTATATATTTAATTTTTGGAAGCTGAGCAACTATAGTAGGAATATCTATAAGAATTTTAATTCGGACTGAATTAGGTCAACCAGGATCATTAATTGGTAATGACCAAATTTATAATGTTATTGTAACAGCTCATGCATTTATTATAATTTTTTTTATAGTAATACCTGTAATAATTGGTGGTTTTGGTAATTGGTTAATTCCATTAATATTAGGGGCACCAGACATAGCTTTCCCTCGTATAAACAATTTAAGCTTCTGGTTATTACCACCCTCTTTATTTTTATTAATTAATTCTTCTTTAGTAGAAAGGGGGGCAGGAACAGGCTGAACAGTATACCCACCACTTTCATCTAACATTTCCCACTCTGGTGCTTCTGTTGATATAGCAATTTTTTCCCTCCATTTAGCAGGTATTTCTTCAATTTTAGGAGCAATTAACTTTATTACAACAATTATTAATATACGATCTCCTGGAATATCTCTTGAACGCATACCATTATTTGTATGATCAGTTTTTATCACAGCAATTTTACTTCTTCTATCTCTTCCTGTTCTTGCTGGCGCAATTACAATGTTATTAACAGACCGTAATTTTAATACTTCGTTCTTTGACCCTTCTGGAGGAGGTGACCCTATTTTATATCAACATTTATTT
>PHGEO299-10|Ixodes_scapularis|COI-5P|Pending_(*6919)
AACTATATATTTAATTTTTGGAAGCTGAGCAACTATAGTAGGAATATCTATAAGAATTTTAATTCGGACTGAATTAGGTCAACCTGGATCATTAATTGGTAATGACCAAATTTATAATGTAATTGTAACAGCTCATGCATTTATTATAATTTTTTTTATAGTAATACCTGTAATAATTGGTGGTTTTGGTAATTGGTTAATTCCATTAATATTAGGGGCACCAGACATAGCTTTCCCTCGTATAAACAATTTAAGCTTCTGGTTATTACCACCCTCTTTATTTTTATTAATTAATTCTTCTTTAGTAGAAAGGGGGGCAGGAACAGGCTGAACAGTATACCCCCCACTTTCATCTAACATTTCCCACTCTGGTGCTTCTGTTGATATAGCAATTTTTTCCCTTCATTTAGCAGGTATTTCTTCAATTTTAGGGGCAATTAACTTTATTACAACAATTATTAATATACGATCTCCTGGAATATCTCTTGAACGCATACCATTATTTGTATGATCAGTTTTTATTACAGCAATTTTACTTCTTCTATCTCTTCCTGTTCTTGCTGGCGCAATTACAATGTTATTAACAGACCGTAATTTTAATACTTCGTTCTTTGACCCTTCTGGGGGAGGTGACCCTATTTTATATCAACATTTATTT
>PHGEO300-10|Ixodes_scapularis|COI-5P|Pending_(*6919)
AACTATATATTTAATTTTTGGAAGCTGAGCAACTATAGTAGGAATATCTATAAGAATTTTAATTCGGACTGAATTAGGTCAACCTGGATCATTAATTGGTAATGACCAAATTTATAATGTTATTGTAACAGCTCATGCATTTATTATAATTTTTTTTATAGTAATACCTGTAATAATTGGTGGTTTTGGTAATTGGTTAATTCCATTAATATTAGGGGCACCAGACATAGCTTTCCCTCGTATAAACAATTTAAGCTTCTGGTTATTACCACCCTCTTTATTTTTATTAATTAATTCTTCTTTAGTAGAAAGGGGGGCAGGAACAGGCTGAACAGTATACCCCCCACTTTCATCTAACATTTCCCACTCTGGTGCTTCTGTTGATATAGCAATTTTTTCCCTTCATTTAGCAGGTATTTCTTCAATTTTAGGGGCAATTAACTTTATTACAACAATTATTAATATACGATCTCCTGGAATATCTCTTGAACGCATACCATTATTTGTATGATCAGTTTTTATCACAGCAATTTTACTTCTTCTATCTCTTCCTGTTCTTGCTGGCGCAATTACAATGCTATTAACAGACCGTAATTTTAATACTTCGTTCTTTGACCCTTCTGGAGGAGGTGACCCTATTTTATATCAACATTTATTT
>PHGEO301-10|Ixodes_scapularis|COI-5P|Pending_(*6919)
AACTATATATTTAATTTTTGGAAGCTGAGCAACTATAGTAGGAATATCTATAAGAATTTTAATTCGGACTGAATTAGGCCAACCTGGATCATTAATTGGTAATGACCAAATTTATAATGTTATTGTAACAGCTCATGCATTTATTATAATTTTTTTTATAGTAATACCTGTAATAATTGGTGGTTTTGGTAATTGATTAATTCCATTAATATTAGGGGCACCAGACATAGCTTTCCCTCGTATAAACAATTTAAGCTTCTGGTTATTACCACCCTCTTTATTTTTATTAATTAATTCTTCTTTAGTAGAAAGGGGGGCAGGAACAGGCTGAACAGTATACCCCCCACTTTCATCTAACATTTCCCACTCTGGTGCTTCTGTTGATATAGCAATTTTTTCCCTTCATTTAGCAGGAATTTCTTCAATTTTAGGGGCAATTAACTTTATTACAACAATTATTAATATACGATCTCCTGGAATATCTCTTGAACGCATACCATTATTTGTATGATCAGTTTTTATCACAGCAATTTTACTTCTTTTATCTCTTCCTGTTCTTGCTGGCGCAATTACAATGTTATTAACAGACCGTAATTTTAATACTTCGTTCTTTGACCCTTCTGGAGGAGGTGACCCTATTTTATATCAACATTTATTT
>PHGEO302-10|Ixodes_scapularis|COI-5P|Pending_(*6919)
AACTATATATTTAATTTTTGGAAGCTGAGCAACTATAGTAGGAATATCTATAAGAATTTTAATTCGGACTGAATTAGGTCAACCTGGATCATTAATTGGTAATGACCAAATTTATAATGTTATTGTAACAGCTCATGCTTTTATTATAATTTTTTTTATGGTAATACCTGTAATAATCGGTGGTTTTGGTAATTGGTTAATTCCATTAATATTAGGGGCACCAGATATAGCTTTCCCTCGTATAAACAATTTAAGCTTCTGATTATTACCACCCTCTTTATTTTTATTAATTAATTCTTCTTTAGTAGAAAGGGGGGCAGGAACAGGTTGAACAGTATATCCCCCACTTTCATCTAACATTTCCCATTCTGGTGCTTCTGTTGATATAGCAATTTTTTCCCTTCATTTAGCAGGTATTTCTTCAATTTTAGGAGCAATTAACTTTATTACAACAATTATTAATATACGATCTCCTGGAATATCTCTTGAACGCATACCATTATTTGTATGATCAGTTTTTATCACAGCAATTTTACTTCTTCTATCTCTTCCTGTTCTTGCTGGCGCAATTACAATGTTATTAACAGACCGTAATTTTAATACTTCGTTCTTTGACCCTTCTGGAGGAGGTGACCCTATTTTATATCAACATTTATTT
>PHGEO303-10|Ixodes_scapularis|COI-5P|Pending_(*6919)
AACTATATATTTAATTTTTGGAAGCTGAGCAACTATAGTAGGAATATCTATAAGAATTTTAATTCGGACTGAATTAGGTCAACCTGGATCATTAATTGGTAATGACCAAATTTATAATGTTATTGTAACAGCTCATGCATTTATTATAATTTTTTTTATGGTAATACCTGTAATAATTGGTGGTTTTGGTAATTGGTTAATTCCATTAATATTAGGGGCACCAGACATAGCTTTCCCTCGTATAAACAATTTAAGCTTCTGGTTATTACCACCCTCTTTATTTTTATTAATTAATTCTTCTTTAGTAGAAAGGGGGGCAGGAACAGGCTGAACAGTATACCCCCCACTTTCATCTAACATTTCCCACTCTGGTGCTTCTGTTGATATAGCAATTTTTTCCCTTCATTTAGCAGGTATTTCTTCAATTTTAGGGGCAATTAACTTTATTACAACAATTATTAATATACGATCTCCTGGAATATCTCTTGAACGCATACCATTATTTGTATGATCAGTTTTTATCACAGCAATTTTACTTCTTCTATCTCTTCCTGTTCTTGCTGGCGCAATTACAATGCTATTAACAGACCGTAATTTTAATACTTCGTTCTTTGACCCCTCTGGAGGAGGTGACCCTATTTTATATCAACATTTATTT
>PHGEO408-10|Ixodes_scapularis|COI-5P|Pending_(*6919)
AACTATATATTTAATTTTTGGAAGCTGAGCAACTATAGTAGGAATATCTATAAGAATTTTAATTCGGACTGAATTAGGTCAACCTGGATCATTAATTGATAATGACCAAATTTATAATGTTATTGTAACAGCTCATGCTTTTATTATAATTTTTTTTATGGTAATACCTGTAATAATCGGTGGTTTTGGTAATTGGTTAATTCCATTAATATTAGGGGCACCAGACATAGCTTTCCCTCGTATAAACAATTTAAGCTTCTGATTATTACCACCCTCTTTATTTTTATTAATTAATTCTTCTTTAGTAGAAAGGGGGGCAGGAACAGGTTGAACAGTATACCCCCCACTTTCATCTAACATTTCCCATTCTGGTGCTTCTGTTGATATAGCAATTTTTTCCCTTCATTTAGCAGGTATTTCTTCAATTTTAGGAGCAATTAACTTTATTACAACAATTATTAATATACGATCTCCTGGAATATCTCTTGAACGCATACCATTATTTGTATGATCAGTTTTTATCACAGCAATTTTACTTCTTCTATCTCTTCCTGTTCTTGCTGGCGCAATTACAATGTTATTAACAGACCGTAATTTTAATACTTCGTTCTTTGACCCTTCTGGAGGAGGTGATCCTATTTTATATCAACATTTATTT
>PHGEO409-10|Ixodes_scapularis|COI-5P|Pending_(*6919)
AACTATATATTTAATTTTTGGAAGCTGAGCAACTATAGTAGGAATATCTATAAGAATTTTAATTCGGACTGAATTAGGTCAACCTGGATCATTAATTGGTAATGACCAAATTTATAATGTTATTGTAACAGCTCATGCTTTTATTATAATTTTTTTTATGGTAATACCTGTAATAATCGGTGGTTTTGGTAATTGGTTAATTCCATTAATATTAGGGGCACCAGATATAGCTTTCCCTCGTATAAACAATTTAAGCTTCTGATTATTACCACCCTCTTTATTTTTATTAATTAATTCTTCTTTAGTAGAAAGGGGGGCAGGAACAGGTTGAACAGTATACCCCCCACTTTCATCTAACATTTCCCATTCTGGTGCTTCTGTTGATATAGCAATTTTTTCCCTTCATTTAGCAGGTATTTCTTCAATTTTAGGAGCAATTAACTTTATTACAACAATTATTAATATACGATCTCCTGGAATATCTCTTGAACGCATACCATTATTTGTATGATCAGTTTTTATCACAGCAATTTTACTTCTTCTATCTCTTCCTGTTCTTGCTGGCGCAATTACAATGTTATTAACAGACCGTAATTTTAATACTTCGTTCTTTGACCCTTCTGGAGGAGGTGACCCTATTTTATATCAACATTTATTT
>PHGEO304-10|Ixodes_scapularis|COI-5P|Pending_(*6919)
AACTATATATTTAATTTTTGGAAGCTGAGCAACTATAGTAGGAATATCTATAAGAATTTTAATTCGGACTGAATTAGGCCAACCTGGATCATTAATTGGTAATGACCAAATTTATAATGTTATTGTAACAGCTCATGCATTTATTATAATTTTTTTTATAGTAATACCTGTAATAATTGGTGGTTTTGGTAATTGATTAATTCCATTAATATTAGGGGCACCAGACATAGCTTTCCCTCGTATAAACAATTTAAGCTTCTGGTTATTACCACCCTCTTTATTTTTATTAATTAATTCTTCTTTAGTAGAAAGGGGGGCAGGAACAGGCTGAACAGTATACCCCCCACTTTCATCTAACATTTCCCACTCTGGTGCTTCTGTTGATATAGCAATTTTTTCCCTTCATTTAGCAGGAATTTCTTCAATTTTAGGGGCAATTAACTTTATTACAACAATTATTAATATACGATCTCCTGGAATATCTCTTGAACGCATACCATTATTTGTATGATCAGTTTTTATCACAGCAATTTTACTTCTTTTATCTCTTCCTGTTCTTGCTGGCGCAATTACAATGTTATTAACAGACCGTAATTTTAATACTTCGTTCTTTGACCCTTCTGGAGGAGGTGACCCTATTTTATATCAACATTTATTT
>PHGEO305-10|Ixodes_scapularis|COI-5P|Pending_(*6919)
AACTATATATTTAATTTTTGGAAGCTGAGCAACTATAGTAGGAATATCTATAAGAATTTTAATTCGGACTGAATTAGGTCAACCTGGATCATTAATTGGTAATGACCAAATTTATAATGTTATTGTAACAGCTCATGCATTTATTATAATTTTTTTTATAGTAATACCTGTAATAATTGGTGGTTTTGGTAATTGGTTAATTCCATTAATATTAGGGGCACCAGACATAGCTTTCCCTCGTATAAACAATTTAAGCTTCTGGTTATTACCACCCTCTTTATTTTTATTAATTAATTCTTCTTTAGTAGAAAGGGGGGCAGGAACAGGCTGAACAGTATACCCCCCACTTTCATCTAACATTTCCCACTCTGGTGCTTCTGTTGATATAGCAATTTTTTCCCTTCATTTAGCAGGTATTTCTTCAATTTTAGGGGCAATTAACTTTATTACAACAATTATTAATATACGATCTCCTGGAATATCTCTTGAACGCATACCATTATTTGTATGATCAGTTTTTATCACAGCAATTTTACTTCTTCTATCTCTTCCTGTTCTTGCTGGCGCAATTACAATGCTATTAACAGACCGTAATTTTAATACTTCGTTCTTTGACCCTTCTGGAGGAGGTGACCCTATTTTATATCAACATTTATTT
>PHGEO306-10|Ixodes_scapularis|COI-5P|Pending_(*6919)
AACTATATATTTAATTTTTGGAAGCTGAGCAACTATAGTAGGAATATCTATAAGAATTTTAATTCGGACTGAATTAGGTCAACCAGGATCATTAATTGGTAATGACCAAATTTATAATGTTATTGTAACAGCTCATGCATTTATTATAATTTTTTTTATAGTAATACCTGTAATAATTGGTGGTTTTGGTAATTGGTTAATTCCATTAATATTAGGGGCACCAGACATAGCTTTCCCTCGTATAAACAATTTAAGCTTCTGGCTATTACCACCCTCTTTATTTTTATTAATTAATTCTTCTTTAGTAGAAAGGGGGGCAGGAACAGGCTGAACAGTATACCCACCACTTTCATCTAACATTTCCCACTCTGGTGCTTCTGTTGATATAGCAATTTTTTCCCTCCATTTAGCAGGTATTTCTTCAATTTTAGGAGCAATTAACTTTATTACAACAATTATTAATATACGATCTCCTGGAATATCTCTTGAACGCATACCATTATTTGTATGATCAGTTTTTATCACAGCAATTTTACTTCTTCTATCTCTTCCTGTTCTTGCTGGCGCAATTACAATGTTATTAACAGACCGTAATTTTAATACTTCGTTCTTTGACCCTTCTGGAGGAGGTGACCCTATTTTATATCAACATTTATTT
>PHGEO307-10|Ixodes_scapularis|COI-5P|Pending_(*6919)
AACTATATATTTAATTTTTGGAAGCTGAGCAACTATAGTAGGAATATCTATAAGAATTTTAATTCGGACTGAATTAGGTCAACCTGGATCATTAATTGGTAATGACCAAATTTATAATGTTATTGTAACAGCTCATGCATTTATTATAATTTTTTTTATAGTAATACCTGTAATAATTGGTGGTTTTGGTAATTGGTTAATTCCATTAATATTAGGGGCACCAGACATAGCTTTCCCTCGTATAAATAATTTAAGCTTCTGGTTATTACCACCCTCTTTATTTTTATTAATTAATTCTTCTTTAGTAGAAAGGGGGGCAGGAACAGGCTGAACAGTATATCCCCCACTTTCATCTAACATTTCCCACTCTGGTGCTTCTGTTGATATAGCAATTTTTTCCCTTCATTTAGCAGGTATTTCTTCAATTTTAGGGGCAATTAACTTTATTACAACAATTATTAATATACGATCTCCTGGAATATCTCTTGAACGCATACCATTATTTGTATGATCAGTTTTTATCACAGCAATTTTACTTCTTCTATCTCTTCCTGTTCTTGCTGGCGCAATTACAATGTTATTAACAGACCGTAATTTTAATACTTCGTTCTTTGACCCTTCTGGAGGAGGTGACCCTATTTTATATCAACATTTATTT
>PHGEO308-10|Ixodes_scapularis|COI-5P|Pending_(*6919)
AACTATATATTTAATTTTTGGAAGCTGAGCAACTATAGTAGGAATATCTATAAGAATTTTAATTCGGACTGAATTAGGTCAACCTGGATCATTAATTGGTAATGACCAAATTTATAATGTTATTGTAACAGCTCATGCATTTATTATAATTTTTTTTATAGTAATACCTGTAATAATTGGTGGTTTTGGTAATTGGTTAATTCCATTAATATTAGGAGCACCAGACATAGCTTTCCCTCGTATAAACAATTTAAGCTTCTGGTTATTACCACCCTCTTTATTTTTATTAATTAATTCTTCTTTAGTAGAAAGGGGGGCAGGAACAGGCTGAACAGTATACCCCCCACTTTCATCTAACATTTCCCACTCTGGTGCTTCTGTTGATATAGCAATTTTTTCCCTTCATTTAGCAGGTATTTCTTCAATTTTAGGGGCAATTAACTTTATTACAACAATTATTAATATACGATCTCCTGGAATATCTCTTGAACGCATACCATTATTTGTATGATCAGTTTTTATCACAGCAATTTTACTTCTTCTATCTCTTCCTGTTCTTGCTGGCGCAATTACAATGTTATTAACAGACCGTAATTTTAATACTTCGTTCTTTGACCCTTCTGGAGGAGGTGACCCTATTTTATATCAACATTTATTT
>PHGEO310-10|Ixodes_scapularis|COI-5P|Pending_(*6919)
AACTATATATTTAATTTTTGGAAGCTGAGCAACTATAGTAGGAATATCTATAAGAATTTTAATTCGGACTGAATTAGGTCAACCAGGATCATTAATTGGTAATGACCAAATTTATAATGTTATTGTAACAGCTCATGCATTTATTATAATTTTTTTTATAGTAATACCTGTAATAATTGGTGGTTTTGGTAATTGGTTAATTCCATTAATATTAGGGGCACCAGACATAGCTTTCCCTCGTATAAACAATTTAAGCTTCTGGCTATTACCACCCTCTTTATTTTTATTAATTAATTCTTCTTTAGTAGAAAGGGGGGCAGGAACAGGCTGAACAGTATACCCACCACTTTCATCTAACATTTCCCACTCTGGTGCTTCTGTTGATATAGCAATTTTTTCCCTCCATTTAGCAGGTATTTCTTCAATTTTAGGAGCAATTAACTTTATTACAACAATTATTAATATACGATCTCCTGGAATATCTCTTGAACGCATACCATTATTTGTATGATCAGTTTTTATCACAGCAATTTTACTTCTTCTATCTCTTCCTGTTCTTGCTGGCGCAATTACAATGTTATTAACAGACCGTAATTTTAATACTTCGTTCTTTGACCCTTCTGGAGGAGGTGACCCTATTTTATATCAACATTTATTT
>PHGEO311-10|Ixodes_scapularis|COI-5P|Pending_(*6919)
AACTATATATTTAATTTTTGGAAGCTGAGCAACTATAGTAGGAATATCTATAAGAATTTTAATTCGGACTGAATTAGGTCAACCTGGATCATTAATTGGTAATGACCAAATTTATAATGTTATTGTAACAGCTCATGCATTTATTATAATTTTTTTTATGGTAATACCTGTAATAATTGGTGGTTTTGGTAATTGGTTAATTCCATTAATATTAGGGGCACCAGACATAGCTTTCCCTCGTATAAACAATTTAAGCTTCTGATTATTACCACCCTCTTTATTTTTATTAATTAATTCTTCTTTAGTAGAAAGGGGGGCAGGAACAGGCTGAACAGTATACCCCCCACTTTCATCTAACATTTCCCACTCTGGTGCTTCTGTTGATATAGCAATTTTTTCCCTTCATTTAGCAGGTATTTCTTCAATTTTAGGGGCAATTAACTTTATTACAACAATTATTAATATACGATCTCCTGGAATATCTCTTGAACGCATACCATTATTTGTATGATCAGTTTTTATCACAGCAATTTTACTTCTTCTATCTCTTCCTGTTCTTGCTGGCGCAATTACAATGTTATTAACAGACCGTAATTTTAATACTTCGTTCTTTGACCCTTCTGGAGGAGGTGACCCTATTTTATATCAACATTTATTT
>PHGEO312-10|Ixodes_scapularis|COI-5P|Pending_(*6919)
AACTATATATTTAATTTTTGGAAGCTGAGCAACTATAGTAGGAATATCTATAAGAATTTTAATTCGGACTGAATTAGGTCAACCTGGATCATTAATTGGTAATGACCAAATTTATAATGTTATTGTAACAGCTCATGCTTTTATTATAATTTTTTTTATGGTAATACCTGTAATAATCGGTGGTTTTGGTAATTGGTTAATTCCATTAATATTAGGGGCACCAGATATAGCTTTCCCTCGTATAAACAATTTAAGCTTCTGATTATTACCACCCTCTTTATTTTTATTAATTAATTCTTCTTTAGTAGAAAGGGGGGCAGGAACAGGTTGAACAGTATATCCCCCACTTTCATCTAACATTTCCCATTCTGGTGCTTCTGTTGATATAGCAATTTTTTCCCTTCATTTAGCAGGTATTTCTTCAATTTTAGGAGCAATTAACTTTATTACAACAATTATTAATATACGATCTCCTGGAATATCTCTTGAACGCATACCATTATTTGTATGATCAGTTTTTATCACAGCAATTTTACTTCTTCTATCTCTTCCTGTTCTTGCTGGCGCAATTACAATGTTATTAACAGACCGTAATTTTAATACTTCGTTCTTTGACCCTTCTGGAGGAGGTGACCCTATTTTATATCAACATTTATTT
>PHGEO313-10|Ixodes_scapularis|COI-5P|Pending_(*6919)
AACTATATATTTAATTTTTGGAAGCTGAGCAACTATAGTAGGAATATCTATAAGAATTTTAATTCGGACTGAATTAGGTCAACCTGGATCATTAATTGGTAATGACCAAATTTATAATGTTATTGTAACAGCTCATGCATTTATTATAATTTTTTTTATGGTAATACCTGTAATAATTGGTGGTTTTGGTAATTGGTTAATTCCATTAATATTAGGGGCACCAGACATAGCTTTCCCTCGTATAAACAATTTAAGCTTCTGATTATTACCACCCTCTTTATTTTTATTAATTAATTCTTCTTTAGTAGAAAGGGGGGCAGGAACAGGCTGAACAGTATACCCCCCACTTTCATCTAACATTTCCCACTCTGGTGCTTCTGTTGATATAGCAATTTTTTCCCTTCATTTAGCAGGTATTTCTTCAATTTTAGGGGCAATTAACTTTATTACAACAATTATTAATATACGATCTCCTGGAATATCTCTTGAACGCATACCATTATTTGTATGATCAGTTTTTATCACAGCAATTTTACTTCTTCTATCTCTTCCTGTTCTTGCTGGCGCAATTACAATGTTATTAACAGACCGTAATTTTAATACTTCGTTCTTTGACCCTTCTGGAGGAGGTGACCCTATTTTATATCAACATTTATTT
>PHGEO314-10|Ixodes_scapularis|COI-5P|Pending_(*6919)
AACTATATATTTAATTTTTGGAAGCTGAGCAACTATAGTAGGAATATCTATAAGAATTTTAATTCGGACTGAATTAGGTCAACCTGGATCATTAATTGGTAATGACCAAATTTATAATGTTATTGTAACAGCTCATGCATTTATTATAATTTTTTTTATAGTAATACCTGTAATAATTGGTGGTTTTGGAAATTGGTTAATTCCATTAATATTAGGGGCACCAGACATAGCTTTCCCTCGTATAAACAATTTAAGCTTCTGGTTATTACCACCCTCTTTATTTTTATTAATTAATTCTTCTTTAGTAGAAAGGGGAGCAGGAACAGGTTGAACAGTATACCCCCCACTTTCATCTAACATTTCCCACTCTGGTGCTTCTGTTGATATAGCAATTTTTTCCCTTCATTTAGCAGGTATTTCTTCAATTTTAGGGGCAATTAACTTTATTACAACAATTATTAATATACGATCTCCTGGAATATCTCTTGAACGCATACCATTATTTGTATGATCAGTTTTTATCACAGCAATTTTACTTCTTCTATCTCTTCCTGTTCTTGCTGGCGCAATTACAATATTATTAACAGACCGTAATTTTAATACTTCGTTCTTTGACCCTTCTGGAGGAGGTGACCCTATTTTATATCAACATTTATTT
>PHGEO315-10|Ixodes_scapularis|COI-5P|Pending_(*6919)
AACTATATATTTAATTTTTGGAAGCTGAGCAACTATAGTAGGAATATCTATAAGAATTTTAATTCGGACTGAATTAGGTCAACCTGGATCATTAATTGGTAATGACCAAATTTATAATGTTATTGTAACAGCTCATGCATTTATTATAATTTTTTTTATAGTAATACCTGTAATAATTGGTGGTTTTGGTAATTGGTTAATTCCATTAATATTAGGGGCACCAGACATAGCTTTCCCTCGTATAAACAATTTAAGCTTCTGGTTATTACCACCCTCTTTATTTTTATTAATTAATTCTTCTTTAGTAGAAAGGGGGGCAGGAACAGGCTGAACAGTATACCCCCCACTTTCATCTAACATTTCCCACTCTGGTGCTTCTGTTGATATAGCAATTTTTTCCCTTCATTTAGCAGGTATTTCTTCAATTTTAGGGGCAATTAACTTTATTACAACAATTATTAATATACGATCTCCTGGAATATCTCTTGAACGCATACCATTATTTGTATGATCAGTTTTTATCACAGCAATTTTACTTCTTCTATCTCTTCCTGTTCTTGCTGGCGCAATTACAATGTTATTAACAGACCGTAATTTTAATACTTCGTTCTTTGACCCTTCTGGAGGAGGTGACCCTATTTTATATCAACATTTATTT
>PHGEO316-10|Ixodes_scapularis|COI-5P|Pending_(*6919)
AACTATATATTTAATTTTTGGGAGCTGAGCAACTATAGTAGGAATATCTATAAGAATTTTAATTCGGACTGAATTAGGTCAACCTGGATCATTAATTGGTAATGACCAAATTTATAATGTTATTGTAACAGCTCATGCATTTATTATAATTTTTTTTATAGTAATACCTGTAATAATTGGTGGTTTTGGTAATTGGTTAATTCCATTAATATTGGGGGCACCAGATATAGCTTTCCCTCGTATAAACAATTTAAGCTTCTGGTTATTACCACCCTCTTTATTTTTATTAATTAATTCTTCTTTAGTAGAAAGGGGGGCAGGAACAGGCTGAACAGTATACCCCCCACTTTCATCTAACATTTCCCACTCTGGTGCTTCTGTTGATATAGCAATTTTTTCCCTTCATTTAGCAGGTATTTCTTCAATTTTAGGGGCAATTAACTTTATTACAACAATTATTAATATACGATCTCCTGGAATATCTCTTGAACGAATACCATTATTTGTATGATCAGTTTTTATCACAGCAATTTTACTTCTTCTATCTCTTCCTGTTCTTGCTGGCGCAATTACAATGTTATTAACAGACCGTAATTTTAATACTTCGTTTTTTGACCCTTCTGGAGGAGGTGATCCTATTTTATATCAACATTTATTT
>PHGEO317-10|Ixodes_scapularis|COI-5P|Pending_(*6919)
AACTATATATTTAATTTTTGGAAGCTGAGCAACTATAGTAGGAATATCTATAAGAATTTTAATTCGGACTGAATTAGGTCAACCTGGATCATTAATTGGTAATGACCAAATTTATAATGTTATTGTAACAGCTCATGCATTTATTATAATTTTTTTTATAGTAATACCTGTAATAATTGGTGGTTTTGGTAATTGGTTAATTCCATTAATATTAGGGGCACCAGACATAGCTTTCCCTCGTATAAACAATTTAAGCTTCTGGTTATTACCACCCTCTTTATTTTTATTAATTAATTCTTCTTTAGTAGAAAGAGGGGCAGGAACAGGCTGAACAGTATACCCCCCACTTTCATCTAACATTTCCCACTCTGGTGCTTCTGTTGATATAGCAATTTTTTCCCTTCATTTAGCAGGTATTTCTTCAATTTTAGGGGCAATTAACTTTATTACAACAATTATTAATATACGATCTCCTGGAATATCTCTTGAACGCATACCATTATTTGTATGATCAGTTTTTATCACAGCAATTTTACTTCTTCTATCTCTTCCTGTTCTTGCTGGCGCAATTACAATGTTATTAACAGACCGTAATTTTAATACTTCGTTCTTTGACCCTTCTGGAGGAGGTGACCCTATTTTATATCAACATTTATTT
>PHGEO318-10|Ixodes_scapularis|COI-5P|Pending_(*6919)
AACTATATATTTAATTTTTGGAAGCTGAGCAACTATAGTAGGAATATCTATAAGAATTTTAATTCGGACTGAATTAGGTCAACCTGGATCATTAATTGGTAATGACCAAATTTATAATGTTATTGTAACAGCTCATGCATTTATTATAATTTTTTTTATAGTAATACCTGTAATAATTGGTGGTTTTGGTAATTGGTTAATTCCATTAATATTAGGGGCACCAGACATAGCTTTCCCTCGTATAAATAATTTAAGCTTCTGGTTATTACCACCCTCTTTATTTTTATTAATTAATTCTTCTTTAGTAGAAAGGGGGGCAGGAACAGGCTGAACAGTATATCCCCCACTTTCATCTAACATTTCCCACTCTGGTGCTTCTGTTGATATAGCAATTTTTTCCCTTCATTTAGCAGGTATTTCTTCAATTTTAGGGGCAATTAACTTTATTACAACAATTATTAATATACGATCTCCTGGAATATCTCTTGAACGCATACCATTATTTGTATGATCAGTTTTTATCACAGCAATTTTACTTCTTCTATCTCTTCCTGTTCTTGCTGGCGCAATTACAATGTTATTAACAGACCGTAATTTTAATACTTCGTTCTTTGACCCTTCTGGAGGAGGTGACCCTATTTTATATCAACATTTATTT
>PHGEO319-10|Ixodes_scapularis|COI-5P|Pending_(*6919)
AACTATATATTTAATTTTTGGAAGCTGAGCAACTATAGTGGGAATATCTATAAGAATTTTAATTCGGACTGAATTAGGTCAACCTGGATCATTAATTGGTAATGACCAAATTTATAATGTTATTGTAACAGCTCATGCATTTATTATAATTTTTTTTATAGTAATACCTGTAATAATTGGTGGTTTTGGTAATTGGTTAATTCCATTAATATTAGGGGCACCAGACATAGCTTTCCCTCGTATAAACAATTTAAGCTTCTGGTTATTACCACCCTCTTTATTTTTATTAATTAATTCTTCTTTAGTAGAAAGGGGGGCAGGAACAGGCTGAACAGTATACCCCCCACTTTCATCTAACATTTCCCACTCTGGTGCTTCTGTTGATATAGCAATTTTTTCCCTTCATTTAGCAGGTATTTCTTCAATTTTAGGGGCAATTAACTTTATTACAACAATTATTAATATACGATCTCCTGGAATATCTCTTGAACGCATACCATTATTTGTATGATCAGTTTTTATCACAGCAATTTTACTTCTTCTATCTCTTCCTGTTCTTGCTGGCGCAATTACAATGTTATTAACAGACCGTAATTTTAATACTTCGTTCTTTGACCCTTCTGGAGGAGGTGACCCTATTTTATATCAACATTTATTT
>PHGEO320-10|Ixodes_scapularis|COI-5P|Pending_(*6919)
AACTATATATTTAATTTTTGGAAGCTGAGCAACTATAGTAGGAATATCTATAAGAATTTTAATTCGGACTGAATTAGGTCAACCTGGATCATTAATTGGTAATGACCAAATTTATAATGTTATTGTAACAGCTCATGCATTTATTATAATTTTTTTTATAGTAATACCTGTAATAATTGGTGGTTTTGGTAATTGGTTAATTCCATTAATATTAGGGGCACCAGACATAGCTTTCCCTCGTATAAATAATTTAAGCTTCTGGTTATTACCACCCTCTTTATTTTTATTAATTAATTCTTCTTTAGTAGAAAGGGGGGCAGGAACAGGCTGAACAGTATATCCCCCACTTTCATCTAACATTTCCCACTCTGGTGCTTCTGTTGATATAGCAATTTTTTCCCTTCATTTAGCAGGTATTTCTTCAATTTTAGGGGCAATTAACTTTATTACAACAATTATTAATATACGATCTCCTGGAATATCTCTTGAACGCATACCATTATTTGTATGATCAGTTTTTATCACAGCAATTTTACTTCTTCTATCTCTTCCTGTTCTTGCTGGCGCAATTACAATGTTATTAACAGACCGTAATTTTAATACTTCGTTCTTTGACCCTTCTGGAGGAGGTGACCCTATTTTATATCAACATTTATTT
>PHGEO321-10|Ixodes_scapularis|COI-5P|Pending_(*6919)
AACTATATATTTAATTTTTGGAAGCTGAGCAACTATAGTAGGAATATCTATAAGAATTTTAATTCGGACTGAATTAGGTCAACCTGGATCATTAATTGGTAATGACCAAATTTATAATGTTATTGTAACAGCTCATGCATTTATTATAATTTTTTTTATAGTAATACCTGTAATAATTGGTGGTTTTGGTAATTGGTTAATTCCATTAATATTAGGGGCACCAGACATAGCTTTCCCTCGTATAAATAATTTAAGCTTCTGGTTATTACCACCCTCTTTATTTTTATTAATTAATTCTTCTTTAGTAGAAAGGGGGGCAGGAACAGGCTGAACAGTATATCCCCCACTTTCATCTAACATTTCCCACTCTGGTGCTTCTGTTGATATAGCAATTTTTTCCCTTCATTTAGCAGGTATTTCTTCAATTTTAGGGGCAATTAACTTTATTACAACAATTATTAATATACGATCTCCTGGAATATCTCTTGAACGCATACCATTATTTGTATGATCAGTTTTTATCACAGCAATTTTACTTCTTCTATCTCTTCCTGTTCTTGCTGGCGCAATTACAATGTTATTAACAGACCGTAATTTTAATACTTCGTTCTTTGACCCTTCTGGAGGAGGTGACCCTATTTTATATCAACATTTATTT
>PHGEO322-10|Ixodes_scapularis|COI-5P|Pending_(*6919)
AACTATATATTTAATTTTTGGAAGCTGAGCAACTATAGTAGGAATATCTATAAGAATTTTAATTCGGACTGAATTAGGTCAACCTGGATCATTAATTGGTAATGACCAAATTTATAATGTTATTGTAACAGCTCATGCATTTATTATAATTTTTTTTATAGTAATACCTGTAATAATTGGTGGTTTTGGTAATTGGTTAATTCCATTAATATTAGGGGCACCAGACATAGCTTTCCCTCGTATAAACAATTTAAGCTTCTGGTTATTACCACCCTCTTTATTTTTATTAATTAATTCTTCTTTAGTAGAAAGAGGGGCAGGAACAGGCTGAACAGTATACCCCCCACTTTCATCTAACATTTCCCACTCTGGTGCTTCTGTTGATATAGCAATTTTTTCCCTTCATTTAGCAGGTATTTCTTCAATTTTAGGGGCAATTAACTTTATTACAACAATTATTAATATACGATCTCCTGGAATATCTCTTGAACGCATACCATTATTTGTATGATCAGTTTTTATCACAGCAATTTTACTTCTTCTATCTCTTCCTGTTCTTGCTGGCGCAATTACAATGTTATTAACAGACCGTAATTTTAATACTTCGTTCTTTGACCCTTCTGGAGGAGGTGACCCTATTTTATATCAACATTTATTT
>PHGEO323-10|Ixodes_scapularis|COI-5P|Pending_(*6919)
AACTATATATTTAATTTTTGGAAGCTGAGCAACTATAGTAGGAATATCTATAAGAATTTTAATTCGGACTGAATTAGGTCAACCTGGATCATTAATTGGTAATGACCAAATTTATAATGTTATTGTAACAGCTCATGCATTTATTATAATTTTTTTTATAGTAATACCTGTAATAATTGGTGGTTTTGGTAATTGGTTAATTCCATTAATATTAGGGGCACCAGACATAGCTTTCCCTCGTATAAACAATTTAAGCTTCTGGTTATTACCACCCTCTTTATTTTTATTAATTAATTCTTCTTTAGTAGAAAGGGGGGCAGGAACAGGCTGAACAGTATACCCCCCACTTTCATCTAACATTTCCCACTCTGGTGCTTCTGTTGATATAGCAATTTTTTCCCTTCATTTAGCAGGTATTTCTTCAATTTTAGGGGCAATTAACTTTATTACAACAATTATTAATATACGATCTCCTGGAATATCTCTTGAACGCATACCATTATTTGTATGATCAGTTTTTATCACAGCAATTTTACTTCTTCTATCTCTTCCTGTTCTTGCTGGCGCAATTACAATGCTATTAACAGACCGTAATTTTAATACTTCGTTCTTTGACCCTTCTGGAGGAGGTGACCCTATTTTATATCAACATTTATTT
>PHGEO324-10|Ixodes_scapularis|COI-5P|Pending_(*6919)
AACTATATATTTAATTTTTGGAAGCTGAGCAACTATAGTAGGAATATCTATAAGAATTTTAATTCGGACTGAATTAGGTCAACCTGGATCATTAATTGGTAATGACCAAATTTATAATGTTATTGTAACAGCTCATGCATTTATTATAATTTTTTTTATAGTAATACCTGTAATAATTGGTGGTTTTGGTAATTGGTTAATTCCATTAATATTAGGGGCACCAGACATAGCTTTCCCTCGTATAAATAATTTAAGCTTCTGGTTATTACCACCCTCTTTATTTTTATTAATTAATTCTTCTTTAGTAGAAAGGGGGGCAGGAACAGGCTGAACAGTATATCCCCCACTTTCATCTAACATTTCCCACTCTGGTGCTTCTGTTGATATAGCAATTTTTTCCCTTCATTTAGCAGGTATTTCTTCAATTTTAGGGGCAATTAACTTTATTACAACAATTATTAATATACGATCTCCTGGAATATCTCTTGAACGCATACCATTATTTGTATGATCAGTTTTTATCACAGCAATTTTACTTCTTCTATCTCTTCCTGTTCTTGCTGGCGCAATTACAATGTTATTAACAGACCGTAATTTTAATACTTCGTTCTTTGACCCTTCTGGAGGAGGTGACCCTATTTTATATCAACATTTATTT
>PHGEO325-10|Ixodes_scapularis|COI-5P|Pending_(*6919)
AACTATATATTTAATTTTTGGAAGCTGAGCAACTATAGTGGGAATATCTATAAGAATTTTAATTCGGACTGAATTAGGTCAACCTGGATCATTAATTGGTAATGACCAAATTTATAATGTTATTGTAACAGCTCATGCATTTATTATAATTTTTTTTATAGTAATACCTGTAATAATTGGTGGTTTTGGTAATTGGTTAATTCCATTAATATTAGGGGCACCAGACATAGCTTTCCCTCGTATAAACAATTTAAGCTTCTGGTTATTACCACCCTCTTTATTTTTATTAATTAATTCTTCTTTAGTAGAAAGGGGGGCAGGAACAGGATGAACAGTATACCCCCCACTTTCATCTAACATTTCCCACTCTGGTGCTTCTGTTGATATAGCAATTTTTTCCCTTCATTTAGCAGGTATTTCTTCAATTTTAGGGGCAATTAACTTTATTACAACAATTATTAATATACGATCTCCTGGAATATCTCTTGAACGTATACCATTATTTGTATGATCAGTTTTTATCACAGCAATTTTACTTCTTTTATCTCTTCCTGTTCTTGCTGGCGCAATTACAATGTTATTAACAGACCGTAATTTTAATACTTCGTTCTTTGACCCTTCTGGGGGAGGTGACCCTATTTTATATCAACATTTATTT
>PHGEO326-10|Ixodes_scapularis|COI-5P|Pending_(*6919)
AACTATATATTTAATTTTTGGGAGCTGAGCAACTATAGTAGGAATATCTATAAGAATTTTAATTCGGACTGAATTAGGTCAACCTGGATCATTAATTGGTAATGACCAAATTTATAATGTTATTGTAACAGCTCATGCATTTATTATAATTTTTTTTATAGTAATACCTGTAATAATTGGTGGTTTTGGTAATTGGTTAATTCCATTAATATTAGGGGCACCAGACATAGCTTTCCCTCGTATAAACAATTTAAGCTTCTGGTTATTACCACCCTCTTTATTTTTATTAATTAATTCTTCTTTAGTAGAAAGGGGGGCAGGAACAGGCTGAACAGTATACCCCCCACTTTCATCTAACATTTCCCACTCTGGTGCTTCTGTTGATATAGCAATTTTTTCCCTTCATTTAGCAGGTATTTCTTCAATTTTAGGGGCAATTAACTTTATTACAACAATTATTAATATACGATCTCCTGGAATATCTCTTGAACGCATACCATTATTTGTATGATCAGTTTTTATCACAGCAATTTTACTTCTTCTATCTCTTCCTGTTCTTGCTGGCGCAATTACAATGTTATTAACAGACCGTAATTTTAATACTTCGTTCTTTGACCCTTCTGGAGGAGGTGATCCTATTTTATATCAACATTTATTT
>PHGEO327-10|Ixodes_scapularis|COI-5P|Pending_(*6919)
AACTATATATTTAATTTTTGGAAGCTGAGCAACTATAGTAGGAATATCTATAAGAATTTTAATTCGGACTGAATTAGGCCAACCTGGATCATTAATTGGTAATGACCAAATTTATAATGTTATTGTAACAGCTCATGCATTTATTATAATTTTTTTTATAGTAATACCTGTAATAATTGGTGGTTTTGGTAATTGATTAATTCCATTAATATTAGGGGCACCAGACATAGCTTTCCCTCGTATAAACAATTTAAGCTTCTGGTTATTACCACCCTCTTTATTTTTATTAATTAATTCTTCTTTAGTAGAAAGGGGGGCAGGAACAGGCTGAACAGTATACCCCCCACTTTCATCTAACATTTCCCACTCTGGTGCTTCTGTTGATATAGCAATTTTTTCCCTTCATTTAGCAGGAATTTCTTCAATTTTAGGGGCAATTAACTTTATTACAACAATTATTAATATACGATCTCCTGGAATATCTCTTGAACGCATACCATTATTTGTATGATCAGTTTTTATCACAGCAATTTTACTTCTTTTATCTCTTCCTGTTCTTGCTGGCGCAATTACAATGTTATTAACAGACCGTAATTTTAATACTTCGTTCTTTGACCCTTCTGGAGGAGGTGACCCTATTTTATATCAACATTTATTT
>PHGEO328-10|Ixodes_scapularis|COI-5P|Pending_(*6919)
AACTATATATTTAATTTTTGGAAGCTGAGCAACTATAGTAGGAATATCTATAAGAATTTTAATTCGGACTGAATTAGGCCAACCTGGATCATTAATTGGTAATGACCAAATTTATAATGTTATTGTAACAGCTCATGCATTTATTATAATTTTTTTTATAGTAATACCTGTAATAATTGGTGGTTTTGGTAATTGATTAATTCCATTAATATTAGGGGCACCAGACATAGCTTTCCCTCGTATAAACAATTTAAGCTTCTGGTTATTACCACCCTCTTTATTTTTATTAATTAATTCTTCTTTAGTAGAAAGGGGGGCAGGAACAGGCTGAACAGTATACCCCCCACTTTCATCTAACATTTCCCACTCTGGTGCTTCTGTTGATATAGCAATTTTTTCCCTTCATTTAGCAGGAATTTCTTCAATTTTAGGGGCAATTAACTTTATTACAACAATTATTAATATACGATCTCCTGGAATATCTCTTGAACGCATACCATTATTTGTATGATCAGTTTTTATCACAGCAATTTTACTTCTTTTATCTCTTCCTGTTCTTGCTGGCGCAATTACAATGTTATTAACAGACCGTAATTTTAATACTTCGTTCTTTGACCCTTCTGGAGGAGGTGACCCTATTTTATATCAACATTTATTT
>PHGEO329-10|Ixodes_scapularis|COI-5P|Pending_(*6919)
AACTATATATTTAATTTTTGGAAGCTGAGCAACTATAGTAGGAATATCTATAAGAATTTTAATTCGGACTGAATTAGGTCAACCAGGATCATTAATTGGTAATGACCAAATTTATAATGTTATTGTAACAGCTCATGCATTTATTATAATTTTTTTTATAGTAATACCTGTAATAATTGGTGGTTTTGGTAATTGGTTAATTCCATTAATATTAGGGGCACCAGACATAGCTTTCCCTCGTATAAACAATTTAAGCTTCTGGTTATTACCACCCTCTTTATTTTTATTAATTAATTCTTCTTTAGTAGAAAGGGGGGCAGGAACAGGCTGAACAGTATACCCACCACTTTCATCTAACATTTCCCACTCTGGTGCTTCTGTTGATATAGCAATTTTTTCCCTCCATTTAGCAGGTATTTCTTCAATTTTAGGAGCAATTAACTTTATTACAACAATTATTAATATACGATCTCCTGGAATATCTCTTGAACGCATACCATTATTTGTATGATCAGTTTTTATCACAGCAATTTTACTTCTTCTATCTCTTCCTGTTCTTGCTGGCGCAATTACAATGTTATTAACAGACCGTAATTTTAATACTTCGTTCTTTGACCCTTCTGGAGGAGGTGACCCTATTTTATATCAACATTTATTT
>PHGEO330-10|Ixodes_scapularis|COI-5P|Pending_(*6919)
AACTATATATTTAATTTTTGGAAGCTGAGCAACTATAGTAGGAATATCTATAAGAATTTTAATTCGGACTGAATTAGGTCAACCTGGATCATTAATTGGTAATGACCAAATTTATAATGTTATTGTAACAGCTCATGCATTTATTATAATTTTTTTTATAGTAATACCTGTAATAATTGGTGGTTTTGGTAATTGGTTAATTCCATTAATATTAGGGGCACCAGACATAGCTTTCCCTCGTATAAACAATTTAAGCTTCTGGTTATTACCACCCTCTTTATTTTTATTAATTAATTCTTCTTTAGTAGAAAGGGGGGCAGGAACAGGCTGAACAGTATACCCCCCACTTTCATCTAACATTTCCCACTCTGGTGCTTCTGTTGATATAGCAATTTTTTCCCTTCATTTAGCAGGTATTTCTTCAATTTTAGGGGCAATTAACTTTATTACAACAATTATTAATATACGATCTCCTGGAATATCTCTTGAACGCATACCATTATTTGTATGATCAGTTTTTATCACAGCAATTTTACTTCTTCTATCTCTTCCTGTTCTTGCTGGCGCAATTACAATGCTATTAACAGACCGTAATTTTAATACTTCGTTCTTTGACCCTTCTGGAGGAGGTGACCCTATTTTATATCAACATTTATTT
>PHGEO331-10|Ixodes_scapularis|COI-5P|Pending_(*6919)
AACTATATATTTAATTTTTGGAAGCTGAGCAACTATAGTAGGAATATCTATAAGAATTTTAATTCGGACTGAATTAGGTCAACCTGGATCATTAATTGGTAATGACCAAATTTATAATGTTATTGTAACAGCTCATGCATTTATTATAATTTTTTTTATAGTAATACCTGTAATAATTGGTGGTTTTGGTAATTGGTTAATTCCATTAATATTAGGGGCACCAGACATAGCTTTCCCTCGTATAAATAATTTAAGCTTCTGGTTATTACCACCCTCTTTATTTTTATTAATTAATTCTTCTTTAGTAGAAAGGGGGGCAGGAACAGGCTGAACAGTATATCCCCCACTTTCATCTAACATTTCCCACTCTGGTGCTTCTGTTGATATAGCAATTTTTTCCCTTCATTTAGCAGGTATTTCTTCAATTTTAGGGGCAATTAACTTTATTACAACAATTATTAATATACGATCTCCTGGAATATCTCTTGAACGCATACCATTATTTGTATGATCAGTTTTTATCACAGCAATTTTACTTCTTCTATCTCTTCCTGTTCTTGCTGGCGCAATTACAATGTTATTAACAGACCGTAATTTTAATACTTCGTTCTTTGACCCTTCTGGAGGAGGTGACCCTATTTTATATCAACATTTATTT
>PHGEO332-10|Ixodes_scapularis|COI-5P|Pending_(*6919)
AACTATATATTTAATTTTTGGAAGCTGAGCAACTATAGTAGGAATATCTATAAGAATTTTAATTCGGACTGAATTAGGTCAACCTGGATCATTAATTGGTAATGACCAAATTTATAATGTTATTGTAACAGCTCATGCATTTATTATAATTTTTTTTATAGTAATACCTGTAATAATTGGTGGTTTTGGTAATTGGTTAATTCCATTAATATTAGGGGCACCAGACATAGCTTTCCCTCGTATAAACAATTTAAGCTTCTGGTTATTACCACCCTCTTTATTTTTATTAATTAATTCTTCTTTAGTAGAAAGGGGGGCAGGAACAGGCTGAACAGTATACCCCCCACTTTCATCTAACATTTCCCACTCTGGTGCTTCTGTTGATATAGCAATTTTTTCCCTTCATTTAGCAGGTATTTCTTCAATTTTAGGGGCAATTAACTTTATTACAACAATTATTAATATACGATCTCCTGGAATATCTCTTGAACGCATACCATTATTTGTATGATCAGTTTTTATCACAGCAATTTTACTTCTTCTATCTCTTCCTGTTCTTGCTGGCGCAATTACAATGCTATTAACAGACCGTAATTTTAATACTTCGTTCTTTGACCCTTCTGGAGGAGGTGACCCTATTTTATATCAACATTTATTT
>PHGEO333-10|Ixodes_scapularis|COI-5P|Pending_(*6919)
AACTATATATTTAATTTTTGGAAGCTGAGCAACTATAGTAGGAATATCTATAAGAATTTTAATTCGGACTGAATTAGGTCAACCTGGATCATTAATTGGTAATGACCAAATTTATAATGTTATTGTAACAGCTCATGCATTTATTATAATTTTTTTTATAGTAATACCTGTAATAATTGGTGGTTTTGGAAATTGGTTAATTCCATTAATATTAGGGGCACCAGACATAGCTTTCCCTCGTATAAACAATTTAAGCTTCTGGTTATTACCACCCTCTTTATTTTTATTAATTAATTCTTCTTTAGTAGAAAGGGGAGCAGGAACAGGTTGAACAGTATACCCCCCACTTTCATCTAACATTTCCCACTCTGGTGCTTCTGTTGATATAGCAATTTTTTCCCTTCATTTAGCAGGTATTTCTTCAATTTTAGGGGCAATTAACTTTATTACAACAATTATTAATATACGATCTCCTGGAATATCTCTTGAACGCATACCATTATTTGTATGATCAGTTTTTATCACAGCAATTTTACTTCTTCTATCTCTTCCTGTTCTTGCTGGCGCAATTACAATATTATTAACAGACCGTAATTTTAATACTTCGTTCTTTGACCCTTCTGGAGGAGGTGACCCTATTTTATATCAACATTTATTT
>PHGEO334-10|Ixodes_scapularis|COI-5P|Pending_(*6919)
AACTATATATTTAATTTTTGGAAGCTGAGCAACTATAGTAGGAATATCTATAAGAATTTTAATTCGGACTGAATTAGGTCAACCTGGATCATTAATTGGTAATGACCAAATTTATAATGTTATTGTAACAGCTCATGCATTTATTATAATTTTTTTTATAGTAATACCTGTAATAATTGGTGGTTTTGGTAATTGGTTAATTCCATTAATATTAGGGGCACCAGACATAGCTTTCCCTCGTATAAACAATTTAAGCTTCTGATTATTACCACCCTCTTTATTTTTATTAATTAATTCTTCTTTAGTAGAAAGGGGGGCAGGAACAGGCTGAACAGTATACCCCCCACTTTCATCTAACATTTCCCACTCTGGTGCTTCTGTTGATATAGCAATTTTTTCCCTTCATTTAGCAGGTATTTCTTCAATTTTAGGGGCAATTAACTTTATTACAACAATTATTAATATACGATCTCCTGGAATATCTCTTGAACGAATACCATTATTTGTATGATCAGTTTTTATCACAGCAATTTTACTTCTTCTATCTCTTCCTGTTCTTGCTGGCGCAATTACAATGCTATTAACAGACCGTAATTTTAATACTTCGTTCTTTGACCCTTCTGGAGGAGGTGACCCTATTTTATATCAACATTTATTT
>PHGEO335-10|Ixodes_scapularis|COI-5P|Pending_(*6919)
AACTATATATTTAATTTTTGGAAGCTGAGCAACTATAGTAGGAATATCTATAAGAATTTTAATTCGGACTGAATTAGGTCAACCTGGATCATTAATTGGTAATGACCAAATTTATAATGTTATTGTAACAGCTCATGCATTTATTATAATTTTTTTTATAGTAATACCTGTAATAATTGGTGGTTTTGGTAATTGGTTAATTCCATTAATATTAGGGGCACCAGACATAGCTTTCCCTCGTATAAACAATTTAAGCTTCTGGTTATTACCACCCTCTTTATTTTTATTAATTAATTCTTCTTTAGTAGAAAGGGGGGCAGGAACAGGCTGAACAGTATACCCCCCACTTTCATCTAACATTTCCCACTCTGGTGCTTCTGTTGATATAGCAATTTTTTCCCTTCATTTAGCAGGTATTTCTTCAATTTTAGGGGCAATTAACTTTATTACAACAATTATTAATATACGATCTCCTGGAATATCTCTTGAACGCATACCATTATTTGTATGATCAGTTTTTATCACAGCAATTTTACTTCTTCTATCTCTTCCTGTTCTTGCTGGCGCAATTACAATGCTATTAACAGACCGTAATTTTAATACTTCGTTCTTTGACCCTTCTGGAGGAGGTGACCCTATTTTATATCAACATTTATTT
>PHGEO336-10|Ixodes_scapularis|COI-5P|Pending_(*6919)
AACTATATATTTAATTTTTGGAAGCTGAGCAACTATAGTAGGAATATCTATAAGAATTTTAATTCGGACTGAATTAGGTCAACCTGGATCATTAATTGGTAATGACCAAATTTATAATGTTATTGTAACAGCTCATGCTTTTATTATAATTTTTTTTATGGTAATACCTGTAATAATCGGTGGTTTTGGTAATTGGTTAATTCCATTAATATTAGGGGCACCAGATATAGCTTTCCCTCGTATAAACAATTTAAGCTTCTGATTATTACCACCCTCTTTATTTTTATTAATTAATTCTTCTTTAGTAGAAAGGGGGGCAGGAACAGGTTGAACAGTATACCCCCCACTTTCATCTAACATTTCCCATTCTGGTGCTTCTGTTGATATAGCAATTTTTTCCCTTCATTTAGCAGGTATTTCTTCAATTTTAGGAGCAATTAACTTTATTACAACAATTATTAATATACGATCTCCTGGAATATCTCTTGAACGCATACCATTATTTGTATGATCAGTTTTTATCACAGCAATTTTACTTCTTCTATCTCTTCCTGTTCTTGCTGGCGCAATTACAATGTTATTAACAGACCGTAATTTTAATACTTCGTTCTTTGACCCTTCTGGAGGAGGTGACCCTATTTTATATCAACATTTATTT
>PHGEO337-10|Ixodes_scapularis|COI-5P|Pending_(*6919)
AACTATATATTTAATTTTTGGAAGCTGAGCAACTATAGTAGGAATATCTATAAGAATTTTAATTCGGACTGAATTAGGTCAACCTGGATCATTAATTGGTAATGACCAAATTTATAATGTTATTGTAACAGCTCATGCATTTATTATAATTTTTTTTATAGTAATACCTGTAATAATTGGTGGTTTTGGTAATTGGTTAATTCCATTAATATTAGGGGCACCAGACATAGCTTTCCCTCGTATAAACAATTTAAGCTTCTGGTTATTACCACCCTCTTTATTTTTATTAATTAATTCTTCTTTAGTAGAAAGGGGGGCAGGAACAGGCTGAACAGTATACCCCCCACTTTCATCTAACATTTCCCACTCTGGTGCTTCTGTTGATATAGCAATTTTTTCCCTTCATTTAGCAGGTATTTCTTCAATTTTAGGGGCAATTAACTTTATTACAACAATTATTAATATACGATCTCCTGGAATATCTCTTGAACGCATACCATTATTTGTATGATCAGTTTTTATCACAGCAATTTTACTTCTTCTATCTCTTCCTGTTCTTGCTGGCGCAATTACAATGCTATTAACAGACCGTAATTTTAATACTTCGTTCTTTGACCCTTCTGGAGGAGGTGACCCTATTTTATATCAACATTTATTT
>PHGEO338-10|Ixodes_scapularis|COI-5P|Pending_(*6919)
AACTATATATTTAATTTTTGGAAGCTGAGCAACTATAGTAGGAATATCTATAAGAATTTTAATTCGGACTGAATTAGGTCAACCTGGATCATTAATTGGTAATGACCAAATTTATAATGTTATTGTAACAGCTCATGCTTTTATTATAATTTTTTTTATGGTAATACCTGTAATAATCGGTGGTTTTGGTAATTGGTTAATTCCATTAATATTAGGGGCACCAGACATAGCTTTCCCTCGTATAAACAATTTAAGCTTCTGATTATTACCACCCTCTTTATTTTTATTAATTAATTCTTCTTTAGTAGAAAGGGGGGCAGGAACAGGTTGAACAGTATACCCCCCACTTTCATCTAACATTTCCCATTCTGGTGCTTCTGTTGATATAGCAATTTTTTCCCTTCATTTAGCAGGTATTTCTTCAATTTTAGGAGCAATTAACTTTATTACAACAATTATTAATATACGATCTCCTGGAATATCTCTTGAACGCATACCATTATTTGTATGATCAGTTTTTATCACAGCAATTTTACTTCTTCTATCTCTTCCTGTTCTTGCTGGCGCAATTACAATGTTATTAACAGACCGTAATTTTAATACTTCGTTCTTTGACCCTTCTGGAGGAGGTGACCCTATTTTATATCAACATTTATTT
>PHGEO339-10|Ixodes_scapularis|COI-5P|Pending_(*6919)
AACTATATATTTAATTTTTGGAAGCTGAGCAACTATAGTAGGAATATCTATAAGAATTTTAATTCGGACTGAATTAGGTCAACCTGGATCATTAATTGGTAATGACCAAATTTATAATGTTATTGTAACAGCTCATGCATTTATTATAATTTTTTTTATAGTAATACCTGTAATAATTGGTGGTTTTGGTAATTGGTTAATTCCATTAATATTAGGGGCACCAGACATAGCTTTCCCTCGTATAAACAATTTAAGCTTCTGGTTATTACCACCCTCTTTATTTTTATTAATTAATTCTTCTTTAGTAGAAAGGGGGGCAGGAACAGGCTGAACAGTATACCCCCCACTTTCATCTAACATTTCCCACTCTGGTGCTTCTGTTGATATAGCAATTTTTTCCCTTCATTTAGCAGGTATTTCTTCAATTTTAGGGGCAATTAACTTTATTACAACAATTATTAATATACGATCTCCTGGAATATCTCTTGAACGCATACCATTATTTGTATGATCAGTTTTTATCACAGCAATTTTACTTCTTCTATCCCTTCCTGTTCTTGCTGGCGCAATTACAATGCTATTAACAGACCGTAATTTTAATACTTCGTTCTTTGACCCTTCTGGAGGAGGTGACCCTATTTTATATCAACATTTATTT
>PHGEO340-10|Ixodes_scapularis|COI-5P|Pending_(*6919)
AACTATATATTTAATTTTTGGAAGCTGAGCAACTATAGTAGGAATATCTATAAGAATTTTAATTCGGACTGAATTAGGTCAACCAGGATCATTAATTGGTAATGACCAAATTTATAATGTTATTGTAACAGCTCATGCATTTATTATAATTTTTTTTATAGTAATACCTGTAATAATTGGTGGTTTTGGTAATTGGTTAATTCCATTAATATTAGGGGCACCAGACATAGCTTTCCCTCGTATAAACAATTTAAGCTTCTGGTTATTACCACCCTCTTTATTTTTATTAATTAATTCTTCTTTAGTAGAAAGGGGGGCAGGAACAGGCTGAACAGTATACCCACCACTTTCATCTAACATTTCCCACTCTGGTGCTTCTGTTGATATAGCAATTTTTTCCCTCCATTTAGCAGGTATTTCTTCAATTTTAGGAGCAATTAACTTTATTACAACAATTATTAATATACGATCTCCTGGAATATCTCTTGAACGCATACCATTATTTGTATGATCAGTTTTTATCACAGCAATTTTACTTCTTCTATCTCTTCCTGTTCTTGCTGGCGCAATTACAATGTTATTAACAGACCGTAATTTTAATACTTCGTTCTTTGACCCTTCTGGAGGAGGTGACCCTATTTTATATCAACATTTATTT
>PHGEO342-10|Ixodes_scapularis|COI-5P|Pending_(*6919)
AACTATATATTTAATTTTTGGAAGCTGAGCAACTATAGTAGGAATATCTATAAGAATTTTAATTCGGACTGAATTAGGTCAACCTGGATCATTAATTGGTAATGACCAAATTTATAATGTTATTGTAACAGCTCATGCATTTATTATAATTTTTTTTATAGTAATACCTGTAATAATTGGTGGTTTTGGTAATTGGTTAATTCCATTAATATTAGGGGCACCAGACATAGCTTTCCCTCGTATAAACAATTTAAGCTTCTGGTTATTACCACCCTCTTTATTTTTATTAATTAATTCTTCTTTAGTAGAAAGGGGGGCAGGAACAGGCTGAACAGTATACCCCCCACTTTCATCTAACATTTCCCACTCTGGTGCTTCTGTTGATATAGCAATTTTTTCCCTTCATTTAGCAGGTATTTCTTCTATTTTAGGGGCAATTAACTTTATTACAACAATTATTAATATACGATCTCCTGGAATATCTCTTGAACGAATACCATTATTTGTATGATCAGTTTTTATCACAGCAATTTTACTTCTTCTATCTCTTCCTGTTCTTGCTGGCGCAATTACAATGCTATTAACAGACCGTAATTTTAATACTTCGTTCTTTGACCCTTCTGGAGGAGGTGACCCTATTTTATATCAACATTTATTT
>PHGEO343-10|Ixodes_scapularis|COI-5P|Pending_(*6919)
AACTATATATTTAATTTTTGGAAGCTGAGCAACTATAGTAGGAATATCTATAAGAATTTTAATTCGGACTGAATTAGGTCAACCTGGATCATTAATTGGTAATGACCAAATTTATAATGTTATTGTAACAGCTCATGCATTTATTATAATTTTTTTTATAGTAATACCTGTAATAATTGGTGGTTTTGGTAATTGGTTAATTCCATTAATATTAGGGGCACCAGACATAGCTTTCCCTCGTATAAACAATTTAAGCTTCTGGTTATTACCACCCTCTTTATTTTTATTAATTAATTCTTCTTTAGTAGAAAGGGGGGCAGGAACAGGCTGAACAGTATACCCCCCACTTTCATCTAACATTTCCCACTCTGGTGCTTCTGTTGATATAGCAATTTTTTCCCTCCATTTAGCAGGTATTTCTTCAATTTTAGGGGCAATTAACTTTATTACAACAATTATTAATATACGATCTCCTGGAATATCTCTTGAACGCATACCATTATTTGTATGATCAGTTTTTATCACAGCAATTTTACTTCTTCTATCTCTTCCTGTTCTTGCTGGCGCAATTACAATGTTATTAACAGACCGTAATTTTAATACTTCGTTCTTTGACCCTTCTGGAGGAGGTGACCCTATTTTATATCAACATTTATTT
>PHGEO344-10|Ixodes_scapularis|COI-5P|Pending_(*6919)
AACTATATATTTAATTTTTGGAAGCTGAGCAACTATAGTAGGAATATCTATAAGAATTTTAATTCGGACTGAATTAGGTCAACCTGGATCATTAATTGGTAATGACCAAATTTATAATGTTATTGTAACAGCTCATGCATTTATTATAATTTTTTTTATAGTAATACCTGTAATAATTGGTGGTTTTGGTAATTGGTTAATTCCATTAATATTAGGGGCACCAGACATAGCTTTCCCTCGTATAAACAATTTAAGCTTCTGGTTATTACCACCCTCTTTATTTTTATTAATTAATTCTTCTTTAGTAGAAAGGGGGGCAGGAACAGGTTGAACAGTATACCCCCCACTTTCATCTAACATTTCCCACTCTGGTGCTTCTGTTGATATAGCAATTTTTTCCCTTCATTTAGCAGGTATTTCTTCAATTTTAGGGGCAATTAACTTTATTACAACAATTATTAATATACGATCTCCTGGAATATCTCTTGAACGCATACCATTATTTGTATGATCAGTTTTTATCACAGCAATTTTACTTCTTCTATCTCTTCCTGTTCTTGCTGGCGCAATTACAATGCTATTAACAGACCGTAATTTTAATACTTCGTTCTTTGACCCTTCTGGAGGAGGTGACCCTATTTTATATCAACATTTATTT
>PHGEO345-10|Ixodes_scapularis|COI-5P|Pending_(*6919)
AACTATATATTTAATTTTTGGAAGCTGAGCAACTATAGAAGGAATATCTATAAGAATTTTAATTCGGACTGAATTAGGTCAACCTGGATCATTAATTGGTAATGACCAAATTTATAATGTTATTGTAACAGCTCATGCTTTTATTATAATTTTTTTTATGGTAATACCTGTAATAATCGGTGGTTTTGGTAATTGGTTAATTCCATTAATATTAGGGGCACCAGATATAGCTTTCCCTCGTATAAACAATTTAAGCTTCTGATTATTACCACCCTCTTTATTTTTATTAATTAATTCTTCTTTAGTAGAAAGGGGGGCAGGAACAGGTTGAACAGTATACCCCCCACTTTCATCTAACATTTCCCATTCTGGTGCTTCTGTTGATATAGCAATTTTTTCCCTTCATTTAGCAGGTATTTCTTCAATTTTAGGAGCAATTAACTTTATTACAACAATTATTAATATACGATCTCCTGGAATATCTCTTGAACGCATACCATTATTTGTATGATCAGTTTTTATCACAGCAATTTTACTTCTTCTATCTCTTCCTGTTCTTGCTGGCGCAATTACAATGTTATTAACAGACCGTAATTTTAATACTTCGTTCTTTGACCCTTCTGGGGGAGGTGACCCTATTTTATATCAACATTTATTT
>PHGEO346-10|Ixodes_scapularis|COI-5P|Pending_(*6919)
AACTATATATTTAATTTTTGGAAGCTGAGCAACTATAGTAGGAATATCTATAAGAATTTTAATTCGGACTGAATTAGGTCAACCTGGATCATTAATTGGTAATGACCAAATTTATAACGTTATTGTAACAGCTCATGCATTTATTATAATTTTTTTTATAGTAATACCTGTAATAATTGGTGGTTTTGGTAATTGGTTAATTCCATTAATATTAGGGGCACCAGACATAGCTTTCCCTCGTATAAACAATTTAAGCTTCTGGTTATTACCACCCTCTTTATTTTTATTAATTAATTCTTCTTTAGTAGAAAGGGGGGCAGGAACAGGCTGAACAGTATACCCCCCACTTTCATCTAACATTTCCCACTCTGGTGCTTCTGTTGATATAGCAATTTTTTCCCTTCATTTAGCAGGTATTTCTTCAATTTTAGGGGCAATTAACTTTATTACAACAATTATTAATATACGATCTCCTGGAATATCTCTTGAACGTATACCATTATTTGTATGATCAGTTTTTATCACAGCAATTTTACTTCTTCTATCTCTTCCTGTTCTTGCTGGCGCAATTACAATGTTATTAACAGACCGTAATTTTAATACTTCGTTCTTTGACCCTTCTGGAGGAGGTGACCCTATTTTATATCAACATTTATTT
>PHGEO347-10|Ixodes_scapularis|COI-5P|Pending_(*6919)
AACTATATATTTAATTTTTGGAAGCTGAGCAACTATAGTAGGAATATCTATAAGAATTTTAATTCGGACTGAATTAGGTCAACCTGGATCATTAATTGGTAATGACCAAATTTATAATGTTATTGTAACAGCTCATGCATTTATTATAATTTTTTTTATAGTAATACCTGTAATAATTGGTGGTTTTGGTAATTGGTTAATTCCATTAATATTAGGGGCACCAGACATAGCTTTCCCTCGTATAAACAATTTAAGCTTCTGGTTATTACCACCCTCTTTATTTTTATTAATTAATTCTTCTTTAGTAGAAAGGGGGGCAGGAACAGGCTGAACAGTATACCCCCCACTTTCATCTAACATTTCCCACTCTGGTGCTTCTGTTGATATAGCAATTTTTTCCCTTCATTTAGCAGGTATTTCTTCAATTTTAGGGGCAATTAACTTTATTACAACAATTATTAATATACGATCTCCTGGAATATCTCTTGAACGCATACCATTATTTGTATGATCAGTTTTTATCACAGCAATTTTACTTCTTCTATCTCTTCCTGTTCTTGCTGGCGCAATTACAATGCTATTAACAGACCGTAATTTTAATACTTCGTTCTTTGACCCTTCTGGAGGAGGTGATCCTATTTTATATCAACATTTATTT
>PHGEO348-10|Ixodes_scapularis|COI-5P|Pending_(*6919)
AACTATATATTTAATTTTTGGAAGCTGAGCAACTATAGTAGGAATATCTATAAGAATTTTAATTCGGACTGAATTAGGTCAACCTGGATCATTAATTGGTAATGACCAAATTTATAATGTTATTGTAACAGCTCATGCATTTATTATAATTTTTTTTATAGTAATACCTGTAATAATTGGTGGTTTTGGTAATTGGTTAATTCCATTAATATTAGGGGCACCAGACATAGCTTTCCCTCGTATAAACAATTTAAGCTTCTGGTTATTACCACCCTCTTTATTTTTATTAATTAATTCTTCTTTAGTAGAAAGGGGGGCAGGAACAGGCTGAACAGTATACCCCCCACTTTCATCTAACATTTCCCACTCTGGTGCTTCTGTTGATATAGCAATTTTTTCCCTTCATTTAGCAGGTATTTCTTCAATTTTAGGGGCAATTAACTTTATTACAACAATTATTAATATACGATCTCCTGGAATATCTCTTGAACGCATACCATTATTTGTATGATCAGTTTTTATCACAGCAATTTTACTTCTTCTATCTCTTCCTGTTCTTGCTGGCGCAATTACAATGCTATTAACAGACCGTAATTTTAATACTTCGTTCTTTGACCCTTCTGGAGGAGGTGACCCTATTTTATATCAACATTTATTT
>PHGEO349-10|Ixodes_scapularis|COI-5P|Pending_(*6919)
AACTATATATTTAATTTTTGGAAGCTGAGCAACTATAGTAGGAATATCTATAAGAATTTTAATTCGGACTGAATTAGGTCAACCTGGATCATTAATTGGTAATGACCAAATTTATAATGTTATTGTAACAGCTCATGCATTTATTATAATTTTTTTTATAGTAATACCTGTAATAATTGGTGGTTTTGGTAATTGGTTAATTCCATTAATATTAGGGGCACCAGACATAGCTTTCCCTCGTATAAACAATTTAAGCTTCTGGTTATTACCACCCTCTTTATTTTTATTAATTAATTCTTCTTTAGTAGAAAGGGGGGCAGGAACAGGCTGAACAGTATACCCCCCACTTTCATCTAACATTTCCCACTCTGGTGCTTCTGTTGATATAGCAATTTTTTCCCTTCATTTAGCAGGTATTTCTTCAATTTTAGGGGCAATTAACTTTATTACAACAATTATTAATATACGATCTCCTGGAATATCTCTTGAACGCATACCATTATTTGTATGATCAGTTTTTATCACAGCAATTTTACTTCTTCTATCTCTTCCTGTTCTTGCTGGCGCAATTACAATGCTATTAACAGACCGTAATTTTAATACTTCGTTCTTTGACCCTTCTGGAGGAGGTGACCCTATTTTATATCAACATTTATTT
>PHGEO350-10|Ixodes_scapularis|COI-5P|Pending_(*6919)
AACTATATATTTAATTTTTGGAAGCTGAGCAACTATAGTAGGAATATCTATAAGAATTTTAATTCGGACTGAATTAGGTCAACCTGGATCATTAATTGGTAATGACCAAATTTATAATGTTATTGTAACAGCTCATGCTTTTATTATAATTTTTTTTATGGTAATACCTGTAATAATCGGTGGTTTTGGTAATTGGTTAATTCCATTAATATTAGGGGCACCAGATATAGCTTTCCCTCGTATAAACAATTTAAGCTTCTGATTATTACCACCCTCTTTATTTTTATTAATTAATTCTTCTTTAGTAGAAAGGGGGGCAGGAACAGGTTGAACAGTATACCCCCCACTTTCATCTAACATTTCCCATTCTGGTGCTTCTGTTGATATAGCAATTTTTTCCCTTCATTTAGCAGGTATTTCTTCAATTTTAGGAGCAATTAACTTTATTACAACAATTATTAATATACGATCTCCTGGAATATCTCTTGAACGCATACCATTATTTGTATGATCAGTTTTTATCACAGCAATTTTACTTCTTCTATCTCTTCCTGTTCTTGCTGGCGCAATTACAATGTTATTAACAGACCGTAATTTTAATACTTCGTTCTTTGACCCTTCTGGGGGAGGTGACCCTATTTTATATCAACATTTATTT
>PHGEO351-10|Ixodes_scapularis|COI-5P|Pending_(*6919)
AACTATATATTTAATTTTTGGAAGCTGAGCAACTATAGTAGGAATATCTATAAGAATTTTAATTCGGACTGAATTAGGTCAACCTGGATCATTAATTGGTAATGACCAAATTTATAATGTTATTGTAACAGCTCATGCATTTATTATAATTTTTTTTATAGTAATACCTGTAATAATTGGTGGTTTTGGTAATTGGTTAATTCCATTAATATTAGGGGCACCAGACATAGCTTTCCCTCGTATAAACAATTTAAGCTTCTGGTTATTACCACCCTCTTTATTTTTATTAATTAATTCTTCTTTAGTAGAAAGAGGGGCAGGAACAGGCTGAACAGTATACCCCCCACTTTCATCTAACATTTCCCACTCTGGTGCTTCTGTTGATATAGCAATTTTTTCCCTTCATTTAGCAGGTATTTCTTCAATTTTAGGGGCAATTAACTTTATTACAACAATTATTAATATACGATCTCCTGGAATATCTCTTGAACGCATACCATTATTTGTATGATCAGTTTTTATCACAGCAATTTTACTTCTTCTATCTCTTCCTGTTCTTGCTGGCGCAATTACAATGTTATTAACAGACCGTAATTTTAATACTTCGTTCTTTGACCCTTCTGGAGGAGGTGACCCTATTTTATATCAACATTTATTT
>PHGEO352-10|Ixodes_scapularis|COI-5P|Pending_(*6919)
AACTATATATTTAATTTTTGGAAGCTGAGCAACTATAGTAGGAATATCTATAAGAATTTTAATTCGGACTGAATTAGGTCAACCTGGATCATTAATTGGTAATGACCAAATTTATAATGTTATTGTAACAGCTCATGCATTTATTATAATTTTTTTTATAGTAATACCTGTAATAATTGGTGGTTTTGGTAATTGGTTAATTCCATTAATATTAGGGGCACCAGACATAGCTTTCCCTCGTATAAATAATTTAAGCTTCTGGTTATTACCACCCTCTTTATTTTTATTAATTAATTCTTCTTTAGTAGAAAGGGGGGCAGGAACAGGCTGAACAGTATATCCCCCACTTTCATCTAACATTTCCCACTCTGGTGCTTCTGTTGATATAGCAATTTTTTCCCTTCATTTAGCAGGTATTTCTTCAATTTTAGGGGCAATTAACTTTATTACAACAATTATTAATATACGATCTCCTGGAATATCTCTTGAACGCATACCATTATTTGTATGATCAGTTTTTATCACAGCAATTTTACTTCTTCTATCTCTTCCTGTTCTTGCTGGCGCAATTACAATGTTATTAACAGACCGTAATTTTAATACTTCGTTCTTTGACCCTTCTGGAGGAGGTGACCCTATTTTATATCAACATTTATTT
>PHGEO353-10|Ixodes_scapularis|COI-5P|Pending_(*6919)
AACTATATATTTAATTTTTGGAAGCTGAGCAACTATAGTAGGAATATCTATAAGAATTTTAATTCGGACTGAATTAGGTCAACCTGGATCATTAATTGGTAATGACCAAATTTATAATGTTATTGTAACAGCTCATGCATTTATTATAATTTTTTTTATAGTAATACCTGTAATAATTGGTGGTTTTGGTAATTGGTTAATTCCATTAATATTAGGGGCACCAGACATAGCTTTCCCTCGTATAAACAATTTAAGCTTCTGGTTATTACCACCCTCTTTATTTTTATTAATTAATTCTTCTTTAGTAGAAAGGGGGGCAGGAACAGGCTGAACAGTATACCCCCCACTTTCATCTAACATTTCCCACTCTGGTGCTTCTGTTGATATAGCAATTTTTTCCCTTCATTTAGCAGGTATTTCTTCAATTTTAGGGGCAATTAACTTTATTACAACAATTATTAATATACGATCTCCTGGAATATCTCTTGAACGCATACCATTATTTGTATGATCAGTTTTTATCACAGCAATTTTACTTCTTCTATCTCTTCCTGTTCTTGCTGGCGCAATTACAATGCTATTAACAGACCGTAATTTTAATACTTCGTTCTTTGACCCTTCTGGAGGAGGTGATCCTATTTTATATCAACATTTATTT
>PHGEO354-10|Ixodes_scapularis|COI-5P|Pending_(*6919)
AACTATATATTTAATTTTTGGAAGCTGAGCAACTATAGTAGGAATATCTATAAGAATTTTAATTCGGACTGAATTAGGTCAACCTGGATCATTAATTGGTAATGACCAAATTTATAATGTTATTGTAACAGCTCATGCATTTATTATAATTTTTTTTATAGTAATACCTGTAATAATTGGTGGTTTTGGAAATTGGTTAATTCCATTAATATTAGGGGCACCAGACATAGCTTTCCCTCGTATAAACAATTTAAGCTTCTGGTTATTACCACCCTCTTTATTTTTATTAATTAATTCTTCTTTAGTAGAAAGGGGAGCAGGAACAGGTTGAACAGTATACCCCCCACTTTCATCTAACATTTCCCACTCTGGTGCTTCTGTTGATATAGCAATTTTTTCCCTTCATTTAGCAGGTATTTCTTCAATTTTAGGGGCAATTAACTTTATTACAACAATTATTAATATACGATCTCCTGGAATATCTCTTGAACGCATACCATTATTTGTATGATCAGTTTTTATCACAGCAATTTTACTTCTTCTATCTCTTCCTGTTCTTGCTGGCGCAATTACAATATTATTAACAGACCGTAATTTTAATACTTCGTTCTTTGACCCTTCTGGAGGAGGTGACCCTATTTTATATCAACATTTATTT
>PHGEO355-10|Ixodes_scapularis|COI-5P|Pending_(*6919)
AACTATATATTTAATTTTTGGAAGCTGAGCAACTATAGTAGGAATATCTATAAGAATTTTAATTCGGACTGAATTAGGTCAACCTGGATCATTAATTGGTAATGACCAAATTTATAATGTTATTGTAACAGCTCATGCATTTATTATAATTTTTTTTATAGTAATACCTGTAATAATTGGTGGTTTTGGTAATTGGTTAATTCCATTAATATTAGGGGCACCAGACATAGCTTTCCCTCGTATAAACAATTTAAGCTTCTGGTTATTACCACCCTCTTTATTTTTATTAATTAATTCTTCTTTAGTAGAAAGGGGGGCAGGAACAGGCTGAACAGTATACCCCCCACTTTCATCTAACATTTCCCACTCTGGTGCTTCTGTTGATATAGCAATTTTTTCCCTTCATTTAGCAGGTATTTCTTCAATTTTAGGGGCAATTAACTTTATTACAACAATTATTAATATACGATCTCCTGGAATATCTCTTGAACGCATACCATTATTTGTATGATCAGTTTTTATCACAGCAATTTTACTTCTTCTATCTCTTCCTGTTCTTGCTGGCGCAATTACAATGCTATTAACAGACCGTAATTTTAATACTTCGTTCTTTGACCCTTCTGGAGGAGGTGATCCTATTTTATATCAACATTTATTT
>PHGEO356-10|Ixodes_scapularis|COI-5P|Pending_(*6919)
AACTATATATTTAATTTTTGGAAGCTGAGCAACTATAGTAGGAATATCTATAAGAATTTTAATTCGGACTGAATTAGGTCAACCTGGATCATTAATTGGTAATGACCAAATTTATAATGTTATTGTAACAGCTCATGCATTTATTATAATTTTTTTTATAGTAATACCTGTAATAATTGGTGGTTTTGGTAATTGGTTAATTCCATTAATATTAGGGGCACCAGACATAGCTTTCCCTCGTATAAACAATTTAAGCTTCTGGTTATTACCACCCTCTTTATTTTTATTAATTAATTCTTCTTTAGTAGAAAGGGGGGCAGGAACAGGCTGAACAGTATACCCCCCACTTTCATCTAACATTTCCCACTCTGGTGCTTCTGTTGATATAGCAATTTTTTCCCTTCATTTAGCAGGTATTTCTTCAATTTTAGGGGCAATTAACTTTATTACAACAATTATTAATATACGATCTCCTGGAATATCTCTTGAACGCATACCATTATTTGTATGATCAGTTTTTATCACAGCAATTTTACTTCTTCTATCTCTTCCTGTTCTTGCTGGCGCAATTACAATGTTATTAACAGACCGTAATTTTAATACTTCGTTCTTTGACCCTTCTGGAGGAGGTGACCCTATTTTATATCAACATTTATTT
>PHGEO357-10|Ixodes_scapularis|COI-5P|Pending_(*6919)
AACTATATATTTAATTTTTGGAAGCTGAGCAACTATAGTAGGAATATCTATAAGAATTTTAATTCGGACTGAATTAGGTCAACCTGGATCATTAATTGGTAATGACCAAATTTATAATGTTATTGTAACAGCTCATGCATTTATTATAATTTTTTTTATAGTAATACCTGTAATAATTGGTGGTTTTGGTAATTGGTTAATTCCATTAATATTAGGGGCACCAGACATAGCTTTCCCTCGTATAAACAATTTAAGCTTCTGGTTATTACCACCCTCTTTATTTTTATTAATTAATTCTTCTTTAGTAGAAAGAGGGGCAGGAACAGGCTGAACAGTATACCCCCCACTTTCATCTAACATTTCCCACTCTGGTGCTTCTGTTGATATAGCAATTTTTTCCCTTCATTTAGCAGGTATTTCTTCAATTTTAGGGGCAATTAACTTTATTACAACAATTATTAATATACGATCTCCTGGAATATCTCTTGAACGCATACCATTATTTGTATGATCAGTTTTTATCACAGCAATTTTACTTCTTCTATCTCTTCCTGTTCTTGCTGGCGCAATTACAATGTTATTAACAGACCGTAATTTTAATACTTCGTTCTTTGACCCTTCTGGAGGAGGTGACCCTATTTTATATCAACATTTATTT
>PHGEO358-10|Ixodes_scapularis|COI-5P|Pending_(*6919)
AACTATATATTTAATTTTTGGAAGCTGAGCAACTATAGTAGGAATATCTATAAGAATTTTAATTCGGACTGAATTAGGTCAACCTGGATCATTAATTGGTAATGACCAAATTTATAATGTTATTGTAACAGCTCATGCATTTATTATAATTTTTTTTATAGTAATACCTGTAATAATTGGTGGTTTTGGTAATTGGTTAATTCCATTAATATTAGGGGCACCAGACATAGCTTTCCCTCGTATAAACAATTTAAGCTTCTGGTTATTACCACCCTCTTTATTTTTATTAATTAATTCTTCTTTAGTAGAAAGGGGGGCAGGAACAGGCTGAACAGTATACCCCCCACTTTCATCTAACATTTCCCACTCTGGTGCTTCTGTTGATATAGCAATTTTTTCCCTTCATTTAGCAGGTATTTCTTCAATTTTAGGGGCAATTAACTTTATTACAACAATTATTAATATACGATCTCCTGGAATATCTCTTGAACGCATACCATTATTTGTATGATCAGTTTTTATCACAGCAATTTTACTTCTTCTATCTCTTCCTGTTCTTGCTGGCGCAATTACAATGTTATTAACAGACCGTAATTTTAATACTTCGTTCTTTGACCCTTCTGGAGGAGGTGACCCTATTTTATATCAACATTTATTT
>PHGEO359-10|Ixodes_scapularis|COI-5P|Pending_(*6919)
AACTATATATTTAATTTTTGGAAGCTGAGCAACTATAGTAGGAATATCTATAAGAATTTTAATTCGGACTGAATTAGGCCAACCTGGATCATTAATTGGTAATGACCAAATTTATAATGTTATTGTAACAGCTCATGCATTTATTATAATTTTTTTTATAGTAATACCTGTAATAATTGGTGGTTTTGGTAATTGATTAATTCCATTAATATTAGGGGCACCAGACATAGCTTTCCCTCGTATAAACAATTTAAGCTTCTGGTTATTACCACCCTCTTTATTTTTATTAATTAATTCTTCTTTAGTAGAAAGGGGGGCAGGAACAGGCTGAACAGTATACCCCCCACTTTCATCTAACATTTCCCACTCTGGTGCTTCTGTTGATATAGCAATTTTTTCCCTTCATTTAGCAGGAATTTCTTCAATTTTAGGGGCAATTAACTTTATTACAACAATTATTAATATACGATCTCCTGGAATATCTCTTGAACGCATACCATTATTTGTATGATCAGTTTTTATCACAGCAATTTTACTTCTTTTATCTCTTCCTGTTCTTGCTGGCGCAATTACAATGTTATTAACAGACCGTAATTTTAATACTTCGTTCTTTGACCCTTCTGGAGGAGGTGACCCTATTTTATATCAACATTTATTT
>PHGEO360-10|Ixodes_scapularis|COI-5P|Pending_(*6919)
AACTATATATTTAATTTTTGGAAGCTGAGCAACTATAGTAGGAATATCTATAAGAATTTTAATTCGGACTGAATTAGGTCAACCTGGATCATTAATTGGTAATGACCAAATTTATAATGTTATTGTAACAGCTCATGCATTTATTATAATTTTTTTTATAGTAATACCTGTAATAATTGGTGGTTTTGGTAATTGGTTAATTCCATTAATATTAGGGGCACCAGACATAGCTTTCCCTCGTATAAACAATTTAAGCTTCTGGTTATTACCACCCTCTTTATTTTTATTAATTAATTCTTCTTTAGTAGAAAGGGGGGCAGGAACAGGCTGAACAGTATACCCCCCACTTTCATCTAACATTTCCCACTCTGGTGCTTCTGTTGATATAGCAATTTTTTCCCTTCATTTAGCAGGTATTTCTTCAATTTTAGGGGCAATTAACTTTATTACAACAATTATTAATATACGATCTCCTGGAATATCTCTTGAACGCATACCATTATTTGTATGATCAGTTTTTATCACAGCAATTTTACTTCTTCTATCTCTTCCTGTTCTTGCTGGCGCAATTACAATGCTATTAACAGACCGTAATTTTAATACTTCGTTCTTTGACCCTTCTGGAGGAGGTGACCCTATTTTATATCAACATTTATTT
>PHGEO361-10|Ixodes_scapularis|COI-5P|Pending_(*6919)
AACTATATATTTAATTTTTGGAAGCTGAGCAACTATAGTAGGAATATCTATAAGAATTTTAATTCGGACTGAATTAGGTCAACCTGGATCATTAATTGGTAATGACCAAATTTATAATGTTATTGTAACAGCTCATGCATTTATTATAATTTTTTTTATAGTAATACCTGTAATAATTGGTGGTTTTGGTAATTGGTTAATTCCATTAATATTAGGGGCACCAGACATAGCTTTCCCTCGTATAAACAATTTAAGCTTCTGGTTATTACCACCCTCTTTATTTTTATTAATTAATTCTTCTTTAGTAGAAAGGGGGGCAGGAACAGGCTGAACAGTATACCCCCCACTTTCATCTAACATTTCCCACTCTGGTGCTTCTGTTGATATAGCAATTTTTTCCCTTCATTTAGCAGGTATTTCTTCAATTTTAGGGGCAATTAACTTTATTACAACAATTATTAATATACGATCTCCTGGAATATCTCTTGAACGCATACCATTATTTGTATGATCAGTTTTTATCACAGCAATTTTACTTCTTCTATCTCTTCCTGTTCTTGCTGGCGCAATTACAATGCTATTAACAGACCGTAATTTTAATACTTCGTTCTTTGACCCTTCTGGAGGAGGTGACCCTATTTTATATCAACATTTATTT
>PHGEO362-10|Ixodes_scapularis|COI-5P|Pending_(*6919)
AACTATATATTTAATTTTTGGAAGCTGAGCAACTATAGTAGGAATATCTATAAGAATTTTAATTCGGACTGAATTAGGTCAACCTGGATCATTAATTGGTAATGACCAAATTTATAATGTTATTGTAACAGCTCATGCATTTATTATAATTTTTTTTATAGTAATACCTGTAATAATTGGTGGTTTTGGAAATTGGTTAATTCCATTAATATTAGGGGCACCAGACATAGCTTTCCCTCGTATAAACAATTTAAGCTTCTGGTTATTACCACCCTCTTTATTTTTATTAATTAATTCTTCTTTAGTAGAAAGGGGAGCAGGAACAGGTTGAACAGTATACCCCCCACTTTCATCTAACATTTCCCACTCTGGTGCTTCTGTTGATATAGCAATTTTTTCCCTTCATTTAGCAGGTATTTCTTCAATTTTAGGGGCAATTAACTTTATTACAACAATTATTAATATACGATCTCCTGGAATATCTCTTGAACGCATACCATTATTTGTATGATCAGTTTTTATCACAGCAATTTTACTTCTTCTATCTCTTCCTGTTCTTGCTGGCGCAATTACAATATTATTAACAGACCGTAATTTTAATACTTCGTTCTTTGACCCTTCTGGAGGAGGTGACCCTATTTTATATCAACATTTATTT
>PHGEO363-10|Ixodes_scapularis|COI-5P|Pending_(*6919)
AACTATATATTTAATTTTTGGAAGCTGAGCAACTATAGTAGGAATATCTATAAGAATTTTAATTCGGACTGAATTAGGCCAACCTGGATCATTAATTGGTAATGACCAAATTTATAATGTTATTGTAACAGCTCATGCATTTATTATAATTTTTTTTATAGTAATACCTGTAATAATTGGTGGTTTTGGTAATTGATTAATTCCATTAATATTAGGGGCACCAGACATAGCTTTCCCTCGTATAAACAATTTAAGCTTCTGGTTATTACCACCCTCTTTATTTTTATTAATTAATTCTTCTTTAGTAGAAAGGGGGGCAGGAACAGGCTGAACAGTATACCCCCCACTTTCATCTAACATTTCCCACTCTGGTGCTTCTGTTGATATAGCAATTTTTTCCCTTCATTTAGCAGGAATTTCTTCAATTTTAGGGGCAATTAACTTTATTACAACAATTATTAATATACGATCTCCTGGAATATCTCTTGAACGCATACCATTATTTGTATGATCAGTTTTTATCACAGCAATTTTACTTCTTTTATCTCTTCCTGTTCTTGCTGGCGCAATTACAATGTTATTAACAGACCGTAATTTTAATACTTCGTTCTTTGACCCTTCTGGAGGAGGTGACCCTATTTTATATCAACATTTATTT
>PHGEO365-10|Ixodes_scapularis|COI-5P|Pending_(*6919)
AACTATATATTTAATTTTTGGAAGCTGAGCAACTATAGTAGGAATATCTATAAGAATTTTAATTCGGACTGAATTAGGTCAACCTGGATCATTAATTGGTAATGACCAAATTTATAATGTTATTGTAACAGCTCATGCTTTTATTATAATTTTTTTTATGGTAATACCTGTAATAATCGGTGGTTTTGGTAATTGGTTAATTCCATTAATATTAGGGGCACCAGATATAGCTTTCCCTCGTATAAACAATTTAAGCTTCTGATTATTACCACCCTCTTTATTTTTATTAATTAATTCTTCTTTAGTAGAAAGGGGGGCAGGAACAGGTTGAACAGTATACCCCCCACTTTCATCTAACATTTCCCATTCTGGTGCTTCTGTTGATATAGCAATTTTTTCCCTTCATTTAGCAGGTATTTCTTCAATTTTAGGAGCAATTAACTTTATTACAACAATTATTAATATACGATCTCCTGGAATATCTCTTGAACGCATACCATTATTTGTATGATCAGTTTTTATCACAGCAATTTTACTTCTTCTATCTCTTCCTGTTCTTGCTGGCGCAATTACAATGTTATTAACAGACCGTAATTTTAATACTTCGTTCTTTGACCCTTCTGGAGGAGGTGACCCTATTTTATATCAACATTTATTT
>PHGEO367-10|Ixodes_scapularis|COI-5P|Pending_(*6919)
AACTATATATTTAATTTTTGGGAGCTGAGCAACTATAGTAGGAATATCTATAAGAATTTTAATTCGGACTGAATTAGGTCAACCTGGATCATTAATTGGTAATGACCAAATTTATAATGTTATTGTAACAGCTCATGCATTTATTATAATTTTTTTTATAGTAATACCTGTAATAATTGGTGGTTTTGGTAATTGGTTAATTCCATTAATATTAGGGGCACCAGACATAGCTTTCCCTCGTATAAACAATTTAAGCTTCTGGTTATTACCACCCTCTTTATTTTTATTAATTAATTCTTCTTTAGTAGAAAGGGGGGCAGGAACAGGCTGAACAGTATACCCCCCACTTTCATCTAACATTTCCCACTCTGGTGCTTCTGTTGATATAGCAATTTTTTCCCTTCATTTAGCAGGTATTTCTTCAATTTTAGGGGCAATTAACTTTATTACAACAATTATTAATATACGATCTCCTAGAATATCTCTTGAACGCATACCATTATTTGTATGATCAGTTTTTATCACAGCAATTTTACTTCTTCTATCTCTTCCTGTTCTTGCTGGCGCAATTACAATGTTATTAACAGACCGTAATTTTAATACTTCGTTCTTTGACCCTTCTGGAGGAGGTGACCCTATTTTATATCAACATTTATTT
>PHGEO368-10|Ixodes_scapularis|COI-5P|Pending_(*6919)
AACTATATATTTAATTTTTGGAAGCTGAGCAACTATAGTAGGAATATCTATAAGAATTTTAATTCGGACTGAATTAGGTCAACCTGGATCATTAATTGGTAATGACCAAATTTATAATGTTATTGTAACAGCTCATGCATTTATTATAATTTTTTTTATAGTAATACCTGTAATAATTGGTGGTTTTGGTAATTGGTTAATTCCATTAATATTAGGGGCACCAGACATAGCTTTCCCTCGTATAAATAATTTAAGCTTCTGGTTATTACCACCCTCTTTATTTTTATTAATTAATTCTTCTTTAGTAGAAAGGGGGGCAGGAACAGGCTGAACAGTATATCCCCCACTTTCATCTAACATTTCCCACTCTGGTGCTTCTGTTGATATAGCAATTTTTTCCCTTCATTTAGCAGGTATTTCTTCAATTTTAGGGGCAATTAACTTTATTACAACAATTATTAATATACGATCTCCTGGAATATCTCTTGAACGCATACCATTATTTGTATGATCAGTTTTTATCACAGCAATTTTACTTCTTCTATCTCTTCCTGTTCTTGCTGGCGCAATTACAATGTTATTAACAGACCGTAATTTTAATACTTCGTTCTTTGACCCTTCTGGAGGAGGTGACCCTATTTTATATCAACATTTATTT
>PHGEO369-10|Ixodes_scapularis|COI-5P|Pending_(*6919)
AACTATATATTTAATTTTTGGAAGCTGAGCAACTATAGTAGGAATATCTATAAGAATTTTAATTCGGACTGAATTAGGTCAACCAGGATCATTAATTGGTAATGACCAAATTTATAATGTTATTGTAACAGCTCATGCATTTATTATAATTTTTTTTATAGTAATACCTGTAATAATTGGTGGTTTTGGTAATTGGTTAATTCCATTAATATTAGGGGCACCAGACATAGCTTTCCCTCGTATAAACAATTTAAGCTTCTGGCTATTACCACCCTCTTTATTTTTATTAATTAATTCTTCTTTAGTAGAAAGGGGGGCAGGAACAGGCTGAACAGTATACCCACCACTTTCATCTAACATTTCCCACTCTGGTGCTTCTGTTGATATAGCAATTTTTTCCCTCCATTTAGCAGGTATTTCTTCAATTTTAGGAGCAATTAACTTTATTACAACAATTATTAATATACGATCTCCTGGAATATCTCTTGAACGCATACCATTATTTGTATGATCAGTTTTTATCACAGCAATTTTACTTCTTCTATCTCTTCCTGTTCTTGCTGGCGCAATTACAATGTTATTAACAGACCGTAATTTTAATACTTCGTTCTTTGACCCTTCTGGAGGAGGTGACCCTATTTTATATCAACATTTATTT
>PHGEO444-10|Ixodes_scapularis|COI-5P|Pending_(*6919)
AACTATATATTTAATTTTTGGAAGCTGAGCAACTATAGTAGGAATATCTATAAGAATTTTAATTCGGACTGAATTAGGTCAACCTGGATCATTAATTGGTAATGACCAAATTTATAATGTTATTGTAACAGCTCATGCATTTATTATAATTTTTTTTATAGTAATACCTGTAATAATTGGTGGTTTTGGTAATTGGTTAATTCCATTAATATTAGGAGCACCAGACATAGCTTTCCCTCGTATAAACAATTTAAGCTTCTGATTATTACCCCCCTCTTTATTTTTATTAATTAATTCTTCTTTAGTAGAAAGGGGGGCAGGAACAGGCTGAACAGTATACCCCCCACTTTCATCTAACATTTCCCACTCTGGTGCTTCTGTTGATATAGCAATTTTTTCCCTTCATTTAGCAGGTATTTCTTCAATTTTAGGGGCAATTAACTTTATTACAACAATTATTAATATACGATCTCCTGGAATATCTCTTGAACGCATACCATTATTTGTATGATCAGTTTTTATCACAGCAATTTTACTTCTTCTATCTCTTCCTGTTCTTGCTGGCGCAATTACAATGTTATTAACAGACCGTAATTTTAATACTTCGTTCTTTGACCCTTCTGGAGGAGGTGACCCTATTTTATATCAACATTTATTT
>PHGEO370-10|Ixodes_scapularis|COI-5P|Pending_(*6919)
AACTATATATTTAATTTTTGGAAGCTGAGCAACTATAGTAGGAATATCTATAAGAATTTTAATTCGGACTGAATTAGGTCAACCTGGATCATTAATTGGTAATGACCAAATTTATAATGTTATTGTAACAGCTCATGCATTTATTATAATTTTTTTTATAGTAATACCTGTAATAATTGGTGGTTTTGGTAACTGGTTAATTCCATTAATATTGGGGGCACCAGACATAGCTTTCCCTCGTATAAACAATTTAAGCTTCTGGTTATTACCACCCTCTTTATTTTTATTAATTAATTCTTCTTTAGTAGAAAGGGGGGCAGGAACAGGCTGAACAGTATACCCCCCACTTTCATCTAACATTTCCCACTCTGGTGCTTCTGTTGATATAGCAATTTTTTCCCTTCATTTAGCAGGTATTTCTTCAATTTTAGGGGCAATTAACTTTATTACAACAATTATTAATATACGATCTCCTGGAATATCTCTTGAACGAATACCATTATTTGTATGATCAGTTTTTATCACAGCAATTTTACTTCTTCTATCTCTTCCTGTTCTTGCTGGCGCAATTACAATGTTATTAACAGACCGTAATTTTAATACTTCGTTTTTTGACCCTTCTGGAGGAGGTGACCCTATTTTATATCAACATTTATTT
>PHGEO371-10|Ixodes_scapularis|COI-5P|Pending_(*6919)
AACTATATATTTAATTTTTGGAAGCTGAGCAACTATAGTAGGAATATCTATAAGAATTTTAATTCGGACTGAATTAGGTCAACCTGGATCATTAATTGGTAATGACCAAATTTATAATGTTATTGTAACAGCTCATGCATTTATTATAATTTTTTTTATAGTAATACCTGTAATAATTGGTGGTTTTGGTAATTGGTTAATTCCATTAATATTAGGGGCACCAGACATAGCTTTCCCTCGTATAAACAATTTAAGCTTCTGGTTATTACCACCCTCTTTATTTTTATTAATTAATTCTTCTTTAGTAGAAAGAGGGGCAGGAACAGGCTGAACAGTATACCCCCCACTTTCATCTAACATTTCCCACTCTGGTGCTTCTGTTGATATAGCAATTTTTTCCCTTCATTTAGCAGGTATTTCTTCAATTTTAGGGGCAATTAACTTTATTACAACAATTATTAATATACGATCTCCTGGAATATCTCTTGAACGCATACCATTATTTGTATGATCAGTTTTTATCACAGCAATTTTACTTCTTCTATCTCTTCCTGTTCTTGCTGGCGCAATTACAATGTTATTAACAGACCGTAATTTTAATACTTCGTTCTTTGACCCTTCTGGAGGAGGTGACCCTATTTTATATCAACATTTATTT
>PHGEO372-10|Ixodes_scapularis|COI-5P|Pending_(*6919)
AACTATATATTTAATTTTTGGAAGCTGAGCAACTATAGTAGGAATATCTATAAGAATTTTAATTCGGACTGAATTAGGTCAACCTGGATCATTAATTGGTAATGACCAAATTTATAATGTTATTGTAACAGCTCATGCATTTATTATAATTTTTTTTATAGTAATACCTGTAATAATTGGTGGTTTTGGTAATTGGTTAATTCCATTAATATTAGGGGCACCAGACATAGCTTTCCCTCGTATAAACAATTTAAGCTTCTGGTTATTACCACCCTCTTTATTTTTATTAATTAATTCTTCTTTAGTAGAAAGGGGGGCAGGAACAGGCTGAACAGTATACCCCCCACTTTCATCTAACATTTCCCACTCTGGTGCTTCTGTTGATATAGCAATTTTTTCCCTTCATTTAGCAGGTATTTCTTCAATTTTAGGGGCAATTAACTTTATTACAACAATTATTAATATACGATCTCCTGGAATATCTCTTGAACGCATACCATTATTTGTATGATCAGTTTTTATCACAGCAATTTTACTTCTTCTATCCCTTCCTGTTCTTGCTGGCGCAATTACAATGCTATTAACAGACCGTAATTTTAATACTTCGTTCTTTGACCCTTCTGGAGGAGGTGACCCTATTTTATATCAACATTTATTT
>PHGEO373-10|Ixodes_scapularis|COI-5P|Pending_(*6919)
AACTATATATTTAATTTTTGGAAGCTGAGCAACTATAGTAGGAATATCTATAAGAATTTTAATTCGGACTGAATTAGGTCAACCTGGATCATTAATTGGTAATGACCAAATTTATAATGTTATTGTAACAGCTCATGCATTTATTATAATTTTTTTTATAGTAATACCTGTAATAATTGGTGGTTTTGGTAATTGGTTAATTCCATTAATATTAGGGGCACCAGACATAGCTTTCCCTCGTATAAACAATTTAAGCTTCTGGTTATTACCACCCTCTTTATTTTTATTAATTAATTCTTCTTTAGTAGAAAGGGGGGCAGGAACAGGCTGAACAGTATACCCCCCACTTTCATCTAACATTTCCCACTCTGGTGCTTCTGTTGATATAGCAATTTTTTCCCTTCATTTAGCAGGTATTTCTTCAATTTTAGGGGCAATTAACTTTATTACAACAATTATTAATATACGATCTCCTGGAATATCTCTTGAACGCATACCATTATTTGTATGATCAGTTTTTATCACAGCAATTTTACTTCTTCTATCTCTTCCTGTTCTTGCTGGCGCAATTACAATGCTATTAACAGACCGTAATTTTAATACTTCGTTCTTTGACCCTTCTGGAGGAGGTGACCCTATTTTATATCAACATTTATTT
>PHGEO374-10|Ixodes_scapularis|COI-5P|Pending_(*6919)
AACTATATATTTAATTTTTGGAAGCTGAGCAACTATAGTAGGAATATCTATAAGAATTTTAATTCGGACTGAATTAGGTCAACCTGGATCATTAATTGGTAATGACCAAATTTATAATGTTATTGTAACAGCTCATGCATTTATTATAATTTTTTTTATAGTAATACCTGTAATAATTGGTGGTTTTGGTAATTGGTTAATTCCATTAATATTAGGGGCACCAGACATAGCTTTCCCTCGTATAAACAATTTAAGCTTCTGATTATTACCACCCTCTTTATTTTTATTAATTAATTCTTCTTTAGTAGAAAGGGGGGCAGGAACAGGCTGAACAGTATACCCCCCACTTTCATCTAACATTTCCCACTCTGGTGCTTCTGTTGATATAGCAATTTTTTCCCTTCATTTAGCAGGTATTTCTTCAATTTTAGGGGCAATTAACTTTATTACAACAATTATTAATATACGATCTCCTGGAATATCTCTTGAACGAATACCATTATTTGTATGATCAGTTTTTATCACAGCAATTTTACTTCTTCTATCTCTTCCTGTTCTTGCTGGCGCAATTACAATGCTATTAACAGACCGTAATTTTAATACTTCGTTCTTTGACCCTTCTGGAGGAGGTGACCCTATTTTATATCAACATTTATTT
>PHGEO375-10|Ixodes_scapularis|COI-5P|Pending_(*6919)
AACTATATATTTAATTTTTGGAAGCTGAGCAACTATAGTAGGAATATCTATAAGAATTTTAATTCGGACTGAATTAGGTCAACCTGGATCATTAATTGGTAATGACCAAATTTATAATGTTATTGTAACAGCTCATGCATTTATTATAATTTTTTTTATAGTAATACCTGTAATAATTGGTGGTTTTGGTAATTGGTTAATTCCATTAATATTAGGGGCACCAGACATAGCTTTCCCTCGTATAAACAATTTAAGCTTCTGGTTATTACCACCCTCTTTATTTTTATTAATTAATTCTTCTTTAGTAGAAAGAGGGGCAGGAACAGGCTGAACAGTATACCCCCCACTTTCATCTAACATTTCCCACTCTGGTGCTTCTGTTGATATAGCAATTTTTTCCCTTCATTTAGCAGGTATTTCTTCAATTTTAGGGGCAATTAACTTTATTACAACAATTATTAATATACGATCTCCTGGAATATCTCTTGAACGCATACCATTATTTGTATGATCAGTTTTTATCACAGCAATTTTACTTCTTCTATCTCTTCCTGTTCTTGCTGGCGCAATTACAATGTTATTAACAGACCGTAATTTTAATACTTCGTTCTTTGACCCTTCTGGAGGAGGTGACCCTATTTTATATCAACATTTATTT
>PHGEO377-10|Ixodes_scapularis|COI-5P|Pending_(*6919)
AACTATATATTTAATTTTTTGAAGCTGAGCAACTATAGTAGGAATATCTATAAGAATTTTAATTCGGACTGAATTAGGTCAACCAGGATCATTAATTGGTAATGACCAAATTTATAATGTTATTGTAACAGCTCATGCATTTATTATAATTTTTTTTATAGTAATACCTGTAATAATTGGTGGTTTTGGTAATTGGTTAATTCCATTAATATTAGGGGCACCAGACATAGCTTTCCCTCGTATAAACAATTTAAGCTTCTGGCTATTACCACCCTCTTTATTTTTATTAATTAATTCTTCTTTAGTAGAAAGGGGGGCAGGAACAGGCTGAACAGTATACCCACCACTTTCATCTAACATTTCCCACTCTGGTGCTTCTGTTGATATAGCAATTTTTTCCCTCCATTTAGCAGGTATTTCTTCAATTTTAGGAGCAATTAACTTTATTACAACAATTATTAATATACGATCTCCTGGAATATCTCTTGAACGCATACCATTATTTGTATGATCAGTTTTTATCACAGCAATTTTACTTCTTCTATCTCTTCCTGTTCTTGCTGGCGCAATTACAATGTTATTAACAGACCGTAATTTTAATACTTCGTTCTTTGACCCTTCTGGAGGAGGTGACCCTATTTTATATCAACATTTATTT
>PHGEO378-10|Ixodes_scapularis|COI-5P|Pending_(*6919)
AACTATATATTTAATTTTTGGGAGCTGAGCAACTATAGTAGGAATATCTATAAGAATTTTAATTCGGACTGAATTAGGTCAACCTGGATCATTAATTGGTAATGACCAAATTTATAATGTTATTGTAACAGCTCATGCATTTATTATAATTTTTTTTATAGTAATACCTGTAATAATTGGTGGTTTTGGTAATTGGTTAATTCCATTAATATTGGGGGCACCAGATATAGCTTTCCCTCGTATAAACAATTTAAGCTTCTGGTTATTACCACCCTCTTTATTTTTATTAATTAATTCTTCTTTAGTAGAAAGGGGGGCAGGAACAGGCTGAACAGTATACCCCCCACTTTCATCTAACATTTCCCACTCTGGTGCTTCTGTTGATATAGCAATTTTTTCCCTTCATTTAGCAGGTATTTCTTCAATTTTAGGGGCAATTAACTTTATTACAACAATTATTAATATACGATCTCCTGGAATATCTCTTGAACGAATACCATTATTTGTATGATCAGTTTTTATCACAGCAATTTTACTTCTTCTATCTCTTCCTGTTCTTGCTGGCGCAATTACAATGTTATTAACAGACCGTAATTTTAATACTTCGTTTTTTGACCCTTCTGGAGGAGGTGATCCTATTTTATATCAACATTTATTT
>PHGEO379-10|Ixodes_scapularis|COI-5P|Pending_(*6919)
AACTATATATTTAATTTTTGGAAGCTGAGCAACTATAGTAGGAATATCTATAAGAATTTTAATTCGGACTGAATTAGGTCAACCAGGATCATTAATTGGTAATGACCAAATTTATAATGTTATTGTAACAGCTCATGCATTTATTATAATTTTTTTTATAGTAATACCTGTAATAATTGGTGGTTTTGGTAATTGGTTAATTCCATTAATATTAGGGGCACCAGACATAGCTTTCCCTCGTATAAACAATTTAAGCTTCTGGTTATTACCACCCTCTTTATTTTTATTAATTAATTCTTCTTTAGTAGAAAGGGGGGCAGGAACAGGCTGAACAGTATACCCACCACTTTCATCTAACATTTCCCACTCTGGTGCTTCTGTTGATATAGCAATTTTTTCCCTCCATTTAGCAGGTATTTCTTCAATTTTAGGAGCAATTAACTTTATTACAACAATTATTAATATACGATCTCCTGGAATATCTCTTGAACGCATACCATTATTTGTATGATCAGTTTTTATCACAGCAATTTTACTTCTTCTATCTCTTCCTGTTCTTGCTGGCGCAATTACAATGTTATTAACAGACCGTAATTTTAATACTTCGTTCTTTGACCCTTCTGGAGGAGGTGACCCTATTTTATATCAACATTTATTT
>PHGEO383-10|Ixodes_scapularis|COI-5P|Pending_(*6919)
AACTATATATTTAATTTTTGGAAGCTGAGCAACTATAGTAGGAATATCTATAAGAATTTTAATTCGGACTGAATTAGGTCAACCTGGATCATTAATTGGTAATGACCAAATTTATAATGTTATTGTAACAGCTCATGCATTTATTATAATTTTTTTTATAGTAATACCTGTAATAATTGGTGGTTTTGGTAATTGGTTAATTCCATTAATATTAGGGGCACCAGACATAGCTTTCCCTCGTATAAACAATTTAAGCTTCTGGTTATTACCACCCTCTTTATTTTTATTAATTAATTCTTCTTTAGTAGAAAGGGGGGCAGGAACAGGCTGAACAGTATACCCCCCACTTTCATCTAACATTTCCCACTCTGGTGCTTCTGTTGATATAGCAATTTTTTCCCTTCATTTAGCAGGTATTTCTTCAATTTTAGGGGCAATTAACTTTATTACAACAATTATTAATATACGATCTCCTGGAATATCTCTTGAACGCATACCATTATTTGTATGATCAGTTTTTATCACAGCAATTTTACTTCTTCTATCTCTTCCTGTTCTTGCTGGCGCAATTACAATGCTATTAACAGACCGTAATTTTAATACTTCGTTCTTTGACCCTTCTGGAGGAGGTGACCCTATTTTATATCAACATTTATTT
>PHGEO384-10|Ixodes_scapularis|COI-5P|Pending_(*6919)
AACTATATATTTAATTTTTGGAAGCTGAGCAACTATAGTAGGAATATCTATAAGAATTTTAATTCGGACTGAATTAGGTCAACCTGGATCATTAATTGGTAATGACCAAATTTATAATGTTATTGTAACAGCTCATGCATTTATTATAATTTTTTTTATAGTAATACCTGTAATAATTGGTGGTTTTGGTAATTGGTTAATTCCATTAATATTAGGGGCACCAGACATAGCTTTCCCTCGTATAAACAATTTAAGCTTCTGGTTATTACCACCCTCTTTATTTTTATTAATTAATTCTTCTTTAGTAGAAAGGGGGGCAGGAACAGGCTGAACAGTATACCCCCCACTTTCATCTAACATTTCCCACTCTGGTGCTTCTGTTGATATAGCAATTTTTTCCCTTCATTTAGCAGGTATTTCTTCAATTTTAGGGGCAATTAACTTTATTACAACAATTATTAATATACGATCTCCTGGAATATCTCTTGAACGCATACCATTATTTGTATGATCAGTTTTTATCACAGCAATTTTACTTCTTCTATCTCTTCCTGTTCTTGCTGGCGCAATTACAATGCTATTAACAGACCGTAATTTTAATACTTCGTTCTTTGACCCTTCTGGAGGAGGTGACCCTATTTTATATCAACATTTATTT
>PHGEO385-10|Ixodes_scapularis|COI-5P|Pending_(*6919)
AACTATATATTTAATTTTTGGAAGCTGAGCAACTATAGTAGGAATATCTATAAGAATTTTAATTCGGACTGAATTAGGTCAACCTGGATCATTAATTGGTAATGACCAAATTTATAATGTAATTGTAACAGCTCATGCATTTATTATAATTTTTTTTATAGTAATACCTGTAATAATTGGTGGTTTTGGTAATTGGTTAATTCCATTAATATTAGGGGCACCAGACATAGCTTTCCCTCGTATAAACAATTTAAGCTTCTGGTTATTACCACCCTCTTTATTTTTATTAATTAATTCTTCTTTAGTAGAAAGGGGGGCAGGAACAGGCTGAACAGTATACCCCCCACTTTCATCTAACATTTCCCACTCTGGTGCTTCTGTTGATATAGCAATTTTTTCCCTTCATTTAGCAGGTATTTCTTCAATTTTAGGGGCAATTAACTTTATTACAACAATTATTAATATACGATCTCCTGGAATATCTCTTGAACGCATACCATTATTTGTATGATCAGTTTTTATTACAGCAATTTTACTTCTTCTATCTCTTCCTGTTCTTGCTGGCGCAATTACAATGTTATTAACAGACCGTAATTTTAATACTTCGTTCTTTGACCCTTCTGGGGGAGGTGACCCTATTTTATATCAACATTTATTT
>PHGEO386-10|Ixodes_scapularis|COI-5P|Pending_(*6919)
AACTATATATTTAATTTTTGGAAGCTGAGCAACTATAGTAGGAATATCTATAAGAATTTTAATTCGGACTGAATTAGGTCAACCTGGATCATTAATTGGTAATGACCAAATTTATAATGTTATTGTAACAGCTCATGCATTTATTATAATTTTTTTTATAGTAATACCTGTAATAATTGGTGGTTTTGGTAATTGGTTAATTCCATTAATATTGGGGGCACCAGATATAGCTTTCCCTCGTATAAACAATTTAAGCTTCTGGTTATTACCACCCTCTTTATTTTTATTAATTAATTCTTCTTTAGTAGAAAGGGGGGCAGGAACAGGCTGAACAGTATACCCCCCACTTTCATCTAACATTTCCCACTCTGGTGCTTCTGTTGATATAGCAATTTTTTCCCTTCATTTAGCAGGTATTTCTTCAATTTTAGGGGCAATTAACTTTATTACAACAATTATTAATATACGATCTCCTGGAATATCTCTTGAACGAATACCATTATTTGTATGATCAGTTTTTATCACATCAATTTTACTTCTTCTATCTCTTCCTGTTCTTGCTGGCGCAATTACAATGTTATTAACAGACCGTAATTTTAATACCTCGTTTTTTGACCCTTCTGGAGGAGGTGACCCTATTTTATATCAACATTTATTT
>PHGEO387-10|Ixodes_scapularis|COI-5P|Pending_(*6919)
AACTATATATTTAATTTTTGGAAGCTGAGCAACTATAGTAGGAATATCTATAAGAATTTTAATTCGGACTGAATTAGGTCAACCTGGATCATTAATTGGTAATGACCAAATTTATAATGTTATTGTAACAGCTCATGCTTTTATTATAATTTTTTTTATGGTAATACCTGTAATAATCGGTGGTTTTGGTAATTGGTTAATTCCATTAATATTAGGGGCACCAGATATAGCTTTCCCTCGTATAAACAATTTAAGCTTCTGATTATTACCACCCTCTTTATTTTTATTAATTAATTCTTCTTTAGTAGAAAGGGGGGCAGGAACAGGTTGAACAGTATATCCCCCACTTTCATCTAACATTTCCCATTCTGGTGCTTCTGTTGATATAGCAATTTTTTCCCTTCATTTAGCAGGTATTTCTTCAATTTTAGGAGCAATTAACTTTATTACAACAATTATTAATATACGATCTCCTGGAATATCTCTTGAACGCATACCATTATTTGTATGATCAGTTTTTATCACAGCAATTTTACTTCTTCTATCTCTTCCTGTTCTTGCTGGCGCAATTACAATGTTATTAACAGACCGTAATTTTAATACTTCGTTCTTTGACCCTTCTGGAGGAGGTGACCCTATTTTATATCAACATTTATTT
>PHGEO388-10|Ixodes_scapularis|COI-5P|Pending_(*6919)
AACTATATATTTAATTTTTGGAAGCTGAGCAACTATAGTAGGAATATCTATAAGAATTTTAATTCGGACTGAATTAGGCCAACCTGGATCATTAATTGGTAATGACCAAATTTATAATGTTATTGTAACAGCTCATGCATTTATTATAATTTTTTTTATAGTAATACCTGTAATAATTGGTGGTTTTGGTAATTGATTAATTCCATTAATATTAGGGGCACCAGACATAGCTTTCCCTCGTATAAACAATTTAAGCTTCTGGTTATTACCACCCTCTTTATTTTTATTAATTAATTCTTCTTTAGTAGAAAGGGGGGCAGGAACAGGCTGAACAGTATACCCCCCACTTTCATCTAACATTTCCCACTCTGGTGCTTCTGTTGATATAGCAATTTTTTCCCTTCATTTAGCAGGAATTTCTTCAATTTTAGGGGCAATTAACTTTATTACAACAATTATTAATATACGATCTCCTGGAATATCTCTTGAACGCATACCATTATTTGTATGATCAGTTTTTATCACAGCAATTTTACTTCTTTTATCTCTTCCTGTTCTTGCTGGCGCAATTACAATGTTATTAACAGACCGTAATTTTAATACTTCGTTCTTTGACCCTTCTGGAGGAGGTGACCCTATTTTATATCAACATTTATTT
>PHGEO389-10|Ixodes_scapularis|COI-5P|Pending_(*6919)
AACTATATATTTAATTTTTGGAAGCTGAGCAACTATAGTAGGAATATCTATAAGAATTTTAATTCGGACTGAATTAGGCCAACCTGGATCATTAATTGGTAATGACCAAATTTATAATGTTATTGTAACAGCTCATGCATTTATTATAATTTTTTTTATAGTAATACCTGTAATAATTGGTGGTTTTGGTAATTGATTAATTCCATTAATATTAGGGGCACCAGACATAGCTTTCCCTCGTATAAACAATTTAAGCTTCTGGTTATTACCACCCTCTTTATTTTTATTAATTAATTCTTCTTTAGTAGAAAGGGGGGCAGGAACAGGCTGAACAGTATACCCCCCACTTTCATCTAACATTTCCCACTCTGGTGCTTCTGTTGATATAGCAATTTTTTCCCTTCATTTAGCAGGAATTTCTTCAATTTTAGGGGCAATTAACTTTATTACAACAATTATTAATATACGATCTCCTGGAATATCTCTTGAACGCATACCATTATTTGTATGATCAGTTTTTATCACAGCAATTTTACTTCTTTTATCTCTTCCTGTTCTTGCTGGCGCAATTACAATGTTATTAACAGACCGTAATTTTAATACTTCGTTCTTTGACCCTTCTGGAGGAGGTGACCCTATTTTATATCAACATTTATTT
>PHGEO390-10|Ixodes_scapularis|COI-5P|Pending_(*6919)
AACTATATATTTAATTTTTGGAAGCTGAGCAACTATAGTAGGAATATCTATAAGAATTTTAATTCGGACTGAATTAGGTCAACCTGGATCATTAATTGGTAATGACCAAATTTATAATGTTATTGTAACAGCCCATGCATTTATTATAATTTTTTTTATAGTAATACCTGTAATAATTGGTGGTTTTGGTAATTGGTTAATTCCATTAATATTAGGGGCACCAGACATAGCTTTCCCTCGTATAAACAATTTAAGCTTCTGGTTATTACCACCCTCTTTATTTTTATTAATTAATTCTTCTTTAGTAGAAAGGGGGGCAGGAACAGGCTGAACAGTATACCCCCCACTTTCATCTAACATTTCCCACTCTGGTGCTTCTGTTGATATAGCAATTTTTTCCCTTCATTTAGCAGGTATTTCTTCAATTTTAGGGGCAATTAACTTTATTACAACAATTATTAATATACGATCTCCTGGAATATCTCTTGAACGCATACCATTATTTGTATGATCAGTTTTTATCACAGCAATTTTACTTCTTCTTTCTCTTCCTGTTCTTGCTGGCGCAATTACAATGTTATTAACAGACCGTAATTTTAATACTTCGTTCTTTGACCCTTCTGGAGGAGGTGACCCTATTTTATATCAACATTTATTT
>PHGEO392-10|Ixodes_scapularis|COI-5P|Pending_(*6919)
AACTATATATTTAATTTTTGGAAGCTGAGCAACTATAGTAGGAATATCTATAAGAATTTTAATTCGGACTGAATTAGGTCAACCAGGATCATTAATTGGTAATGACCAAATTTATAATGTTATTGTAACAGCTCATGCATTTATTATAATTTTTTTTATAGTAATACCTGTAATAATTGGTGGTTTTGGTAATTGGTTAATTCCATTAATATTAGGGGCACCAGACATAGCTTTCCCTCGTATAAACAATTTAAGCTTCTGGTTATTACCACCCTCTTTATTTTTATTAATTAATTCTTCTTTAGTAGAAAGGGGGGCAGGAACAGGCTGAACAGTATACCCACCACTTTCATCTAACATTTCCCACTCTGGTGCTTCTGTTGATATAGCAATTTTTTCCCTCCATTTAGCAGGTATTTCTTCAATTTTAGGAGCAATTAACTTTATTACAACAATTATTAATATACGATCTCCTGGAATATCTCTTGAACGCATACCATTATTTGTATGATCAGTTTTTATCACAGCAATTTTACTTCTTCTATCTCTTCCTGTTCTTGCTGGCGCAATTACAATGTTATTAACAGACCGTAATTTTAATACTTCGTTCTTTGACCCTTCTGGAGGAGGTGACCCTATTTTATATCAACATTTATTT
>PHGEO394-10|Ixodes_scapularis|COI-5P|Pending_(*6919)
AACTATATATTTAAATTTTGGAAGCTGAGCAACTATAGTAGGAATATCTATAAGAATTTTAATTCGGACTGAATTAGGTCAACCTGGATCATTAATTGGTAATGACCAAATTTATAATGTTATTGTAACAGCTCATGCATTTATTATAATTTTTTTTATAGTAATACCTGTAATAATTGGTGGTTTTGGTAATTGGTTAATTCCATTAATATTAGGGGCACCAGACATAGCTTTCCCTCGTATAAACAATTTAAGCTTCTGGTTATTACCACCCTCTTTATTTTTATTAATTAATTCTTCTTTAGTAGAAAGGGGGGCAGGAACAGGCTGAACAGTATACCCCCCACTTTCATCTAACATTTCCCACTCTGGTGCTTCTGTTGATATAGCAATTTTTTCCCTTCATTTAGCAGGTATTTCTTCAATTTTAGGGGCAATTAACTTTATTACAACAATTATTAATATACGATCTCCTGGAATATCTCTTGAACGCATACCATTATTTGTATGATCAGTTTTTATCACAGCAATTTTACTTCTTCTATCTCTTCCTGTTCTTGCTGGCGCAATTACAATGCTATTAACAGACCGTAATTTTAATACTTCGTTCTTTGACCCTTCTGGAGGAGGTGACCCTATTTTATATCAACATTTATTT
>PHGEO395-10|Ixodes_scapularis|COI-5P|Pending_(*6919)
AACTATATATTTAATTTTTGGAAGCTGAGCAACTATAGTAGGAATATCTATAAGAATTTTAATTCGGACTGAATTAGGTCAACCTGGATCATTAATTGGTAATGACCAAATTTATAATGTTATTGTAACAGCTCATGCATTTATTATAATTTTTTTTATAGTAATACCTGTAATAATTGGTGGTTTTGGTAATTGGTTAATTCCATTAATATTAGGGGCACCAGACATAGCTTTCCCTCGTATAAACAATTTAAGCTTCTGGTTATTACCACCCTCTTTATTTTTATTAATTAATTCTTCTTTAGTAGAAAGGGGGGCAGGAACAGGCTGAACAGTATACCCCCCACTTTCATCTAACATTTCCCACTCTGGTGCTTCTGTTGATATAGCAATTTTTTCCCTTCATTTAGCAGGTATTTCTTCAATTTTAGGGGCAATTAACTTTATTACAACAATTATTAATATACGATCTCCTGGAATATCTCTTGAACGCATACCATTATTTGTATGATCAGTTTTTATCACAGCAATTTTACTTCTTCTATCTCTTCCTGTTCTTGCTGGCGCAATTACAATGTTATTAACAGACCGTAATTTTAATACTTCGTTCTTTGACCCTTCTGGAGGAGGTGACCCTATTTTATATCAACATTTATTT
>PHGEO396-10|Ixodes_scapularis|COI-5P|Pending_(*6919)
AACTATATATTTAATTTTTGGAAGCTGAGCAACTATAGTAGGAATATCTATAAGAATTTTAATTCGGACTGAATTAGGTCAACCTGGATCATTAATTGGTAATGACCAAATTTATAATGTTATTGTAACAGCTCATGCATTTATTATAATTTTTTTTATAGTAATACCTGTAATAATTGGTGGTTTTGGTAATTGGTTAATTCCATTAATATTAGGGGCACCAGACATAGCTTTCCCTCGTATAAACAATTTAAGCTTCTGGTTATTACCACCCTCTTTATTTTTATTAATTAATTCTTCTTTAGTAGAAAGGGGGGCAGGAACAGGCTGAACAGTATACCCCCCACTTTCATCTAACATTTCCCACTCTGGTGCTTCTGTTGATATAGCAATTTTTTCCCTTCATTTAGCAGGTATTTCTTCAATTTTAGGGGCAATTAACTTTATTACAACAATTATTAATATACGATCTCCTGGAATATCTCTTGAACGCATACCATTATTTGTATGATCAGTTTTTATCACAGCAATTTTACTTCTTCTATCTCTTCCTGTTCTTGCTGGCGCAATTACAATGCTATTAACAGACCGTAATTTTAATACTTCGTTCTTTGACCCTTCTGGAGGAGGTGACCCTATTTTATATCAACATTTATTT
>PHGEO397-10|Ixodes_scapularis|COI-5P|Pending_(*6919)
AACTATATATTTAATTTTTGGAAGCTGAGCAACTATAGTAGGAATATCTATAAGAATTTTAATTCGGACTGAATTAGGTCAACCTGGATCATTAATTGGTAATGACCAAATTTATAATGTTATTGTAACAGCTCATGCATTTATTATAATTTTTTTTATAGTAATACCTGTAATAATTGGTGGTTTTGGTAATTGGTTAATTCCATTAATATTAGGGGCACCAGACATAGCTTTCCCTCGTATAAACAATTTAAGCTTCTGGTTATTACCACCCTCTTTATTTTTATTAATTAATTCTTCTTTAGTAGAAAGAGGGGCAGGAACAGGCTGAACAGTATACCCCCCACTTTCATCTAACATTTCCCACTCTGGTGCTTCTGTTGATATAGCAATTTTTTCCCTTCATTTAGCAGGTATTTCTTCAATTTTAGGGGCAATTAACTTTATTACAACAATTATTAATATACGATCTCCTGGAATATCTCTTGAACGCATACCATTATTTGTATGATCAGTTTTTATCACAGCAATTTTACTTCTTCTATCTCTTCCTGTTCTTGCTGGCGCAATTACAATGTTATTAACAGACCGTAATTTTAATACTTCGTTCTTTGACCCTTCTGGAGGAGGTGACCCTATTTTATATCAACATTTATTT
>PHGEO398-10|Ixodes_scapularis|COI-5P|Pending_(*6919)
AACTATATATTTAATTTTTGGAAGCTGAGCAACTATAGTAGGAATATCTATAAGAATTTTAATTCGGACTGAATTAGGTCAACCTGGATCATTAATTGGTAATGACCAAATTTATAATGTTATTGTAACAGCTCATGCTTTTATTATAATTTTTTTTATGGTAATACCTGTAATAATCGGTGGTTTTGGTAATTGGTTAATTCCATTAATATTAGGGGCACCAGATATAGCTTTCCCTCGTATAAACAATTTAAGCTTCTGATTATTACCACCCTCTTTATTTTTATTAATTAATTCTTCTTTAGTAGAAAGGGGGGCAGGAACAGGTTGAACAGTATACCCCCCACTTTCATCTAACATTTCCCATTCTGGTGCTTCTGTTGATATAGCAATTTTTTCCCTTCATTTAGCAGGTATTTCTTCAATTTTAGGAGCAATTAACTTTATTACAACAATTATTAATATACGATCTCCTGGAATATCTCTTGAACGCATACCATTATTTGTATGATCAGTTTTTATCACAGCAATTTTACTTCTTCTATCTCTTCCTGTTCTTGCTGGCGCAATTACAATGTTATTAACAGACCGTAATTTTAATACTTCGTTCTTTGACCCTTCTGGAGGAGGTGACCCTATTTTATATCAACATTTATTT
>PHGEO399-10|Ixodes_scapularis|COI-5P|Pending_(*6919)
AACTATATATTTAATTTTTGGAAGCTGAGCAACTATAGTAGGAATATCTATAAGAATTTTAATTCGGACTGAATTAGGTCAACCTGGATCATTAATTGGTAATGACCAAATTTATAATGTTATTGTAACAGCTCATGCTTTTATTATAATTTTTTTTATGGTAATACCTGTAATAATCGGTGGTTTTGGTAATTGGTTAATTCCATTAATATTAGGGGCACCAGATATAGCTTTCCCTCGTATAAACAATTTAAGCTTCTGATTATTACCACCCTCTTTATTTTTATTAATTAATTCTTCTTTAGTAGAAAGGGGGGCAGGAACAGGTTGAACAGTATACCCCCCACTTTCATCTAACATTTCCCATTCTGGTGCTTCTGTTGATATAGCAATTTTTTCCCTTCATTTAGCAGGTATTTCTTCAATTTTAGGAGCAATTAACTTTATTACAACAATTATTAATATACGATCTCCTGGAATATCTCTTGAACGCATACCATTATTTGTATGATCAGTTTTTATCACAGCAATTTTACTTCTTCTATCTCTTCCTGTTCTTGCTGGCGCAATTACAATGTTATTAACAGACCGTAATTTTAATACTTCGTTCTTTGACCCTTCTGGGGGAGGTGACCCTATTTTATATCAACATTTATTT
>PHGEO400-10|Ixodes_scapularis|COI-5P|Pending_(*6919)
AACTATATATTTAATTTTTGGAAGCTGAGCAACTATAGTAGGAATATCTATAAGAATTTTAATTCGGACTGAATTAGGTCAACCTGGATCATTAATTGGTAATGACCAAATTTATAATGTTATTGTAACAGCTCATGCATTTATTATAATTTTTTTTATAGTAATACCTGTAATAATTGGTGGTTTTGGTAATTGGTTAATTCCATTAATATTAGGGGCACCAGACATAGCTTTCCCTCGTATAAATAATTTAAGCTTCTGGTTATTACCACCCTCTTTATTTTTATTAATTAATTCTTCTTTAGTAGAAAGGGGGGCAGGAACAGGCTGAACAGTATATCCCCCACTTTCATCTAACATTTCCCACTCTGGTGCTTCTGTTGATATAGCAATTTTTTCCCTTCATTTAGCAGGTATTTCTTCAATTTTAGGGGCAATTAACTTTATTACAACAATTATTAATATACGATCTCCTGGAATATCTCTTGAACGCATACCATTATTTGTATGATCAGTTTTTATCACAGCAATTTTACTTCTTCTATCTCTTCCTGTTCTTGCTGGCGCAATTACAATGTTATTAACAGACCGTAATTTTAATACTTCGTTCTTTGACCCTTCTGGAGGAGGTGACCCTATTTTATATCAACATTTATTT
>PHGEO401-10|Ixodes_scapularis|COI-5P|Pending_(*6919)
AACTATATATTTAATTTTTGGAAGCTGAGCAACTATAGTAGGAATATCTATAAGAATTTTAATTCGGACTGAATTAGGTCAACCTGGATCCTTAATTGGTAATGACCAAATTTATAATGTTATTGTAACAGCTCATGCATTTATTATAATTTTTTTTATGGTAATACCTGTAATAATTGGTGGTTTTGGTAATTGGTTAATTCCATTAATATTAGGGGCACCAGACATAGCTTTCCCTCGTATAAACAATTTAAGCTTCTGGTTATTACCACCCTCTTTATTTTTATTAATTAATTCTTCTTTAGTAGAAAGGGGGGCAGGAACAGGCTGAACAGTATACCCCCCACTTTCATCTAACATTTCCCACTCTGGTGCTTCTGTTGATATAGCAATTTTTTCCCTTCATTTAGCAGGTATTTCTTCAATTTTAGGGGCAATTAACTTTATTACAACAATTATTAATATACGATCTCCTGGAATATCTCTTGAACGCATACCATTATTTGTATGATCAGTTTTTATCACAGCAATTTTACTTCTTCTATCTCTTCCCGTTCTTGCTGGCGCAATTACAATGTTATTAACAGACCGTAATTTTAATACTTCGTTCTTTGACCCTTCTGGAGGAGGTGACCCTATTTTATATCAACATTTATTT
>PHGEO403-10|Ixodes_scapularis|COI-5P|Pending_(*6919)
AACTATATATTTAATTTTTGGAAGCTGAGCAACTATAGTAGGAATATCTATAAGAATTTTAATTCGGACTGAATTAGGTCAACCTGGATCATTAATTGGTAATGACCAAATTTATAATGTTATTGTAACAGCTCATGCATTTATTATAATTTTTTTTATAGTAATACCTGTAATAATTGGTGGTTTTGGTAATTGGTTAATTCCATTAATATTAGGGGCACCAGACATAGCTTTCCCTCGTATAAACAATTTAAGCTTCTGGTTATTACCACCCTCTTTATTTTTATTAATTAATTCTTCTTTAGTAGAAAGGGGGGCAGGAACAGGCTGAACAGTATACCCCCCACTTTCATCTAACATTTCCCACTCTGGTGCTTCTGTTGATATAGCAATTTTTTCCCTTCATTTAGCAGGTATTTCTTCAATTTTAGGGGCAATTAACTTTATTACAACAATTATTAATATACGATCTCCTGGAATATCTCTTGAACGCATACCATTATTTGTATGATCAGTTTTTATCACAGCAATTTTACTTCTTCTATCTCTTCCTGTTCTTGCTGGCGCAATTACAATGCTATTAACAGACCGTAATTTTAATACTTCGTTCTTTGACCCTTCTGGAGGAGGTGACCCTATTTTATATCAACATTTATTT
>PHGEO405-10|Ixodes_scapularis|COI-5P|Pending_(*6919)
AACTATATATTTAATTTTTGGAAGCTGAGCAACTATAGTAGGAATATCTATAAGAATTTTAATTCGGACTGAATTAGGTCAACCTGGATCATTAATTGGTAATGACCAAATTTATAATGTTATTGTAACAGCTCATGCATTTATTATAATTTTTTTTATAGTAATACCTGTAATAATTGGTGGTTTTGGTAATTGGTTAATTCCATTAATATTAGGGGCACCAGACATAGCTTTCCCTCGTATAAATAATTTAAGCTTCTGGTTATTACCACCCTCTTTATTTTTATTAATTAATTCTTCTTTAGTAGAAAGGGGGGCAGGAACAGGCTGAACAGTATACCCCCCACTTTCATCTAACATTTCCCACTCTGGTGCTTCTGTTGATATAGCAATTTTTTCCCTTCATTTAGCAGGTATTTCTTCAATTTTAGGGGCAATTAACTTTATTACAACAATTATTAATATACGATCTCCTGGAATATCTCTTGAACGCATACCATTATTTGTATGATCAGTTTTTATCACAGCAATTTTACTTCTTCTATCTCTTCCTGTTCTTGCTGGCGCAATTACAATGTTATTAACAGACCGTAATTTTAATACTTCGTTCTTTGACCCTTCTGGAGGAGGTGACCCTATTTTATATCAACATTTATTT
>PHGEO410-10|Ixodes_scapularis|COI-5P|Pending_(*6919)
AACTATATATTTAATTTTTGGAAGCTGAGCAACTATAGTAGGAATATCTATAAGAATTTTAATTCGGACTGAATTAGGTCAACCTGGATCATTAATTGGTAATGACCAAATTTATAATGTTATTGTAACAGCTCATGCATTTATTATAATTTTTTTTATAGTAATACCTGTAATAATTGGTGGTTTTGGTAATTGGTTAATTCCATTAATATTAGGGGCACCAGACATAGCTTTCCCTCGTATAAACAATTTAAGCTTCTGGTTATTACCACCCTCTTTATTTTTATTAATTAATTCTTCTTTAGTAGAAAGGGGGGCAGGAACAGGCTGAACAGTATACCCCCCACTTTCATCTAACATTTCCCACTCTGGTGCTTCTGTTGATATAGCAATTTTTTCCCTTCATTTAGCAGGTATTTCTTCAATTTTAGGGGCAATTAACTTTATTACAACAATTATTAATATACGATCTCCTGGAATATCTCTTGAACGCATACCATTATTTGTATGATCAGTTTTTATCACAGCAATTTTACTTCTTCTATCTCTTCCTGTTCTTGCTGGCGCAATTACAATGCTATTAACAGACCGTAATTTTAATACTTCGTTCTTTGACCCTTCTGGAGGAGGTGACCCTATTTTATATCAACATTTATTT
>PHGEO411-10|Ixodes_scapularis|COI-5P|Pending_(*6919)
AACTATATATTTAATTTTTGGAAGCTGAGCAACTATAGTAGGAATATCTATAAGAATTTTAATTCGGACTGAATTAGGTCAACCTGGATCATTAATTGGTAATGACCAAATTTATAATGTTATTGTAACAGCTCATGCATTTATTATAATTTTTTTTATAGTAATACCTGTAATAATTGGTGGTTTTGGTAATTGGTTAATTCCATTAATATTAGGGGCACCAGACATAGCTTTCCCTCGTATAAACAATTTAAGCTTCTGGTTATTACCACCCTCTTTATTTTTATTAATTAATTCTTCTTTAGTAGAAAGGGGGGCAGGAACAGGCTGAACAGTATACCCCCCACTTTCATCTAACATTTCCCACTCTGGTGCTTCTGTTGATATAGCAATTTTTTCCCTTCATTTAGCAGGTATTTCTTCAATTTTAGGGGCAATTAACTTTATTACAACAATTATTAATATACGATCTCCTGGAATATCTCTTGAACGCATACCATTATTTGTATGATCAGTTTTTATCACAGCAATTTTACTTCTTCTATCTCTTCCTGTTCTTGCTGGCGCAATTACAATGCTATTAACAGACCGTAATTTTAATACTTCGTTCTTTGACCCTTCTGGAGGAGGTGACCCTATTTTATATCAACATTTATTT
>PHGEO412-10|Ixodes_scapularis|COI-5P|Pending_(*6919)
AACTATATATTTAATTTTTGGAAGCTGAGCAACTATAGTAGGAATATCTATAAGAATTTTAATTCGGACTGAATTAGGTCAACCTGGATCATTAATTGGTAATGACCAAATTTATAATGTTATTGTAACAGCTCATGCATTTATTATAATTTTTTTTATAGTAATACCTGTAATAATTGGTGGTTTTGGTAATTGGTTAATTCCATTAATATTAGGGGCACCAGACATAGCTTTCCCTCGTATAAACAATTTAAGCTTCTGGTTATTACCACCCTCTTTATTTTTATTAATTAATTCTTCTTTAGTAGAAAGGGGGGCAGGAACAGGCTGAACAGTATACCCCCCACTTTCATCTAACATTTCCCACTCTGGTGCTTCTGTTGATATAGCAATTTTTTCCCTTCATTTAGCAGGTATTTCTTCAATTTTAGGGGCAATTAACTTTATTACAACAATTATTAATATACGATCTCCTGGAATATCTCTTGAACGCATACCATTATTTGTATGATCAGTTTTTATCACAGCAATTTTACTTCTTCTATCTCTTCCTGTTCTTGCTGGCGCAATTACAATGTTATTAACAGACCGTAATTTTAATACTTCGTTCTTTGACCCTTCTGGAGGAGGTGACCCTATTTTATATCAACATTTATTT
>PHGEO413-10|Ixodes_scapularis|COI-5P|Pending_(*6919)
AACTATATATTTAATTTTTGGAAGCTGAGCAACTATAGTAGGAATATCTATAAGAATTTTAATTCGGACTGAATTAGGTCAACCTGGATCATTAATTGGTAATGACCAAATTTATAATGTTATTGTAACAGCTCATGCATTTATTATAATTTTTTTTATAGTAATACCTGTAATAATTGGTGGTTTTGGTAATTGGTTAATTCCATTAATATTAGGGGCACCAGACATAGCTTTCCCTCGTATAAACAATTTAAGCTTCTGGTTATTACCACCCTCTTTATTTTTATTAATTAATTCTTCTTTAGTAGAAAGAGGGGCAGGAACAGGCTGAACAGTATACCCCCCACTTTCATCTAACATTTCCCACTCTGGTGCTTCTGTTGATATAGCAATTTTTTCCCTTCATTTAGCAGGTATTTCTTCAATTTTAGGGGCAATTAACTTTATTACAACAATTATTAATATACGATCTCCTGGAATATCTCTTGAACGCATACCATTATTTGTATGATCAGTTTTTATCACAGCAATTTTACTTCTTCTATCTCTTCCTGTTCTTGCTGGCGCAATTACAATGTTATTAACAGACCGTAATTTTAATACTTCGTTCTTTGACCCTTCTGGAGGAGGTGACCCTATTTTATATCAACATTTATTT
>PHGEO415-10|Ixodes_scapularis|COI-5P|Pending_(*6919)
AACTATATATTTAATTTTTGGAAGCTGAGCAACTATAGTAGGAATATCTATAAGAATTTTAATTCGGACTGAATTAGGTCAACCTGGATCATTAATTGGTAATGACCAAATTTATAATGTTATTGTAACAGCTCATGCATTTATTATAATTTTTTTTATAGTAATACCTGTAATAATTGGTGGTTTTGGTAATTGGTTAATTCCATTAATATTAGGGGCACCAGACATAGCTTTCCCTCGTATAAACAATTTAAGCTTCTGGTTATTACCACCCTCTTTATTTTTATTAATTAATTCTTCTTTAGTAGAAAGGGGGGCAGGAACAGGTTGAACAGTATACCCCCCACTTTCATCTAACATTTCCCACTCTGGTGCTTCTGTTGATATAGCAATTTTTTCCCTTCATTTAGCAGGTATTTCTTCAATTTTAGGGGCAATTAACTTTATTACAACAATTATTAATATACGATCTCCTGGAATATCTCTTGAACGCATACCATTATTTGTATGATCAGTTTTTATCACAGCAATTTTACTTCTTCTATCTCTTCCTGTTCTTGCTGGCGCAATTACAATGTTATTAACAGACCGTAATTTTAATACTTCGTTCTTTGACCCTTCTGGAGGAGGTGACCCTATTTTATATCAACATTTATTT
>PHGEO418-10|Ixodes_scapularis|COI-5P|Pending_(*6919)
AACTATATATTTAATTTTTGGAAGCTGAGCAACTATAGTAGGAATATCTATAAGAATTTTAATTCGGACTGAATTAGGTCAACCTGGATCATTAATTGGTAATGACCAAATTTATAATGTTATTGTAACAGCTCATGCATTTATTATAATTTTTTTTATAGTAATACCTGTAATAATTGGTGGTTTTGGAAATTGGTTAATTCCATTAATATTAGGGGCACCAGACATAGCTTTCCCTCGTATAAACAATTTAAGCTTCTGGTTATTACCACCCTCTTTATTTTTATTAATTAATTCTTCTTTAGTAGAAAGGGGAGCAGGAACAGGTTGAACAGTATACCCCCCACTTTCATCTAACATTTCCCACTCTGGTGCTTCTGTTGATATAGCAATTTTTTCCCTTCATTTAGCAGGTATTTCTTCAATTTTAGGGGCAATTAACTTTATTACAACAATTATTAATATACGATCTCCTGGAATATCTCTTGAACGCATACCATTATTTGTATGATCAGTTTTTATCACAGCAATTTTACTTCTTCTATCTCTTCCTGTTCTTGCTGGCGCAATTACAATATTATTAACAGACCGTAATTTTAATACTTCGTTCTTTGACCCTTCTGGAGGAGGTGACCCTATTTTATATCAACATTTATTT
>PHGEO420-10|Ixodes_scapularis|COI-5P|Pending_(*6919)
AACTATATATTTAATTTTTGGAAGCTGAGCAACTATAGTAGGAATATCTATAAGAATTTTAATTCGGACTGAATTAGGTCAACCTGGATCATTAATTGGTAATGACCAAATTTATAATGTTATTGTAACAGCTCATGCTTTTATTATAATTTTTTTTATGGTAATACCTGTAATAATCGGTGGTTTTGGTAATTGGTTAATTCCATTAATATTAGGGGCACCAGACATAGCTTTCCCTCGTATAAACAATTTAAGCTTCTGATTATTACCACCCTCTTTATTTTTATTAATTAATTCTTCTTTAGTAGAAAGGGGGGCAGGAACAGGTTGAACAGTATACCCCCCACTTTCATCTAACATTTCCCATTCTGGTGCTTCTGTTGATATAGCAATTTTTTCCCTTCATTTAGCAGGTATTTCTTCAATTTTAGGAGCAATTAACTTTATTACAACAATTATTAATATACGATCTCCTGGAATATCTCTTGAACGCATACCATTATTTGTATGATCAGTTTTTATCACAGCAATTTTACTTCTTCTATCTCTTCCTGTTCTTGCTGGCGCAATTACAATGTTATTAACAGACCGTAATTTTAATACTTCGTTCTTTGACCCTTCTGGAGGAGGTGACCCTATTTTATATCAACATTTATTT
>PHGEO421-10|Ixodes_scapularis|COI-5P|Pending_(*6919)
AACTATATATTTAATTTTTGGAAGCTGAGCAACTATAGTAGGAATATCTATAAGAATTTTAATTCGGACTGAATTAGGTCAACCTGGATCATTAATTGGTAATGACCAAATTTATAATGTTATTGTAACAGCTCATGCATTTATTATAATTTTTTTTATAGTAATACCTGTAATAATTGGTGGTTTTGGTAATTGGTTAATTCCATTAATATTAGGAGCACCAGACATAGCTTTCCCTCGTATAAACAATTTAAGCTTCTGGTTATTACCACCCTCTTTATTTTTATTAATTAATTCTTCTTTAGTAGAAAGGGGGGCAGGAACAGGCTGAACAGTATACCCCCCACTTTCATCTAACATTTCCCACTCTGGTGCTTCTGTTGATATAGCAATTTTTTCCCTTCATTTAGCAGGTATTTCTTCAATTTTAGGGGCAATTAACTTTATTACAACAATTATTAATATACGATCTCCTGGAATATCTCTTGAACGCATACCATTATTTGTATGATCAGTTTTTATCACAGCAATTTTACTTCTTCTATCTCTTCCTGTTCTTGCTGGCGCAATTACAATGTTATTAACAGACCGTAATTTTAATACTTCGTTCTTTGACCCTTCTGGAGGAGGTGACCCTATTTTATATCAACATTTATTT
>PHGEO422-10|Ixodes_scapularis|COI-5P|Pending_(*6919)
AACTATATATTTAATTTTTGGAAGCTGAGCAACTATAGTAGGAATATCTATAAGAATTTTAATTCGGACTGAATTAGGTCAACCTGGATCATTAATTGGTAATGACCAAATTTATAATGTTATTGTAACAGCTCATGCATTTATTATAATTTTTTTTATAGTAATACCTGTAATAATTGGTGGTTTTGGTAACTGGTTAATTCCATTAATATTGGGGGCACCAGACATAGCTTTCCCTCGTATAAACAATTTAAGCTTCTGGTTATTACCACCCTCTTTATTTTTATTAATTAATTCTTCTTTAGTAGAAAGGGGGGCAGGAACAGGCTGAACAGTATACCCCCCACTTTCATCTAACATTTCCCACTCTGGTGCTTCTGTTGATATAGCAATTTTTTCCCTTCATTTAGCAGGTATTTCTTCAATTTTAGGGGCAATTAACTTTATTACAACAATTATTAATATACGATCTCCTGGAATATCTCTTGAACGAATACCATTATTTGTATGATCAGTTTTTATCACAGCAATTTTACTTCTTCTATCTCTTCCTGTTCTTGCTGGCGCAATTACAATGTTATTAACAGACCGTAATTTTAATACTTCGTTTTTTGACCCTTCTGGAGGAGGTGACCCTATTTTATATCAACATTTATTT
>PHGEO423-10|Ixodes_scapularis|COI-5P|Pending_(*6919)
AACTATATATTTAATTTTTGGAAGCTGAGCAACTATAGTAGGAATATCTATAAGAATTTTAATTCGGACTGAATTAGGTCAACCTGGATCATTAATTGGTAATGACCAAATTTATAATGTTATTGTAACAGCTCATGCATTTATTATAATTTTTTTTATAGTAATACCTGTAATAATTGGTGGTTTTGGTAATTGGTTAATTCCATTAATATTAGGGGCACCAGACATAGCTTTCCCTCGTATAAACAATTTAAGCTTCTGGTTATTACCACCCTCTTTATTTTTATTAATTAATTCTTCTTTAGTAGAAAGAGGGGCAGGAACAGGCTGAACAGTATACCCCCCACTTTCATCTAACATTTCCCACTCTGGTGCTTCTGTTGATATAGCAATTTTTTCCCTTCATTTAGCAGGTATTTCTTCAATTTTAGGGGCAATTAACTTTATTACAACAATTATTAATATACGATCTCCTGGAATATCTCTTGAACGCATACCATTATTTGTATGATCAGTTTTTATCACAGCAATTTTACTTCTTCTATCTCTTCCTGTTCTTGCTGGCGCAATTACAATGTTATTAACAGACCGTAATTTTAATACTTCGTTCTTTGACCCTTCTGGAGGAGGTGACCCTATTTTATATCAACATTTATTT
>PHGEO424-10|Ixodes_scapularis|COI-5P|Pending_(*6919)
AACTATATATTTAATTTTTGGAAGCTGAGCAACTATAGTAGGAATATCTATAAGAATTTTAATTCGGACTGAATTAGGTCAACCAGGATCATTAATTGGTAATGACCAAATTTATAATGTTATTGTAACAGCTCATGCATTTATTATAATTTTTTTTATAGTAATACCTGTAATAATTGGTGGTTTTGGTAATTGATTAATTCCATTAATATTAGGGGCACCAGACATAGCTTTCCCTCGTATAAACAATTTAAGCTTCTGGTTATTACCACCCTCTTTATTTTTATTAATTAATTCTTCTTTAGTAGAAAGGGGGGCAGGAACAGGCTGAACAGTATACCCACCACTTTCATCTAACATTTCCCACTCTGGTGCTTCTGTTGATATAGCAATTTTTTCCCTCCATTTAGCAGGTATTTCTTCAATTTTAGGAGCAATTAACTTTATTACAACAATTATTAATATACGATCTCCTGGAATATCTCTTGAACGCATACCATTATTTGTATGATCAGTTTTTATCACAGCAATTTTACTTCTTCTATCTCTTCCTGTTCTTGCTGGCGCAATTACAATGTTATTAACAGACCGTAATTTTAATACTTCGTTCTTTGACCCTTCTGGAGGAGGTGACCCTATTTTATATCAACATTTATTT
>PHGEO425-10|Ixodes_scapularis|COI-5P|Pending_(*6919)
AACTATATATTTAATTTTTGGAAGCTGAGCAACTATAGTAGGAATATCTATAAGAATTTTAATTCGGACTGAATTAGGTCAACCTGGATCATTAATTGGTAATGACCAAATTTATAATGTTATTGTAACAGCTCATGCATTTATTATAATTTTTTTTATAGTAATACCTGTAATAATTGGTGGTTTTGGTAATTGGTTAATTCCATTAATATTAGGGGCACCAGACATAGCTTTCCCTCGTATAAACAATTTAAGCTTCTGGTTATTACCACCCTCTTTATTTTTATTAATTAATTCTTCTTTAGTAGAAAGAGGGGCAGGAACAGGCTGAACAGTATACCCCCCACTTTCATCTAACATTTCCCACTCTGGTGCTTCTGTTGATATAGCAATTTTTTCCCTTCATTTAGCAGGTATTTCTTCAATTTTAGGGGCAATTAACTTTATTACAACAATTATTAATATACGATCTCCTGGAATATCTCTTGAACGCATACCATTATTTGTATGATCAGTTTTTATCACAGCAATTTTACTTCTTCTATCTCTTCCTGTTCTTGCTGGCGCAATTACAATGTTATTAACAGACCGTAATTTTAATACTTCGTTCTTTGACCCTTCTGGAGGAGGTGACCCTATTTTATATCAACATTTATTT
>PHGEO426-10|Ixodes_scapularis|COI-5P|Pending_(*6919)
AACTATATATTTAATTTTTGGAAGCTGAGCAACTATAGTAGGAATATCTATAAGAATTTTAATTCGGACTGAATTAGGTCAACCTGGATCATTAATTGGTAATGACCAAATTTATAATGTTATTGTAACAGCTCATGCATTTATTATAATTTTTTTTATAGTAATACCTGTAATAATTGGTGGTTTTGGTAATTGGTTAATTCCATTAATATTAGGGGCACCAGACATAGCTTTCCCTCGTATAAACAATTTAAGCTTCTGGTTATTACCACCCTCTTTATTTTTATTAATTAATTCTTCTTTAGTAGAAAGGGGGGCAGGAACAGGCTGAACAGTATACCCCCCACTTTCATCTAACATTTCCCACTCTGGTGCTTCTGTTGATATAGCAATTTTTTCCCTTCATTTAGCAGGTATTTCTTCAATTTTAGGGGCAATTAACTTTATTACAACAATTATTAATATACGATCTCCTGGAATATCTCTTGAACGCATACCATTATTTGTATGATCAGTTTTTATCACAGCAATTTTACTTCTTCTATCTCTTCCTGTTCTTGCTGGCGCAATTACAATGCTATTAACAGACCGTAATTTTAATACTTCGTTCTTTGACCCTTCTGGAGGAGGTGACCCTATTTTATATCAACATTTATTT
>PHGEO427-10|Ixodes_scapularis|COI-5P|Pending_(*6919)
AACTATATATTTAATTTTTGGAAGCTGAGCAACTATAGTAGGAATATCTATAAGAATTTTAATTCGGACTGAATTAGGTCAACCTGGATCATTAATTGGTAATGACCAAATTTATAATGTTATTGTAACAGCTCATGCATTTATTATAATTTTTTTTATAGTAATACCTGTAATAATTGGTGGTTTTGGTAATTGGTTAATTCCATTAATATTAGGGGCACCAGACATAGCTTTCCCTCGTATAAACAATTTAAGTTTCTGGTTATTACCCCCCTCTTTATTTTTATTAATTAATTCTTCTTTAGTAGAAAGGGGGGCAGGAACAGGCTGAACAGTATACCCACCACTTTCATCTAACATTTCCCACTCTGGTGCTTCTGTTGATATAGCAATTTTTTCCCTTCATTTAGCAGGTATTTCTTCAATTTTAGGGGCAATTAACTTTATTACAACAATTATTAATATACGATCTCCTGGAATATCTCTTGAACGCATACCATTATTTGTATGATCAGTTTTTATCACAGCAATTTTACTTCTTCTATCTCTTCCTGTTCTTGCTGGCGCAATTACAATATTATTAACAGACCGTAATTTTAATACTTCGTTCTTTGACCCTTCTGGAGGAGGTGACCCTATTTTATATCAACATTTATTT
>PHGEO431-10|Ixodes_scapularis|COI-5P|Pending_(*6919)
AACTATATATTTAATTTTTGGAAGCTGAGCAACTATAGTAGGAATATCTATAAGAATTTTAATTCGGACTGAATTAGGTCAACCTGGATCATTAATTGGTAATGACCAAATTTATAATGTTATTGTAACAGCTCATGCATTTATTATAATTTTTTTTATAGTAATACCTGTAATAATTGGTGGTTTTGGTAATTGGTTAATTCCATTAATATTAGGGGCACCAGACATAGCTTTCCCTCGTATAAACAATTTAAGCTTCTGGTTATTACCACCCTCTTTATTTTTATTAATTAATTCTTCTTTAGTAGAAAGGGGGGCAGGAACAGGCTGAACAGTATACCCCCCACTTTCATCTAACATTTCCCACTCTGGTGCTTCTGTTGATATAGCAATTTTTTCCCTTCATTTAGCAGGTATTTCTTCAATTTTAGGGGCAATTAACTTTATTACAACAATTATTAATATACGATCTCCTGGAATATCTCTTGAACGCATACCATTATTTGTATGATCAGTTTTTATCACAGCAATTTTACTTCTTCTATCTCTTCCTGTTCTTGCTGGCGCAATTACAATGCTATTAACAGACCGTAATTTTAATACTTCGTTCTTTGACCCTTCTGGAGGAGGTGACCCTATTTTATATCAACATTTATTT
>PHGEO432-10|Ixodes_scapularis|COI-5P|Pending_(*6919)
AACTATATATTTAATTTTTGGAAGCTGAGCAACTATAGTAGGAATATCTATAAGAATTTTAATTCGGACTGAATTAGGTCAACCTGGATCATTAATTGGTAATGACCAAATTTATAATGTTATTGTAACAGCTCATGCATTTATTATAATTTTTTTTATAGTAATACCTGTAATAATTGGTGGTTTTGGAAATTGGTTAATTCCATTAATATTAGGGGCACCAGACATAGCTTTCCCTCGTATAAACAATTTAAGCTTCTGGTTATTACCACCCTCTTTATTTTTATTAATTAATTCTTCTTTAGTAGAAAGGGGAGCAGGAACAGGTTGAACAGTATACCCCCCACTTTCATCTAACATTTCCCACTCTGGTGCTTCTGTTGATATAGCAATTTTTTCCCTTCATTTAGCAGGTATTTCTTCAATTTTAGGGGCAATTAACTTTATTACAACAATTATTAATATACGATCTCCTGGAATATCTCTTGAACGCATACCATTATTTGTATGATCAGTTTTTATCACAGCAATTTTACTTCTTCTATCTCTTCCTGTTCTTGCTGGCGCAATTACAATATTATTAACAGACCGTAATTTTAATACTTCGTTCTTTGACCCTTCTGGAGGAGGTGACCCTATTTTATATCAACATTTATTT
>PHGEO433-10|Ixodes_scapularis|COI-5P|Pending_(*6919)
AACTATATATTTAATTTTTGGAAGCTGAGCAACTATAGTAGGAATATCTATAAGAATTTTAATTCGGACTGAATTAGGTCAACCTGGATCATTAATTGGTAATGACCAAATTTATAATGTTATTGTAACAGCTCATGCATTTATTATAATTTTTTTTATAGTAATACCTGTAATAATTGGTGGTTTTGGTAATTGGTTAATTCCATTAATATTAGGGGCACCAGACATAGCTTTCCCTCGTATAAACAATTTAAGCTTCTGGTTATTACCACCCTCTTTATTTTTATTAATTAATTCTTCTTTAGTAGAAAGGGGGGCAGGAACAGGCTGAACAGTATACCCCCCACTTTCATCTAACATTTCCCACTCTGGTGCTTCTGTTGATATAGCAATTTTTTCCCTTCATTTAGCAGGTATTTCTTCAATTTTAGGGGCAATTAACTTTATTACAACAATTATTAATATACGATCTCCTGGAATATCTCTTGAACGCATACCATTATTTGTATGATCAGTTTTTATCACAGCAATTTTACTTCTTCTATCTCTTCCTGTTCTTGCTGGCGCAATTACAATGCTATTAACAGACCGTAATTTTAATACTTCGTTCTTTGACCCTTCTGGAGGAGGTGACCCTATTTTATATCAACATTTATTT
>PHGEO435-10|Ixodes_scapularis|COI-5P|Pending_(*6919)
AACTATATATTTAATTTTTGGAAGCTGAGCAACTATAGTAGGAATATCTATAAGAATTTTAATTCGGACTGAATTAGGCCAACCTGGATCATTAATTGGTAATGACCAAATTTATAATGTTATTGTAACAGCTCATGCATTTATTATAATTTTTTTTATAGTAATACCTGTAATAATTGGTGGTTTTGGTAATTGATTAATTCCATTAATATTAGGGGCACCAGACATAGCTTTCCCTCGTATAAACAATTTAAGCTTCTGGTTATTACCACCCTCTTTATTTTTATTAATTAATTCTTCTTTAGTAGAAAGGGGGGCAGGAACAGGCTGAACAGTATACCCCCCACTTTCATCTAACATTTCCCACTCTGGTGCTTCTGTTGATATAGCAATTTTTTCCCTTCATTTAGCAGGAATTTCTTCAATTTTAGGGGCAATTAACTTTATTACAACAATTATTAATATACGATCTCCTGGAATATCTCTTGAACGCATACCATTATTTGTATGATCAGTTTTTATCACAGCAATTTTACTTCTTTTATCTCTTCCTGTTCTTGCTGGCGCAATTACAATGTTATTAACAGACCGTAATTTTAATACTTCGTTCTTTGACCCTTCTGGAGGAGGTGACCCTATTTTATATCAACATTTATTT
>PHGEO436-10|Ixodes_scapularis|COI-5P|Pending_(*6919)
AACTATATATTTAATTTTTGGAAGCTGAGCAACTATAGTAGGAATATCTATAAGAATTTTAATTCGGACTGAATTAGGCCAACCTGGATCATTAATTGGTAATGACCAAATTTATAATGTTATTGTAACAGCTCATGCATTTATTATAATTTTTTTTATAGTAATACCTGTAATAATTGGTGGTTTTGGTAATTGATTAATTCCATTAATATTAGGGGCACCAGACATAGCTTTCCCTCGTATAAACAATTTAAGCTTCTGGTTATTACCACCCTCTTTATTTTTATTAATTAATTCTTCTTTAGTAGAAAGGGGGGCAGGAACAGGCTGAACAGTATACCCCCCACTTTCATCTAACATTTCCCACTCTGGTGCTTCTGTTGATATAGCAATTTTTTCCCTTCATTTAGCAGGAATTTCTTCAATTTTAGGGGCAATTAACTTTATTACAACAATTATTAATATACGATCTCCTGGAATATCTCTTGAACGCATACCATTATTTGTATGATCAGTTTTTATCACAGCAATTTTACTTCTTTTATCTCTTCCTGTTCTTGCTGGCGCAATTACAATGTTATTAACAGACCGTAATTTTAATACTTCGTTCTTTGACCCTTCTGGAGGAGGTGACCCTATTTTATATCAACATTTATTT
>PHGEO437-10|Ixodes_scapularis|COI-5P|Pending_(*6919)
AACTATATATTTAATTTTTGGGAGCTGAGCAACTATAGTAGGAATATCTATAAGAATTTTAATTCGGACTGAATTAGGTCAACCTGGATCATTAATTGGTAATGACCAAATTTATAATGTTATTGTAACAGCTCATGCATTTATTATAATTTTTTTTATAGTAATACCTGTAATAATTGGTGGTTTTGGTAATTGGTTAATTCCATTAATATTGGGGGCACCAGATATAGCTTTCCCTCGTATAAACAATTTAAGCTTCTGGTTATTACCACCCTCTTTATTTTTATTAATTAATTCTTCTTTAGTAGAAAGGGGGGCAGGAACAGGCTGAACAGTATACCCCCCACTTTCATCTAACATTTCCCACTCTGGTGCTTCTGTTGATATAGCAATTTTTTCCCTTCATTTAGCAGGTATTTCTTCAATTTTAGGGGCAATTAACTTTATTACAACAATTATTAATATACGATCTCCTGGAATATCTCTTGAACGAATACCATTATTTGTATGATCAGTTTTTATCACAGCAATTTTACTTCTTCTATCTCTTCCTGTTCTTGCTGGCGCAATTACAATGTTATTAACAGACCGTAATTTTAATACTTCGTTTTTTGACCCTTCTGGAGGAGGTGATCCTATTTTATATCAACATTTATTT
>PHGEO438-10|Ixodes_scapularis|COI-5P|Pending_(*6919)
AACTATATATTTAATTTTTGGAAGCTGAGCAACTATAGTAGGAATATCTATAAGAATTTTAATTCGGACTGAATTAGGTCAACCTGGATCATTAATTGGTAATGACCAAATTTATAATGTTATTGTAACAGCTCATGCATTTATTATAATTTTTTTTATAGTAATACCTGTAATAATTGGTGGTTTTGGTAATTGGTTAATTCCATTAATATTAGGGGCACCAGACATAGCTTTCCCTCGTATAAACAATTTAAGCTTCTGGTTATTACCACCCTCTTTATTTTTATTAATTAATTCTTCTTTAGTAGAAAGGGGGGCAGGAACAGGCTGAACAGTATACCCCCCACTTTCATCTAACATTTCCCACTCTGGTGCTTCTGTTGATATAGCAATTTTTTCCCTTCATTTAGCAGGTATTTCTTCAATTTTAGGAGCAATTAACTTTATTACAACAATTATTAATATACGATCTCCTGGAATATCTCTTGAACGTATACCATTATTTGTATGATCAGTTTTTATCACAGCAATTTTACTTCTTCTATCTCTTCCTGTTCTTGCTGGCGCAATTACAATGTTATTAACAGACCGTAATTTTAATACTTCGTTCTTTGACCCTTCTGGAGGAGGTGACCCTATTTTATATCAACATTTATTT
>PHGEO439-10|Ixodes_scapularis|COI-5P|Pending_(*6919)
AACTATATATTTAATTTTTTGAAGCTGAGCAACTATAGTAGGAATATCTATAAGAATTTTAATTCGGACTGAATTAGGTCAACCTGGATCATTAATTGGTAATGACCAAATTTATAATGTTATTGTAACAGCTCATGCATTTATTATAATTTTTTTTATGGTAATACCTGTAATAATTGGTGGTTTTGGTAATTGGTTAATTCCATTAATATTAGGGGCACCAGACATAGCTTTCCCTCGTATAAACAATTTAAGCTTCTGATTATTACCACCCTCTTTATTTTTATTAATTAATTCTTCTTTAGTAGAAAGGGGGGCAGGAACAGGCTGAACAGTATACCCCCCACTTTCATCTAACATTTCCCACTCTGGTGCTTCTGTTGATATAGCAATTTTTTCCCTTCATTTAGCAGGTATTTCTTCAATTTTAGGGGCAATTAACTTTATTACAACAATTATTAATATACGATCTCCTGGAATATCTCTTGAACGCATACCATTATTTGTATGATCAGTTTTTATCACAGCAATTTTACTTCTTCTATCTCTTCCTGTTCTTGCTGGCGCAATTACAATGTTATTAACAGACCGTAATTTTAATACTTCGTTCTTTGACCCTTCTGGAGGAGGTGACCCTATTTTATATCAACATTTATTT
>PHGEO440-10|Ixodes_scapularis|COI-5P|Pending_(*6919)
AACTATATATTTAATTTTTGGAAGCTGAGCAACTATAGTAGGAATATCTATAAGAATTTTAATTCGGACTGAATTAGGTCAACCTGGATCATTAATTGGTAATGACCAAATTTATAACGTTATTGTAACAGCTCATGCATTTATTATAATTTTTTTTATAGTAATACCTGTAATAATTGGTGGTTTTGGTAATTGGTTAATTCCATTAATATTAGGGGCACCAGACATAGCTTTCCCTCGTATAAACAATTTAAGCTTCTGGTTATTACCACCCTCTTTATTTTTATTAATTAATTCTTCTTTAGTAGAAAGGGGGGCAGGAACAGGCTGAACAGTATACCCCCCACTTTCATCTAACATTTCCCACTCTGGTGCTTCTGTTGATATAGCAATTTTTTCCCTTCATTTAGCAGGTATTTCTTCAATTTTAGGGGCAATTAACTTTATTACAACAATTATTAATATACGATCTCCTGGAATATCTCTTGAACGTATACCATTATTTGTATGATCAGTTTTTATCACAGCAATTTTACTTCTTCTATCTCTTCCTGTTCTTGCTGGCGCAATTACAATGTTATTAACAGACCGTAATTTTAATACTTCGTTCTTTGACCCTTCTGGAGGAGGTGACCCTATTTTATATCAACATTTATTT
>PHGEO442-10|Ixodes_scapularis|COI-5P|Pending_(*6919)
AACTATATATTTAATTTTTGGAAGCTGAGCAACTATAGTAGGAATATCTATAAGAATTTTAATTCGGACTGAATTAGGTCAACCTGGATCATTAATTGGTAATGACCAAATTTATAATGTTATTGTAACAGCTCATGCTTTTATTATAATTTTTTTTATGGTAATACCTGTAATAATCGGTGGTTTTGGTAATTGGTTAATTCCATTAATATTAGGGGCACCAGATATAGCTTTCCCTCGTATAAACAATTTAAGCTTCTGATTATTACCACCCTCTTTATTTTTATTAATTAATTCTTCTTTAGTAGAAAGGGGGGCAGGAACAGGTTGAACAGTATACCCCCCACTTTCATCTAACATTTCCCATTCTGGTGCTTCTGTTGATATAGCAATTTTTTCCCTTCATTTAGCAGGTATTTCTTCAATTTTAGGAGCAATTAACTTTATTACAACAATTATTAATATACGATCTCCTGGAATATCTCTTGAACGCATACCATTATTTGTATGATCAGTTTTTATCACAGCAATTTTACTTCTTCTATCTCTTCCTGTTCTTGCTGGCGCAATTACAATGTTATTAACAGACCGTAATTTTAATACTTCGTTCTTTGACCCTTCTGGAGGAGGTGACCCTATTTTATATCAACATTTATTT
>PHGEO443-10|Ixodes_scapularis|COI-5P|Pending_(*6919)
AACTATATATTTAATTTTTGGGAGCTGAGCAACTATAGTAGGAATATCTATAAGAATTTTAATTCGGACTGAATTAGGTCAACCTGGATCATTAATTGGTAATGACCAAATTTATAATGTTATTGTAACAGCTCATGCATTTATTATAATTTTTTTTATAGTAATACCTGTAATAATTGGTGGTTTTGGTAATTGGTTAATTCCATTAATATTAGGGGCACCAGACATAGCTTTCCCTCGTATAAACAATTTAAGCTTCTGGTTATTACCACCCTCTTTATTTTTATTAATTAATTCTTCTTTAGTAGAAAGGGGGGCAGGAACAGGCTGAACAGTATACCCCCCACTTTCATCTAACATTTCCCACTCTGGTGCTTCTGTTGATATAGCAATTTTTTCCCTTCATTTAGCAGGTATTTCTTCAATTTTAGGGGCAATTAACTTTATTACAACAATTATTAATATACGATCTCCTGGAATATCTCTTGAACGCATACCATTATTTGTATGATCAGTTTTTATCACAGCAATTTTACTTCTTCTATCTCTTCCTGTTCTTGCTGGCGCAATTACAATGTTATTAACAGACCGTAATTTTAATACTTCGTTCTTTGACCCTTCTGGAGGAGGTGATCCTATTTTATATCAACATTTATTT
>PHGEO445-10|Ixodes_scapularis|COI-5P|Pending_(*6919)
AACTATATATTTAATTTTTGGAAGCTGAGCAACTATAGTAGGAATATCTATAAGAATTTTAATTCGGACTGAATTAGGTCAACCTGGATCATTAATTGGTAATGACCAAATTTATAATGTTATTGTAACAGCTCATGCATTTATTATAATTTTTTTTATAGTAATACCTGTAATAATTGGTGGTTTTGGTAATTGGTTAATTCCATTAATATTAGGGGCACCAGACATAGCTTTCCCTCGTATAAACAATTTAAGCTTCTGGTTATTACCACCCTCTTTATTTTTATTAATTAATTCTTCTTTAGTAGAAAGGGGGGCAGGAACAGGCTGAACAGTATACCCCCCACTTTCATCTAACATTTCCCACTCTGGTGCTTCTGTTGATATAGCAATTTTTTCCCTTCATTTAGCAGGTATTTCTTCAATTTTAGGAGCAATTAACTTTATTACAACAATTATTAATATACGATCTCCTGGAATATCTCTTGAACGCATACCATTATTTGTATGATCAGTTTTTATCACAGCAATTTTACTTCTTCTATCTCTTCCTGTTCTTGCTGGCGCAATTACAATGTTATTAACAGACCGTAATTTTAATACTTCGTTCTTTGACCCTTCTGGAGGAGGTGACCCTATTTTATATCAACATTTATTT
>PHGEO446-10|Ixodes_scapularis|COI-5P|Pending_(*6919)
AACTATATATTTAATTTTTGGAAGCTGAGCAACTATAGTAGGAATATCTATAAGAATTTTAATTCGGACTGAATTAGGCCAACCTGGATCATTAATTGGTAATGACCAAATTTATAATGTTATTGTAACAGCTCATGCATTTATTATAATTTTTTTTATAGTAATACCTGTAATAATTGGTGGTTTTGGTAATTGATTAATTCCATTAATATTAGGGGCACCAGACATAGCTTTCCCTCGTATAAACAATTTAAGCTTCTGGTTATTACCACCCTCTTTATTTTTATTAATTAATTCTTCTTTAGTAGAAAGGGGGGCAGGAACAGGCTGAACAGTATACCCCCCACTTTCATCTAACATTTCCCACTCTGGTGCTTCTGTTGATATAGCAATTTTTTCCCTTCATTTAGCAGGAATTTCTTCAATTTTAGGGGCAATTAACTTTATTACAACAATTATTAATATACGATCTCCTGGAATATCTCTTGAACGCATACCATTATTTGTATGATCAGTTTTTATCACAGCAATTTTACTTCTTTTATCTCTTCCTGTTCTTGCTGGCGCAATTACAATGTTATTAACAGACCGTAATTTTAATACTTCGTTCTTTGACCCTTCTGGAGGAGGTGACCCTATTTTATATCAACATTTATTT
>PHGEO450-10|Ixodes_scapularis|COI-5P|Pending_(*6919)
AACTATATATTTAATTTTTGGAAGCTGAGCAACTATAGTAGGAATATCTATAAGAATTTTAATTCGGACTGAATTAGGTCAACCTGGATCATTAATTGGTAATGACCAAATTTATAATGTTATTGTAACAGCTCATGCATTTATTATAATTTTTTTTATAGTAATACCTGTAATAATTGGTGGTTTTGGTAATTGGTTAATTCCATTAATATTAGGGGCACCAGACATAGCTTTCCCTCGTATAAATAATTTAAGCTTCTGGTTATTACCACCCTCTTTATTTTTATTAATTAATTCTTCTTTAGTAGAAAGGGGGGCAGGAACAGGCTGAACAGTATATCCCCCACTTTCATCTAACATTTCCCACTCTGGTGCTTCTGTTGATATAGCAATTTTTTCCCTTCATTTAGCAGGTATTTCTTCAATTTTAGGGGCAATTAACTTTATTACAACAATTATTAATATACGATCTCCTGGAATATCTCTTGAACGCATACCATTATTTGTATGATCAGTTTTTATCACAGCAATTTTACTTCTTCTATCTCTTCCTGTTCTTGCTGGCGCAATTACAATGTTATTAACAGACCGTAATTTTAATACTTCGTTCTTTGACCCTTCTGGAGGAGGTGACCCTATTTTATATCAACATTTATTT
>PHGEO452-10|Ixodes_scapularis|COI-5P|Pending_(*6919)
AACTATATATTTAATTTTTGGAAGCTGAGCAACTATAGTAGGAATATCTATAAGAATTTTAATTCGGACTGAATTAGGTCAACCTGGATCATTAATTGGTAATGACCAAATTTATAATGTTATTGTAACAGCTCATGCATTTATTATAATTTTTTTTATAGTAATACCTGTAATAATTGGTGGTTTTGGTAATTGGTTAATTCCATTAATATTAGGGGCACCAGACATAGCTTTCCCTCGTATAAATAATTTAAGCTTCTGGTTATTACCACCCTCTTTATTTTTATTAATTAATTCTTCTTTAGTAGAAAGGGGGGCAGGAACAGGCTGAACAGTATATCCCCCACTTTCATCTAACATTTCCCACTCTGGTGCTTCTGTTGATATAGCAATTTTTTCCCTTCATTTAGCAGGTATTTCTTCAATTTTAGGGGCAATTAACTTTATTACAACAATTATTAATATACGATCTCCTGGAATATCTCTTGAACGCATACCATTATTTGTATGATCAGTTTTTATCACAGCAATTTTACTTCTTCTATCTCTTCCTGTTCTTGCTGGCGCAATTACAATGTTATTAACAGACCGTAATTTTAATACTTCGTTCTTTGACCCTTCTGGAGGAGGTGACCCTATTTTATATCAACATTTATTT
>PHGEO454-10|Ixodes_scapularis|COI-5P|Pending_(*6919)
AACTATATATTTAATTTTTGGAAGCTGAGCAACTATAGTAGGAATATCTATAAGAATTTTAATTCGGACTGAATTAGGTCAACCTGGATCATTAATTGGTAATGACCAAATTTATAATGTTATTGTAACAGCTCATGCATTTATTATAATTTTTTTTATAGTAATACCTGTAATAATTGGTGGTTTTGGAAATTGGTTAATTCCATTAATATTAGGGGCACCAGACATAGCTTTCCCTCGTATAAACAATTTAAGCTTCTGGTTATTACCACCCTCTTTATTTTTATTAATTAATTCTTCTTTAGTAGAAAGGGGAGCAGGAACAGGTTGAACAGTATACCCCCCACTTTCATCTAACATTTCCCACTCTGGTGCTTCTGTTGATATAGCAATTTTTTCCCTTCATTTAGCAGGTATTTCTTCAATTTTAGGGGCAATTAACTTTATTACAACAATTATTAATATACGATCTCCTGGAATATCTCTTGAACGCATACCATTATTTGTATGATCAGTTTTTATCACAGCAATTTTACTTCTTCTATCTCTTCCTGTTCTTGCTGGCGCAATTACAATATTATTAACAGACCGTAATTTTAATACTTCGTTCTTTGACCCTTCTGGAGGAGGTGACCCTATTTTATATCAACATTTATTT
>PHGEO455-10|Ixodes_scapularis|COI-5P|Pending_(*6919)
AACTATATATTTAATTTTTGGGAGCTGAGCAACTATAGTAGGAATATCTATAAGAATTTTAATTCGGACTGAATTAGGTCAACCTGGATCATTAATTGGTAATGACCAAATTTATAATGTTATTGTAACAGCTCATGCATTTATTATAATTTTTTTTATAGTAATACCTGTAATAATTGGTGGTTTTGGTAATTGGTTAATTCCATTAATATTGGGGGCACCAGATATAGCTTTCCCTCGTATAAACAATTTAAGCTTCTGGTTATTACCACCCTCTTTATTTTTATTAATTAATTCTTCTTTAGTAGAAAGGGGGGCAGGAACAGGCTGAACAGTATACCCCCCACTTTCATCTAACATTTCCCACTCTGGTGCTTCTGTTGATATAGCAATTTTTTCCCTTCATTTAGCAGGTATTTCTTCAATTTTAGGGGCAATTAACTTTATTACAACAATTATTAATATACGATCTCCTGGAATATCTCTTGAACGAATACCATTATTTGTATGATCAGTTTTTATCACAGCAATTTTACTTCTTCTATCTCTTCCTGTTCTTGCTGGCGCAATTACAATGTTATTAACAGACCGTAATTTTAATACTTCGTTTTTTGACCCTTCTGGAGGAGGTGATCCTATTTTATATCAACATTTATTT
>PHGEO456-10|Ixodes_scapularis|COI-5P|Pending_(*6919)
AACTATATATTTAATTTTTGGAAGCTGAGCAACTATAGTAGGAATATCTATAAGAATTTTAATTCGGACTGAATTAGGTCAACCTGGATCATTAATTGGTAATGACCAAATTTATAATGTTATTGTAACAGCTCATGCATTTATTATAATTTTTTTTATAGTAATACCTGTAATAATTGGTGGTTTTGGAAATTGGTTAATTCCATTAATATTAGGGGCACCAGACATAGCTTTCCCTCGTATAAACAATTTAAGCTTCTGGTTATTACCACCCTCTTTATTTTTATTAATTAATTCTTCTTTAGTAGAAAGGGGAGCAGGAACAGGTTGAACAGTATACCCCCCACTTTCATCTAACATTTCCCACTCTGGTGCTTCTGTTGATATAGCAATTTTTTCCCTTCATTTAGCAGGTATTTCTTCAATTTTAGGGGCAATTAACTTTATTACAACAATTATTAATATACGATCTCCTGGAATATCTCTTGAACGCATACCATTATTTGTATGATCAGTTTTTATCACAGCAATTTTACTTCTTCTATCTCTTCCTGTTCTTGCTGGCGCAATTACAATATTATTAACAGACCGTAATTTTAATACTTCGTTCTTTGACCCTTCTGGAGGAGGTGACCCTATTTTATATCAACATTTATTT
>PHGEO457-10|Ixodes_scapularis|COI-5P|Pending_(*6919)
AACTATATATTTAATTTTTGGAAGCTGAGCAACTATAGTAGGAATATCTATAAGAATTTTAATTCGGACTGAATTAGGTCAACCTGGATCATTAATTGGTAATGACCAAATTTATAATGTTATTGTAACAGCTCATGCATTTATTATAATTTTTTTTATAGTAATACCTGTAATAATTGGTGGTTTTGGTAATTGGTTAATTCCATTAATATTAGGGGCACCAGACATAGCTTTCCCTCGTATAAACAATTTAAGTTTCTGGTTATTACCCCCCTCTTTATTTTTATTAATTAATTCTTCTTTAGTAGAAAGGGGGGCAGGAACAGGCTGAACAGTATACCCACCACTTTCATCTAACATTTCCCACTCTGGTGCTTCTGTTGATATAGCAATTTTTTCCCTTCATTTAGCAGGTATTTCTTCGATTTTAGGGGCAATTAACTTTATTACAACAATTATTAATATACGATCTCCTGGAATATCTCTTGAACGCATACCATTATTTGTATGATCAGTTTTTATCACAGCAATTTTACTTCTTCTATCTCTTCCTGTTCTTGCTGGCGCAATTACAATATTATTAACAGACCGTAATTTTAATACTTCGTTCTTTGACCCTTCTGGAGGAGGTGACCCTATTTTATATCAACATTTATTT
>PHGEO458-10|Ixodes_scapularis|COI-5P|Pending_(*6919)
AACTATATATTTAATTTTTGGAAGCTGAGCAACTATAGTAGGAATATCTATAAGAATTTTAATTCGGACTGAATTAGGTCAACCTGGATCATTAATTGGTAATGACCAAATTTATAATGTTATTGTAACAGCTCATGCATTTATTATAATTTTTTTTATAGTAATACCTGTAATAATTGGTGGTTTTGGTAATTGGTTAATTCCATTAATATTAGGGGCACCAGACATAGCTTTCCCTCGTATAAACAATTTAAGCTTCTGGTTATTACCACCCTCTTTATTTTTATTAATTAATTCTTCTTTAGTAGAAAGGGGGGCAGGAACAGGCTGAACAGTATACCCCCCACTTTCATCTAACATTTCCCACTCTGGTGCTTCTGTTGATATAGCAATTTTTTCCCTTCATTTAGCAGGTATTTCTTCAATTTTAGGGGCAATTAACTTTATTACAACAATTATTAATATACGATCTCCTGGAATATCTCTTGAACGCATACCATTATTTGTATGATCAGTTTTTATCACAGCAATTTTACTTCTTCTATCTCTTCCTGTTCTTGCTGGCGCAATTACAATGTTATTAACAGACCGTAATTTTAATACTTCGTTCTTTGACCCTTCTGGAGGAGGTGACCCTATTTTATATCAACATTTATTT
>PHGEO459-10|Ixodes_scapularis|COI-5P|Pending_(*6919)
AACTATATATTTAATTTTTGGAAGCTGAGCAACTATAGTAGGAATATCTATAAGAATTTTAATTCGGACTGAATTAGGTCAACCTGGATCATTAATTGGTAATGACCAAATTTATAATGTTATTGTAACAGCTCATGCTTTTATTATAATTTTTTTTATGGTAATACCTGTAATAATCGGTGGTTTTGGTAATTGGTTAATTCCATTAATATTAGGGGCACCAGACATAGCTTTCCCTCGTATAAACAATTTAAGCTTCTGATTATTACCACCCTCTTTATTTTTATTAATTAATTCTTCTTTAGTAGAAAGGGGGGCAGGAACAGGTTGAACAGTATACCCCCCACTTTCATCTAACATTTCCCATTCTGGTGCTTCTGTTGATATAGCAATTTTTTCCCTTCATTTAGCAGGTATTTCTTCAATTTTAGGAGCAATTAACTTTATTACAACAATTATTAATATACGATCTCCTGGAATATCTCTTGAACGCATACCATTATTTGTATGATCAGTTTTTATCACAGCAATTTTACTTCTTCTATCTCTTCCTGTTCTTGCTGGCGCAATTACAATGTTATTAACAGACCGTAATTTTAATACTTCGTTCTTTGACCCTTCTGGAGGAGGTGACCCTATTTTATATCAACATTTATTT
>PHGEO460-10|Ixodes_scapularis|COI-5P|Pending_(*6919)
AACTATATATTTAATTTTTGGAAGCTGAGCAACTATAGTAGGAATATCTATAAGAATTTTAATTCGGACTGAATTAGGTCAACCTGGATCATTAATTGGTAATGACCAAATTTATAATGTTATTGTAACAGCTCATGCATTTATTATAATTTTTTTTATAGTAATACCTGTAATAATTGGTGGTTTTGGTAATTGGTTAATTCCATTAATATTAGGGGCACCAGACATAGCTTTCCCTCGTATAAACAATTTAAGTTTCTGGTTATTACCCCCCTCTTTATTTTTATTAATTAATTCTTCTTTAGTAGAAAGGGGGGCAGGAACAGGATGAACAGTATACCCACCACTTTCATCTAACATTTCCCACTCTGGTGCTTCTGTTGATATAGCAATTTTTTCCCTTCATTTAGCAGGTATTTCTTCAATTTTAGGAGCAATTAACTTTATTACAACAATTATTAATATACGATCTCCTGGAATATCTCTTGAACGCATACCATTATTTGTATGATCAGTTTTTATCACAGCAATTTTACTTCTTCTATCTCTTCCTGTTCTTGCTGGCGCAATTACAATATTATTAACAGACCGTAATTTTAATACTTCGTTCTTTGACCCTTCTGGAGGAGGTGACCCTATTTTATATCAACATTTATTT
>PHGEO466-10|Ixodes_scapularis|COI-5P|Pending_(*6919)
AACTATATATTTAATTTTTGGAAGCTGAGCAACTATAGTAGGAATATCTATAAGAATTTTAATTCGGACTGAATTAGGTCAACCTGGATCATTAATTGGTAATGACCAAATTTATAATGTTATTGTAACAGCTCATGCATTTATTATAATTTTTTTTATAGTAATACCTGTAATAATTGGTGGTTTTGGTAATTGGTTAATTCCATTAATATTAGGGGCACCAGACATAGCTTTCCCTCGTATAAACAATTTAAGCTTCTGGTTATTACCACCCTCTTTATTTTTATTAATTAATTCTTCTTTAGTAGAAAGGGGGGCAGGAACAGGCTGAACAGTATACCCCCCACTTTCATCTAACATTTCCCACTCTGGTGCTTCTGTTGATATAGCAATTTTTTCCCTTCATTTAGCAGGTATTTCTTCAATTTTAGGGGCAATTAACTTTATTACAACAATTATTAATATACGATCTCCTGGAATATCTCTTGAACGCATACCATTATTTGTGTGATCAGTTTTTATCACAGCAATTTTACTTCTTCTATCTCTTCCTGTTCTTGCTGGCGCAATTACAATGCTATTAACAGACCGTAATTTTAATACTTCGTTCTTTGACCCTTCTGGGGGAGGTGACCCTATTTTATATCAACATTTATTT
>PHGEO467-10|Ixodes_scapularis|COI-5P|Pending_(*6919)
AACTATATATTTAATTTTTGGAAGCTGAGCAACTATAGTAGGAATATCTATAAGAATTTTAATTCGGACTGAATTAGGTCAACCTGGATCATTAATTGGTAATGACCAAATTTATAATGTTATTGTAACAGCTCATGCATTTATTATAATTTTTTTTATAGTAATACCTGTAATAATTGGTGGTTTTGGTAATTGGTTAATTCCATTAATATTAGGGGCACCAGACATAGCTTTCCCTCGTATAAACAATTTAAGCTTCTGGTTATTACCACCCTCTTTATTTTTATTAATTAATTCTTCTTTAGTAGAAAGGGGGGTAGGAACAGGCTGAACAGTATACCCCCCACTTTCATCTAACATTTCCCACTCTGGTGCTTCTGTTGATATAGCAATTTTTTCCCTTCATTTAGCAGGTATTTCTTCAATTTTAGGGGCAATTAACTTTATTACAACAATTATTAATATACGATCTCCTGGAATATCTCTTGAACGCATACCATTATTTGTATGATCAGTTTTTATCACAGCAATTTTACTTCTTCTATCTCTTCCTGTTCTTGCTGGCGCAATTACAATGTTATTAACAGACCGTAATTTTAATACTTCGTTCTTTGACCCTTGTGGAGGAGGTGACCCTATTTTATATCAACATTTATTT
>PHGEO469-10|Ixodes_scapularis|COI-5P|Pending_(*6919)
AACTATATATTTAATTTTTGGAAGCTGAGCAACTATAGTAGGAATATCTATAAGAATTTTAATTCGGACTGAATTAGGTCAACCTGGATCATTAATTGGTAATGACCAAATTTATAATGTTATTGTAACAGCTCATGCATTTATTATAATTTTTTTTATAGTAATACCTGTAATAATTGGTGGTTTTGGTAATTGGTTAATTCCATTAATATTAGGAGCACCAGACATAGCTTTCCCTCGTATAAACAATTTAAGCTTCTGGTTATTACCACCCTCTTTATTTTTATTAATTAATTCTTCTTTAGTAGAAAGGGGGGCAGGAACAGGCTGAACAGTATACCCCCCACTTTCATCTAACATTTCCCACTCTGGTGCTTCTGTTGATATAGCAATTTTTTCCCTTCATTTAGCAGGTATTTCTTCAATTTTAGGGGCAATTAACTTTATTACAACAATTATTAATATACGATCTCCTGGAATATCTCTTGAACGCATACCATTATTTGTATGATCAGTTTTTATCACAGCAATTTTACTTCTTCTATCTCTTCCTGTTCTTGCTGGCGCAATTACAATGTTATTAACAGACCGTAATTTTAATACTTCGTTCTTTGACCCTTCTGGAGGAGGTGACCCTATTTTATATCAACATTTATTT
>PHGEO470-10|Ixodes_scapularis|COI-5P|Pending_(*6919)
AACTATATATTTAATTTTTGGAAGCTGAGCAACTATAGTAGGAATATCTATAAGAATTTTAATTCGGACTGAATTAGGTCAACCTGGATCATTAATTGGTAATGACCAAATTTATAATGTTATTGTAACAGCTCATGCATTTATTATAATTTTTTTTATAGTAATACCTGTAATAATTGGTGGTTTTGGAAATTGGTTAATTCCATTAATATTAGGGGCACCAGACATAGCTTTCCCTCGTATAAACAATTTAAGCTTCTGGTTATTACCACCCTCTTTATTTTTATTAATTAATTCTTCTTTAGTAGAAAGGGGAGCAGGAACAGGTTGAACAGTATACCCCCCACTTTCATCTAACATTTCCCACTCTGGTGCTTCTGTTGATATAGCAATTTTTTCCCTTCATTTAGCAGGTATTTCTTCAATTTTAGGGGCAATTAACTTTATTACAACAATTATTAATATACGATCTCCTGGAATATCTCTTGAACGCATACCATTATTTGTATGATCAGTTTTTATCACAGCAATTTTACTTCTTCTATCTCTTCCTGTTCTTGCTGGCGCAATTACAATATTATTAACAGACCGTAATTTTAATACTTCGTTCTTTGACCCTTCTGGAGGAGGTGACCCTATTTTATATCAACATTTATTT
>PHGEO472-10|Ixodes_scapularis|COI-5P|Pending_(*6919)
AACTATATATTTAATTTTTGGAAGCTGAGCAACTATAGTAGGAATATCTATAAGAATTTTAATTCGGACTGAATTAGGTCAACCTGGATCATTAATTGGTAATGACCAAATTTATAATGTTATTGTAACAGCTCATGCATTTATTATAATTTTTTTTATAGTAATACCTGTAATAATTGGTGGTTTTGGTAATTGGTTAATTCCATTAATATTAGGTGCACCAGACATAGCTTTCCCTCGTATAAACAATTTAAGTTTCTGGTTATTACCCCCCTCTTTATTTTTATTAATTAATTCTTCTTTAGTAGAAAGGGGGGCAGGAACAGGCTGAACAGTATACCCACCACTTTCATCTAACATTTCCCACTCTGGTGCTTCTGTTGATATAGCAATTTTTTCCCTTCATTTAGCAGGTATTTCTTCAATTTTAGGGGCAATTAACTTTATTACAACAATTATTAATATACGATCTCCTGGAATATCGCTTGAACGCATACCATTATTTGTATGATCAGTTTTTATCACAGCAATTTTACTTCTTCTATCTCTTCCTGTTCTTGCTGGCGCAATTACAATATTATTAACAGACCGTAATTTTAATACTTCGTTCTTTGACCCTTCTGGAGGAGGTGACCCTATTTTATATCAACATTTATTT
>PHGEO473-10|Ixodes_scapularis|COI-5P|Pending_(*6919)
AACTATATATTTAATTTTTGGAAGCTGAGCAACTATAGTAGGAATATCTATAAGAATTTTAATTCGGACTGAATTAGGTCAACCTGGATCATTAATTGGTAATGACCAAATTTATAATGTTATTGTAACAGCTCATGCATTTATTATAATTTTTTTTATAGTAATACCTGTAATAATTGGTGGTTTTGGTAATTGGTTAATTCCATTAATATTAGGGGCACCAGACATAGCTTTCCCTCGTATAAACAATTTAAGCTTCTGGTTATTACCACCCTCTTTATTTTTATTAATTAATTCTTCTTTAGTAGAAAGGGGGGCAGGAACAGGCTGAACAGTATACCCCCCACTTTCATCTAACATTTCCCACTCTGGTGCTTCTGTTGATATAGCAATTTTTTCCCTTCATTTAGCAGGTATTTCTTCAATTTTAGGGGCAATTAACTTTATTACAACAATTATTAATATACGATCTCCTGGAATATCTCTTGAACGCATACCATTATTTGTATGATCAGTTTTTATCACAGCAATTTTACTTCTTCTATCTCTTCCTGTTCTTGCTGGCGCAATTACAATGCTATTAACAGACCGTAATTTTAATACTTCGTTCTTTGACCCTTCTGGAGGAGGTGACCCTATTTTATATCAACATTTATTT
>RBCMA014-14|Ixodes_scapularis|COI-5P|Pending_(*6919)
AACTATATATTTAATTTTTGGAAGCTGAGCAACTATAGTAGGAATATCTATAAGAATTTTAATTCGGACTGAATTAGGTCAACCTGGATCATTAATTGGTAATGACCAAATTTATAATGTTATTGTAACAGCTCATGCTTTTATTATAATTTTTTTTATGGTAATACCTGTAATAATCGGTGGTTTTGGTAATTGGTTAATTCCATTAATATTAGGGGCACCAGATATAGCTTTCCCTCGTATAAACAATTTAAGCTTCTGATTATTACCACCCTCTTTATTTTTATTAATTAATTCTTCTTTAGTAGAAAGGGGGGCAGGAACAGGTTGAACAGTATATCCCCCACTTTCATCTAACATTTCCCATTCTGGTGCTTCTGTTGATATAGCAATTTTTTCCCTTCATTTAGCAGGTATTTCTTCAATTTTAGGAGCAATTAACTTTATTACAACAATTATTAATATACGATCTCCTGGAATATCTCTTGAACGCATACCATTATTTGTATGATCAGTTTTTATCACAGCAATTTTACTTCTTCTATCTCTTCCTGTTCTTGCTGGCGCAATTACAATGTTATTAACAGACCGTAATTTTAATACTTCGTTCTTTGACCCTTCTGGAGGAGGTGACCCTATTTTATATCAACATTTATTT
>TJSD014-16|Ixodes_scapularis|COI-5P|KY322738
AACTATATATTTAATTTTTGGAAGCTGAGCAACTATAGTAGGAATATCTATAAGAATTTTAATTCGGACTGAATTAGGTCAACCTGGATCATTAATTGGTAATGACCAAATTTATAATGTTATTGTAACAGCTCATGCATTTATTATAATTTTTTTTATAGTAATACCTGTAATAATTGGTGGTTTTGGAAATTGGTTAATTCCATTAATATTAGGGGCACCAGACATAGCTTTCCCTCGTATAAACAATTTAAGCTTCTGGTTATTACCACCCTCTTTATTTTTATTAATTAATTCTTCTTTAGTAGAAAGGGGAGCAGGAACAGGTTGAACAGTATACCCCCCACTTTCATCTAACATTTCCCACTCTGGTGCTTCTGTTGATATAGCAATTTTTTCCCTTCATTTAGCAGGTATTTCTTCAATTTTAGGGGCAATTAACTTTATTACAACAATTATTAATATACGATCTCCTGGAATATCTCTTGAACGCATACCATTATTTGTATGATCAGTTTTTATCACAGCAATTTTACTTCTTCTATCTCTTCCTGTTCTTGCTGGCGCAATTACAATATTATTAACAGACCGTAATTTTAATACTTCGTTCTTTGACCCTTCTGGAGGAGGTGACCCTATTTTATATCAACATTTATTT
>TJSD017-17|Ixodes_scapularis|COI-5P|MG521417
AACTATATATTTAATTTTTGGAAGCTGAGCAACTATAGTAGGAATATCTATAAGAATTTTAATTCGGACTGAATTAGGTCAACCTGGATCATTAATTGGTAATGATCAAATTTATAATGTTATTGTAACAGCTCATGCATTTATTATAATTTTTTTTATAGTAATACCTGTAATAATTGGTGGTTTTGGTAATTGGTTAATTCCATTAATATTAGGGGCACCAGACATAGCTTTCCCTCGTATAAACAATTTAAGCTTCTGGTTATTACCACCCTCTTTATTTTTATTAATTAATTCTTCTTTAGTAGAAAGGGGGGCAGGAACAGGCTGAACAGTATACCCCCCACTTTCATCTAACATTTCCCACTCTGGTGCTTCTGTTGATATAGCAATTTTTTCCCTTCATTTAGCAGGTATTTCTTCAATTTTAGGGGCAATTAACTTTATTACAACAATTATTAATATACGATCTCCTGGAATATCTCTTGAACGCATACCATTATTTGTATGATCAGTTTTTATCACAGCAATTTTACTTCTTCTATCTCTTCCTGTTCTTGCTGGCGCAATTACAATGCTATTAACAGACCGTAATTTTAATACTTCGTTCTTTGACCCTTCAGGAGGAGGTGACCCTATTTTATATCAACATTTATTT
