# Supplementary material for: HACSim: an R package to estimate intraspecific sample sizes for genetic diversity assessment using haplotype accumulation curves
Source: PeerJ Comput Sci. 2020 Jan 6;6:e243. doi: 10.7717/peerj-cs.243 (PMC7924493; doi:10.7717/peerj-cs.243)
Supplement: Supplemental Information 3 [file peerj-cs-06-243-s003.fas]

>EMADA103-07|Sphyrna_lewini|COI-5P|HQ171758
CCTTTACCTAATTTTTGGTGCATGAGCAGGAATAATTGGAACAGCCCTAAGTCTTTTAATTCGAGCTGAACTTGGACAACCAGGCTCTCTTTTAGGAGATGATCAGATTTATAATGTAATTGTAACTGCCCACGCTTTCGTAATAATCTTTTTCATAGTTATACCAATTATAATTGGTGGTTTTGGGAATTGGCTCGTGCCTTTAATAATTGGTGCGCCAGATATGGCCTTCCCACGAATAAACAACATAAGCTTTTGGCTTCTTCCACCATCATTCCTTCTCCTCTTAGCTTCCGCTGGGGTAGAAGCTGGAGCAGGTACTGGCTGAACAGTTTACCCTCCATTAGCTAGCAACTTAGCTCATGCTGGACCATCTGTTGACCTAGCTATCTTTTCCCTACACCTAGCCGGTGTATCATCAATCTTAGCCTCAATTAATTTCATTACAACTATTATTAACATGAAACCTCCAGCCATCTCTCAATATCAAACACCATTATTTGTTTGATCCATTCTTGTAACTACTATCCTACTTCTCCTCTCACTTCCAGTTCTCGCAGCAGGAATTACAATATTACTCACAGATCGTAACCTTAATACTACATTCTTTGATCCTGCAGGGGGAGGAGATCCAATCCTTTATCAACACTTA
>EMADA124-07|Sphyrna_lewini|COI-5P|HQ171760
CCTTTACCTAATTTTTGGTGCATGAGCAGGAATAATTGGAACAGCCCTAAGTCTTTTAATTCGAGCTGAACTTGGACAACCAGGCTCTCTTTTAGGAGATGATCAGATTTATAATGTAATTGTAACTGCCCACGCTTTCGTAATAATCTTTTTCATAGTTATACCAATTATAATTGGTGGTTTTGGGAATTGGCTCGTGCCTTTAATAATTGGTGCGCCAGATATGGCCTTCCCACGAATAAACAACATAAGCTTTTGGCTTCTTCCACCATCATTCCTTCTCCTCTTAGCTTCCGCTGGGGTAGAAGCTGGAGCAGGTACTGGCTGAACAGTTTACCCTCCATTAGCTAGCAACTTAGCTCATGCTGGACCATCTGTTGACCTAGCTATCTTTTCCCTACACCTAGCCGGTGTATCATCAATCTTAGCCTCAATTAATTTCATTACAACTATTATTAACATGAAACCTCCAGCCATCTCTCAATATCAAACACCATTATTTGTTTGATCCATTCTTGTAACTACTATCCTACTTCTCCTCTCACTTCCAGTTCTCGCAGCAGGAATTACAATATTACTCACAGATCGTAACCTTAATACTACATTCTTTGATCCTGCAGGGGGAGGAGATCCAATCCTTTATCAACACTTA
>EMADA163-07|Sphyrna_lewini|COI-5P|HQ171755
CCTTTACCTAATTTTTGGTGCATGAGCAGGAATAATTGGAACAGCCCTAAGTCTTTTAATTCGAGCTGAACTTGGACAACCAGGCTCTCTTTTAGGAGATGATCAGATTTATAATGTAATTGTAACTGCCCACGCTTTCGTAATAATCTTTTTCATAGTTATACCAATTATAATTGGTGGTTTTGGGAATTGGCTCGTGCCTTTAATAATTGGTGCGCCAGATATGGCCTTCCCACGAATAAACAACATAAGCTTTTGGCTTCTTCCACCATCATTCCTTCTCCTCTTAGCTTCCGCTGGGGTAGAAGCTGGAGCAGGTACTGGCTGAACAGTTTACCCTCCATTAGCTAGCAACTTAGCTCATGCTGGACCATCTGTTGACCTAGCTATCTTTTCCCTACACCTAGCCGGTGTATCATCAATCTTAGCCTCAATTAATTTCATTACAACTATTATTAACATGAAACCTCCAGCCATCTCTCAATATCAAACACCATTATTTGTTTGATCCATTCTTGTAACTACTATCCTACTTCTCCTCTCACTTCCAGTTCTCGCAGCAGGAATTACAATATTACTCACAGATCGTAACCTTAATACTACATTCTTTGATCCTGCAGGGGGAGGAGATCCAATCCTTTATCAACACTTA
>EMADA172-07|Sphyrna_lewini|COI-5P|HQ171753
CCTTTACCTAATTTTTGGTGCATGAGCAGGAATAATTGGAACAGCCCTAAGTCTTTTAATTCGAGCTGAACTTGGACAACCAGGCTCTCTTTTAGGAGATGATCAGATTTATAATGTAATTGTAACTGCCCACGCTTTCGTAATAATCTTTTTCATAGTTATACCAATTATAATTGGTGGTTTTGGGAATTGGCTCGTGCCTTTAATAATTGGTGCGCCAGATATGGCCTTCCCACGAATAAACAACATAAGCTTTTGGCTTCTTCCACCATCATTCCTTCTCCTCTTAGCTTCCGCTGGGGTAGAAGCTGGAGCAGGTACTGGCTGAACAGTTTACCCTCCATTAGCTAGCAACTTAGCTCATGCTGGACCATCTGTTGACCTAGCTATCTTTTCCCTACACCTAGCCGGTGTATCATCAATCTTAGCCTCAATTAATTTCATTACAACTATTATTAACATGAAACCTCCAGCCATCTCTCAATATCAAACACCATTATTTGTTTGATCCATTCTTGTAACTACTATCCTACTTCTCCTCTCACTTCCAGTTCTCGCAGCAGGAATTACAATATTACTCACAGATCGTAACCTTAATACTACATTCTTTGATCCTGCAGGGGGAGGAGATCCAATCCTTTATCAACACTTA
>EMADA176-09|Sphyrna_lewini|COI-5P|HQ171747
CCTTTACCTAATTTTTGGTGCATGAGCAGGAATAATTGGAACAGCCCTAAGTCTTTTAATTCGAGCTGAACTTGGACAACCAGGCTCTCTTTTAGGAGATGATCAGATTTATAATGTAATTGTAACTGCCCACGCTTTCGTAATAATCTTTTTCATAGTTATACCAATTATAATTGGTGGTTTTGGGAATTGGCTCGTGCCTTTAATAATTGGTGCGCCAGATATGGCCTTCCCACGAATAAACAACATAAGCTTTTGGCTTCTTCCACCATCATTCCTTCTCCTCTTAGCTTCCGCTGGGGTAGAAGCTGGAGCAGGTACTGGCTGAACAGTTTACCCTCCATTAGCTAGCAACTTAGCTCATGCTGGACCATCTGTTGACCTAGCTATCTTTTCCCTACACCTAGCCGGTGTATCATCAATCTTAGCCTCAATTAATTTCATTACAACTATTATTAACATGAAACCTCCAGCCATCTCTCAATATCAAACACCATTATTTGTTTGATCCATTCTTGTAACTACTATCCTACTTCTCCTCTCACTTCCAGTTCTCGCAGCAGGAATTACAATATTACTCACAGATCGTAACCTTAATACTACATTCTTTGATCCTGCAGGGGGAGGAGATCCAATCCTTTATCAACACTTA
>EMADA177-09|Sphyrna_lewini|COI-5P|HQ171746
CCTTTACCTAATTTTTGGTGCATGAGCAGGAATAATTGGAACAGCCCTAAGTCTTTTAATTCGAGCTGAACTTGGACAACCAGGCTCTCTTTTAGGAGATGATCAGATTTATAATGTAATTGTAACTGCCCACGCTTTCGTAATAATCTTTTTCATAGTTATACCAATTATAATTGGTGGTTTTGGGAATTGGCTCGTGCCTTTAATAATTGGTGCGCCAGATATGGCCTTCCCACGAATAAACAACATAAGCTTTTGGCTTCTTCCACCATCATTCCTTCTCCTCTTAGCTTCCGCTGGGGTAGAAGCTGGAGCAGGTACTGGCTGAACAGTTTACCCTCCATTAGCTAGCAACTTAGCTCATGCTGGACCATCTGTTGACCTAGCTATCTTTTCCCTACACCTAGCCGGTGTATCATCAATCTTAGCCTCAATTAATTTCATTACAACTATTATTAACATGAAACCTCCAGCCATCTCTCAATATCAAACACCATTATTTGTTTGATCCATTCTTGTAACTACTATCCTACTTCTCCTCTCACTTCCAGTTCTCGCAGCAGGAATTACAATATTACTCACAGATCGTAACCTTAATACTACATTCTTTGATCCTGCAGGGGGAGGAGATCCAATCCTTTATCAACACTTA
>EMADA181-09|Sphyrna_lewini|COI-5P|HQ171745
CCTTTACCTAATTTTTGGTGCATGAGCAGGAATAATTGGAACAGCCCTAAGTCTTTTAATTCGAGCTGAACTTGGACAACCAGGCTCTCTTTTAGGAGATGATCAGATTTATAATGTAATTGTAACTGCCCACGCTTTCGTAATAATCTTTTTCATAGTTATACCAATTATAATTGGTGGTTTTGGGAATTGGCTCGTGCCTTTAATAATTGGTGCGCCAGATATGGCCTTCCCACGAATAAACAACATAAGCTTTTGGCTTCTTCCACCATCATTCCTTCTCCTCTTAGCTTCCGCTGGGGTAGAAGCTGGAGCAGGTACTGGCTGAACAGTTTACCCTCCATTAGCTAGCAACTTAGCTCATGCTGGACCATCTGTTGACCTAGCTATCTTTTCCCTACACCTAGCCGGTGTATCATCAATCTTAGCCTCAATTAATTTCATTACAACTATTATTAACATGAAACCTCCAGCCATCTCTCAATATCAAACACCATTATTTGTTTGATCCATTCTTGTAACTACTATCCTACTTCTCCTCTCACTTCCAGTTCTCGCAGCAGGAATTACAATATTACTCACAGATCGTAACCTTAATACTACATTCTTTGATCCTGCAGGGGGAGGAGATCCAATCCTTTATCAACACTTA
>EMADA183-09|Sphyrna_lewini|COI-5P|HQ171744
CCTTTACCTAATTTTTGGTGCATGAGCAGGAATAATTGGAACAGCCCTAAGTCTTTTAATTCGAGCTGAACTTGGACAACCAGGCTCTCTTTTAGGAGATGATCAGATTTATAATGTAATTGTAACTGCCCACGCTTTCGTAATAATCTTTTTCATAGTTATACCAATTATAATTGGTGGTTTTGGGAATTGGCTCGTGCCTTTAATAATTGGTGCGCCAGATATGGCCTTCCCACGAATAAACAACATAAGCTTTTGGCTTCTTCCACCATCATTCCTTCTCCTCTTAGCTTCCGCTGGGGTAGAAGCTGGAGCAGGTACTGGCTGAACAGTTTACCCTCCATTAGCTAGCAACTTAGCTCATGCTGGACCATCTGTTGACCTAGCTATCTTTTCCCTACACCTAGCCGGTGTATCATCAATCTTAGCCTCAATTAATTTCATTACAACTATTATTAACATGAAACCTCCAGCCATCTCTCAATATCAAACACCATTATTTGTTTGATCCATTCTTGTAACTACTATCCTACTTCTCCTCTCACTTCCAGTTCTCGCAGCAGGAATTACAATATTACTCACAGATCGTAACCTTAATACTACATTCTTTGATCCTGCAGGGGGAGGAGATCCAATCCTTTATCAACACTTA
>EMADA185-09|Sphyrna_lewini|COI-5P|HQ171743
CCTTTACCTAATTTTTGGTGCATGAGCAGGAATAATTGGAACAGCCCTAAGTCTTTTAATTCGAGCTGAACTTGGACAACCAGGCTCTCTTTTAGGAGATGATCAGATTTATAATGTAATTGTAACTGCCCACGCTTTCGTAATAATCTTTTTCATAGTTATACCAATTATAATTGGTGGTTTTGGGAATTGGCTCGTGCCTTTAATAATTGGTGCGCCAGATATGGCCTTCCCACGAATAAACAACATAAGCTTTTGGCTTCTTCCACCATCATTCCTTCTCCTCTTAGCTTCCGCTGGGGTAGAAGCTGGAGCAGGTACTGGCTGAACAGTTTACCCTCCATTAGCTAGCAACTTAGCTCATGCTGGACCATCTGTTGACCTAGCTATCTTTTCCCTACACCTAGCCGGTGTATCATCAATCTTAGCCTCAATTAATTTCATTACAACTATTATTAACATGAAACCTCCAGCCATCTCTCAATATCAAACACCATTATTTGTTTGATCCATTCTTGTAACTACTATCCTACTTCTCCTCTCACTTCCAGTTCTCGCAGCAGGAATTACAATATTACTCACAGATCGTAACCTTAATACTACATTCTTTGATCCTGCAGGGGGAGGAGATCCAATCCTTTATCAACACTTA
>EMADA186-09|Sphyrna_lewini|COI-5P|HQ171742
CCTTTACCTAATTTTTGGTGCATGAGCAGGAATAATTGGAACAGCCCTAAGTCTTTTAATTCGAGCTGAACTTGGACAACCAGGCTCTCTTTTAGGAGATGATCAGATTTATAATGTAATTGTAACTGCCCACGCTTTCGTAATAATCTTTTTCATAGTTATACCAATTATAATTGGTGGTTTTGGGAATTGGCTCGTGCCTTTAATAATTGGTGCGCCAGATATGGCCTTCCCACGAATAAACAACATAAGCTTTTGGCTTCTTCCACCATCATTCCTTCTCCTCTTAGCTTCCGCTGGGGTAGAAGCTGGAGCAGGTACTGGCTGAACAGTTTACCCTCCATTAGCTAGCAACTTAGCTCATGCTGGACCATCTGTTGACCTAGCTATCTTTTCCCTACACCTAGCCGGTGTATCATCAATCTTAGCCTCAATTAATTTCATTACAACTATTATTAACATGAAACCTCCAGCCATCTCTCAATATCAAACACCATTATTTGTTTGATCCATTCTTGTAACTACTATCCTACTTCTCCTCTCACTTCCAGTTCTCGCAGCAGGAATTACAATATTACTCACAGATCGTAACCTTAATACTACATTCTTTGATCCTGCAGGGGGAGGAGATCCAATCCTTTATCAACACTTA
>EMADA187-09|Sphyrna_lewini|COI-5P|HQ171741
CCTTTACCTAATTTTTGGTGCATGAGCAGGAATAATTGGAACAGCCCTAAGTCTTTTAATTCGAGCTGAACTTGGACAACCAGGCTCTCTTTTAGGAGATGATCAGATTTATAATGTAATTGTAACTGCCCACGCTTTCGTAATAATCTTTTTCATAGTTATACCAATTATAATTGGTGGTTTTGGGAATTGGCTCGTGCCTTTAATAATTGGTGCGCCAGATATGGCCTTCCCACGAATAAACAACATAAGCTTTTGGCTTCTTCCACCATCATTCCTTCTCCTCTTAGCTTCCGCTGGGGTAGAAGCTGGAGCAGGTACTGGCTGAACAGTTTACCCTCCATTAGCTAGCAACTTAGCTCATGCTGGACCATCTGTTGACCTAGCTATCTTTTCCCTACACCTAGCCGGTGTATCATCAATCTTAGCCTCAATTAATTTCATTACAACTATTATTAACATGAAACCTCCAGCCATCTCTCAATATCAAACACCATTATTTGTTTGATCCATTCTTGTAACTACTATCCTACTTCTCCTCTCACTTCCAGTTCTCGCAGCAGGAATTACAATATTACTCACAGATCGTAACCTTAATACTACATTCTTTGATCCTGCAGGGGGAGGAGATCCAATCCTTTATCAACACTTA
>EMADA188-09|Sphyrna_lewini|COI-5P|HQ171740
CCTTTACCTAATTTTTGGTGCATGAGCAGGAATAATTGGAACAGCCCTAAGTCTTTTAATTCGAGCTGAACTTGGACAACCAGGCTCTCTTTTAGGAGATGATCAGATTTATAATGTAATTGTAACTGCCCACGCTTTCGTAATAATCTTTTTCATAGTTATACCAATTATAATTGGTGGTTTTGGGAATTGGCTCGTGCCTTTAATAATTGGTGCGCCAGATATGGCCTTCCCACGAATAAACAACATAAGCTTTTGGCTTCTTCCACCATCATTCCTTCTCCTCTTAGCTTCCGCTGGGGTAGAAGCTGGAGCAGGTACTGGCTGAACAGTTTACCCTCCATTAGCTAGCAACTTAGCTCATGCTGGACCATCTGTTGACCTAGCTATCTTTTCCCTACACCTAGCCGGTGTATCATCAATCTTAGCCTCAATTAATTTCATTACAACTATTATTAACATGAAACCTCCAGCCATCTCTCAATATCAAACACCATTATTTGTTTGATCCATTCTTGTAACTACTATCCTACTTCTCCTCTCACTTCCAGTTCTCGCAGCAGGAATTACAATATTACTCACAGATCGTAACCTTAATACTACATTCTTTGATCCTGCAGGGGGAGGAGATCCAATCCTTTATCAACACTTA
>EMADA191-09|Sphyrna_lewini|COI-5P|HQ171739
CCTTTACCTAATTTTTGGTGCATGAGCAGGAATAATTGGAACAGCCCTAAGTCTTTTAATTCGAGCTGAACTTGGACAACCAGGCTCTCTTTTAGGAGATGATCAGATTTATAATGTAATTGTAACTGCCCACGCTTTCGTAATAATCTTTTTCATAGTTATACCAATTATAATTGGTGGTTTTGGGAATTGGCTCGTGCCTTTAATAATTGGTGCGCCAGATATGGCCTTCCCACGAATAAACAACATAAGCTTTTGGCTTCTTCCACCATCATTCCTTCTCCTCTTAGCTTCCGCTGGGGTAGAAGCTGGAGCAGGTACTGGCTGAACAGTTTACCCTCCATTAGCTAGCAACTTAGCTCATGCTGGACCATCTGTTGACCTAGCTATCTTTTCCCTACACCTAGCCGGTGTATCATCAATCTTAGCCTCAATTAATTTCATTACAACTATTATTAACATGAAACCTCCAGCCATCTCTCAATATCAAACACCATTATTTGTTTGATCCATTCTTGTAACTACTATCCTACTTCTCCTCTCACTTCCAGTTCTCGCAGCAGGAATTACAATATTACTCACAGATCGTAACCTTAATACTACATTCTTTGATCCTGCAGGGGGAGGAGATCCAATCCTTTATCAACACTTA
>EMADA195-09|Sphyrna_lewini|COI-5P|HQ171736
CCTTTACCTAATTTTTGGTGCATGAGCAGGAATAATTGGAACAGCCCTAAGTCTTTTAATTCGAGCTGAACTTGGACAACCAGGCTCTCTTTTAGGAGATGATCAGATTTATAATGTAATTGTAACTGCCCACGCTTTCGTAATAATCTTTTTCATAGTTATACCAATTATAATTGGTGGTTTTGGGAATTGGCTCGTGCCTTTAATAATTGGTGCGCCAGATATGGCCTTCCCACGAATAAACAACATAAGCTTTTGGCTTCTTCCACCATCATTCCTTCTCCTCTTAGCTTCCGCTGGGGTAGAAGCTGGAGCAGGTACTGGCTGAACAGTTTACCCTCCATTAGCTAGCAACTTAGCTCATGCTGGACCATCTGTTGACCTAGCTATCTTTTCCCTACACCTAGCCGGTGTATCATCAATCTTAGCCTCAATTAATTTCATTACAACTATTATTAACATGAAACCTCCAGCCATCTCTCAATATCAAACACCATTATTTGTTTGATCCATTCTTGTAACTACTATCCTACTTCTCCTCTCACTTCCAGTTCTCGCAGCAGGAATTACAATATTACTCACAGATCGTAACCTTAATACTACATTCTTTGATCCTGCAGGGGGAGGAGATCCAATCCTTTATCAACACTTA
>EMADA202-09|Sphyrna_lewini|COI-5P|HQ171735
CCTTTACCTAATTTTTGGTGCATGAGCAGGAATAATTGGAACAGCCCTAAGTCTTTTAATTCGAGCTGAACTTGGACAACCAGGCTCTCTTTTAGGAGATGATCAGATTTATAATGTAATTGTAACTGCCCACGCTTTCGTAATAATCTTTTTCATAGTTATACCAATTATAATTGGTGGTTTTGGGAATTGGCTCGTGCCTTTAATAATTGGTGCGCCAGATATGGCCTTCCCACGAATAAACAACATAAGCTTTTGGCTTCTTCCACCATCATTCCTTCTCCTCTTAGCTTCCGCTGGGGTAGAAGCTGGAGCAGGTACTGGCTGAACAGTTTACCCTCCATTAGCTAGCAACTTAGCTCATGCTGGACCATCTGTTGACCTAGCTATCTTTTCCCTACACCTAGCCGGTGTATCATCAATCTTAGCCTCAATTAATTTCATTACAACTATTATTAACATGAAACCTCCAGCCATCTCTCAATATCAAACACCATTATTTGTTTGATCCATTCTTGTAACTACTATCCTACTTCTCCTCTCACTTCCAGTTCTCGCAGCAGGAATTACAATATTACTCACAGATCGTAACCTTAATACTACATTCTTTGATCCTGCAGGGGGAGGAGATCCAATCCTTTATCAACACTTA
>EMADA203-09|Sphyrna_lewini|COI-5P|HQ171776
CCTTTACCTAATTTTTGGTGCATGAGCAGGAATAATTGGAACAGCCCTAAGTCTTTTAATTCGAGCTGAACTTGGACAACCAGGCTCTCTTTTAGGAGATGATCAGATTTATAATGTAATTGTAACTGCCCACGCTTTCGTAATAATCTTTTTCATAGTTATACCAATTATAATTGGTGGTTTTGGGAATTGGCTCGTGCCTTTAATAATTGGTGCGCCAGATATGGCCTTCCCACGAATAAACAACATAAGCTTTTGGCTTCTTCCACCATCATTCCTTCTCCTCTTAGCTTCCGCTGGGGTAGAAGCTGGAGCAGGTACTGGCTGAACAGTTTACCCTCCATTAGCTAGCAACTTAGCTCATGCTGGACCATCTGTTGACCTAGCTATCTTTTCCCTACACCTAGCCGGTGTATCATCAATCTTAGCCTCAATTAATTTCATTACAACTATTATTAACATGAAACCTCCAGCCATCTCTCAATATCAAACACCATTATTTGTTTGATCCATTCTTGTAACTACTATCCTACTTCTCCTCTCACTTCCAGTTCTCGCAGCAGGAATTACAATATTACTCACAGATCGTAACCTTAATACTACATTCTTTGATCCTGCAGGGGGAGGAGATCCAATCCTTTATCAACACTTA
>EMADA204-09|Sphyrna_lewini|COI-5P|HQ171775
CCTTTACCTAATTTTTGGTGCATGAGCAGGAATAATTGGAACAGCCCTAAGTCTTTTAATTCGAGCTGAACTTGGACAACCAGGCTCTCTTTTAGGAGATGATCAGATTTATAATGTAATTGTAACTGCCCACGCTTTCGTAATAATCTTTTTCATAGTTATACCAATTATAATTGGTGGTTTTGGGAATTGGCTCGTGCCTTTAATAATTGGTGCGCCAGATATGGCCTTCCCACGAATAAACAACATAAGCTTTTGGCTTCTTCCACCATCATTCCTTCTCCTCTTAGCTTCCGCTGGGGTAGAAGCTGGAGCAGGTACTGGCTGAACAGTTTACCCTCCATTAGCTAGCAACTTAGCTCATGCTGGACCATCTGTTGACCTAGCTATCTTTTCCCTACACCTAGCCGGTGTATCATCAATCTTAGCCTCAATTAATTTCATTACAACTATTATTAACATGAAACCTCCAGCCATCTCTCAATATCAAACACCATTATTTGTTTGATCCATTCTTGTAACTACTATCCTACTTCTCCTCTCACTTCCAGTTCTCGCAGCAGGAATTACAATATTACTCACAGATCGTAACCTTAATACTACATTCTTTGATCCTGCAGGGGGAGGAGATCCAATCCTTTATCAACACTTA
>EMADA206-09|Sphyrna_lewini|COI-5P|HQ171774
CCTTTACCTAATTTTTGGTGCATGAGCAGGAATAATTGGAACAGCCCTAAGTCTTTTAATTCGAGCTGAACTTGGACAACCAGGCTCTCTTTTAGGAGATGATCAGATTTATAATGTAATTGTAACTGCCCACGCTTTCGTAATAATCTTTTTCATAGTTATACCAATTATAATTGGTGGTTTTGGGAATTGGCTCGTGCCTTTAATAATTGGTGCGCCAGATATGGCCTTCCCACGAATAAACAACATAAGCTTTTGGCTTCTTCCACCATCATTCCTTCTCCTCTTAGCTTCCGCTGGGGTAGAAGCTGGAGCAGGTACTGGCTGAACAGTTTACCCTCCATTAGCTAGCAACTTAGCTCATGCTGGACCATCTGTTGACCTAGCTATCTTTTCCCTACACCTAGCCGGTGTATCATCAATCTTAGCCTCAATTAATTTCATTACAACTATTATTAACATGAAACCTCCAGCCATCTCTCAATATCAAACACCATTATTTGTTTGATCCATTCTTGTAACTACTATCCTACTTCTCCTCTCACTTCCAGTTCTCGCAGCAGGAATTACAATATTACTCACAGATCGTAACCTTAATACTACATTCTTTGATCCTGCAGGGGGAGGAGATCCAATCCTTTATCAACACTTA
>EMADA207-09|Sphyrna_lewini|COI-5P|HQ171773
CCTTTACCTAATTTTTGGTGCATGAGCAGGAATAATTGGAACAGCCCTAAGTCTTTTAATTCGAGCTGAACTTGGACAACCAGGCTCTCTTTTAGGAGATGATCAGATTTATAATGTAATTGTAACTGCCCACGCTTTCGTAATAATCTTTTTCATAGTTATACCAATTATAATTGGTGGTTTTGGGAATTGGCTCGTGCCTTTAATAATTGGTGCGCCAGATATGGCCTTCCCACGAATAAACAACATAAGCTTTTGGCTTCTTCCACCATCATTCCTTCTCCTCTTAGCTTCCGCTGGGGTAGAAGCTGGAGCAGGTACTGGCTGAACAGTTTACCCTCCATTAGCTAGCAACTTAGCTCATGCTGGACCATCTGTTGACCTAGCTATCTTTTCCCTACACCTAGCCGGTGTATCATCAATCTTAGCCTCAATTAATTTCATTACAACTATTATTAACATGAAACCTCCAGCCATCTCTCAATATCAAACACCATTATTTGTTTGATCCATTCTTGTAACTACTATCCTACTTCTCCTCTCACTTCCAGTTCTCGCAGCAGGAATTACAATATTACTCACAGATCGTAACCTTAATACTACATTCTTTGATCCTGCAGGGGGAGGAGATCCAATCCTTTATCAACACTTA
>EMADA208-09|Sphyrna_lewini|COI-5P|HQ171772
CCTTTACCTAATTTTTGGTGCATGAGCAGGAATAATTGGAACAGCCCTAAGTCTTTTAATTCGAGCTGAACTTGGACAACCAGGCTCTCTTTTAGGAGATGATCAGATTTATAATGTAATTGTAACTGCCCACGCTTTCGTAATAATCTTTTTCATAGTTATACCAATTATAATTGGTGGTTTTGGGAATTGGCTCGTGCCTTTAATAATTGGTGCGCCAGATATGGCCTTCCCACGAATAAACAACATAAGCTTTTGGCTTCTTCCACCATCATTCCTTCTCCTCTTAGCTTCCGCTGGGGTAGAAGCTGGAGCAGGTACTGGCTGAACAGTTTACCCTCCATTAGCTAGCAACTTAGCTCATGCTGGACCATCTGTTGACCTAGCTATCTTTTCCCTACACCTAGCCGGTGTATCATCAATCTTAGCCTCAATTAATTTCATTACAACTATTATTAACATGAAACCTCCAGCCATCTCTCAATATCAAACACCATTATTTGTTTGATCCATTCTTGTAACTACTATCCTACTTCTCCTCTCACTTCCAGTTCTCGCAGCAGGAATTACAATATTACTCACAGATCGTAACCTTAATACTACATTCTTTGATCCTGCAGGGGGAGGAGATCCAATCCTTTATCAACACTTA
>EMADA210-09|Sphyrna_lewini|COI-5P|HQ171771
CCTTTACCTAATTTTTGGTGCATGAGCAGGAATAATTGGAACAGCCCTAAGTCTTTTAATTCGAGCTGAACTTGGACAACCAGGCTCTCTTTTAGGAGATGATCAGATTTATAATGTAATTGTAACTGCCCACGCTTTCGTAATAATCTTTTTCATAGTTATACCAATTATAATTGGTGGTTTTGGGAATTGGCTCGTGCCTTTAATAATTGGTGCGCCAGATATGGCCTTCCCACGAATAAACAACATAAGCTTTTGGCTTCTTCCACCATCATTCCTTCTCCTCTTAGCTTCCGCTGGGGTAGAAGCTGGAGCAGGTACTGGCTGAACAGTTTACCCTCCATTAGCTAGCAACTTAGCTCATGCTGGACCATCTGTTGACCTAGCTATCTTTTCCCTACACCTAGCCGGTGTATCATCAATCTTAGCCTCAATTAATTTCATTACAACTATTATTAACATGAAACCTCCAGCCATCTCTCAATATCAAACACCATTATTTGTTTGATCCATTCTTGTAACTACTATCCTACTTCTCCTCTCACTTCCAGTTCTCGCAGCAGGAATTACAATATTACTCACAGATCGTAACCTTAATACTACATTCTTTGATCCTGCAGGGGGAGGAGATCCAATCCTTTATCAACACTTA
>EMADA211-09|Sphyrna_lewini|COI-5P|HQ171770
CCTTTACCTAATTTTTGGTGCATGAGCAGGAATAATTGGAACAGCCCTAAGTCTTTTAATTCGAGCTGAACTTGGACAACCAGGCTCTCTTTTAGGAGATGATCAGATTTATAATGTAATTGTAACTGCCCACGCTTTCGTAATAATCTTTTTCATAGTTATACCAATTATAATTGGTGGTTTTGGGAATTGGCTCGTGCCTTTAATAATTGGTGCGCCAGATATGGCCTTCCCACGAATAAACAACATAAGCTTTTGGCTTCTTCCACCATCATTCCTTCTCCTCTTAGCTTCCGCTGGGGTAGAAGCTGGAGCAGGTACTGGCTGAACAGTTTACCCTCCATTAGCTAGCAACTTAGCTCATGCTGGACCATCTGTTGACCTAGCTATCTTTTCCCTACACCTAGCCGGTGTATCATCAATCTTAGCCTCAATTAATTTCATTACAACTATTATTAACATGAAACCTCCAGCCATCTCTCAATATCAAACACCATTATTTGTTTGATCCATTCTTGTAACTACTATCCTACTTCTCCTCTCACTTCCAGTTCTCGCAGCAGGAATTACAATATTACTCACAGATCGTAACCTTAATACTACATTCTTTGATCCTGCAGGGGGAGGAGATCCAATCCTTTATCAACACTTA
>EMADA213-09|Sphyrna_lewini|COI-5P|HQ171769
CCTTTACCTAATTTTTGGTGCATGAGCAGGAATAATTGGAACAGCCCTAAGTCTTTTAATTCGAGCTGAACTTGGACAACCAGGCTCTCTTTTAGGAGATGATCAGATTTATAATGTAATTGTAACTGCCCACGCTTTCGTAATAATCTTTTTCATAGTTATACCAATTATAATTGGTGGTTTTGGGAATTGGCTCGTGCCTTTAATAATTGGTGCGCCAGATATGGCCTTCCCACGAATAAACAACATAAGCTTTTGGCTTCTTCCACCATCATTCCTTCTCCTCTTAGCTTCCGCTGGGGTAGAAGCTGGAGCAGGTACTGGCTGAACAGTTTACCCTCCATTAGCTAGCAACTTAGCTCATGCTGGACCATCTGTTGACCTAGCTATCTTTTCCCTACACCTAGCCGGTGTATCATCAATCTTAGCCTCAATTAATTTCATTACAACTATTATTAACATGAAACCTCCAGCCATCTCTCAATATCAAACACCATTATTTGTTTGATCCATTCTTGTAACTACTATCCTACTTCTCCTCTCACTTCCAGTTCTCGCAGCAGGAATTACAATATTACTCACAGATCGTAACCTTAATACTACATTCTTTGATCCTGCAGGGGGAGGAGATCCAATCCTTTATCAACACTTA
>EMADA214-09|Sphyrna_lewini|COI-5P|HQ171768
CCTTTACCTAATTTTTGGTGCATGAGCAGGAATAATTGGAACAGCCCTAAGTCTTTTAATTCGAGCTGAACTTGGACAACCAGGCTCTCTTTTAGGAGATGATCAGATTTATAATGTAATTGTAACTGCCCACGCTTTCGTAATAATCTTTTTCATAGTTATACCAATTATAATTGGTGGTTTTGGGAATTGGCTCGTGCCTTTAATAATTGGTGCGCCAGATATGGCCTTCCCACGAATAAACAACATAAGCTTTTGGCTTCTTCCACCATCATTCCTTCTCCTCTTAGCTTCCGCTGGGGTAGAAGCTGGAGCAGGTACTGGCTGAACAGTTTACCCTCCATTAGCTAGCAACTTAGCTCATGCTGGACCATCTGTTGACCTAGCTATCTTTTCCCTACACCTAGCCGGTGTATCATCAATCTTAGCCTCAATTAATTTCATTACAACTATTATTAACATGAAACCTCCAGCCATCTCTCAATATCAAACACCATTATTTGTTTGATCCATTCTTGTAACTACTATCCTACTTCTCCTCTCACTTCCAGTTCTCGCAGCAGGAATTACAATATTACTCACAGATCGTAACCTTAATACTACATTCTTTGATCCTGCAGGGGGAGGAGATCCAATCCTTTATCAACACTTA
>EMADA216-09|Sphyrna_lewini|COI-5P|HQ171767
CCTTTACCTAATTTTTGGTGCATGAGCAGGAATAATTGGAACAGCCCTAAGTCTTTTAATTCGAGCTGAACTTGGACAACCAGGCTCTCTTTTAGGAGATGATCAGATTTATAATGTAATTGTAACTGCCCACGCTTTCGTAATAATCTTTTTCATAGTTATACCAATTATAATTGGTGGTTTTGGGAATTGGCTCGTGCCTTTAATAATTGGTGCGCCAGATATGGCCTTCCCACGAATAAACAACATAAGCTTTTGGCTTCTTCCACCATCATTCCTTCTCCTCTTAGCTTCCGCTGGGGTAGAAGCTGGAGCAGGTACTGGCTGAACAGTTTACCCTCCATTAGCTAGCAACTTAGCTCATGCTGGACCATCTGTTGACCTAGCTATCTTTTCCCTACACCTAGCCGGTGTATCATCAATCTTAGCCTCAATTAATTTCATTACAACTATTATTAACATGAAACCTCCAGCCATCTCTCAATATCAAACACCATTATTTGTTTGATCCATTCTTGTAACTACTATCCTACTTCTCCTCTCACTTCCAGTTCTCGCAGCAGGAATTACAATATTACTCACAGATCGTAACCTTAATACTACATTCTTTGATCCTGCAGGGGGAGGAGATCCAATCCTTTATCAACACTTA
>EMADA217-09|Sphyrna_lewini|COI-5P|HQ171766
CCTTTACCTAATTTTTGGTGCATGAGCAGGAATAATTGGAACAGCCCTAAGTCTTTTAATTCGAGCTGAACTTGGACAACCAGGCTCTCTTTTAGGAGATGATCAGATTTATAATGTAATTGTAACTGCCCACGCTTTCGTAATAATCTTTTTCATAGTTATACCAATTATAATTGGTGGTTTTGGGAATTGGCTCGTGCCTTTAATAATTGGTGCGCCAGATATGGCCTTCCCACGAATAAACAACATAAGCTTTTGGCTTCTTCCACCATCATTCCTTCTCCTCTTAGCTTCCGCTGGGGTAGAAGCTGGAGCAGGTACTGGCTGAACAGTTTACCCTCCATTAGCTAGCAACTTAGCTCATGCTGGACCATCTGTTGACCTAGCTATCTTTTCCCTACACCTAGCCGGTGTATCATCAATCTTAGCCTCAATTAATTTCATTACAACTATTATTAACATGAAACCTCCAGCCATCTCTCAATATCAAACACCATTATTTGTTTGATCCATTCTTGTAACTACTATCCTACTTCTCCTCTCACTTCCAGTTCTCGCAGCAGGAATTACAATATTACTCACAGATCGTAACCTTAATACTACATTCTTTGATCCTGCAGGGGGAGGAGATCCAATCCTTTATCAACACTTA
>EMADA220-09|Sphyrna_lewini|COI-5P|HQ171764
CCTTTACCTAATTTTTGGTGCATGAGCAGGAATAATTGGAACAGCCCTAAGTCTTTTAATTCGAGCTGAACTTGGACAACCAGGCTCTCTTTTAGGAGATGATCAGATTTATAATGTAATTGTAACTGCCCACGCTTTCGTAATAATCTTTTTCATAGTTATACCAATTATAATTGGTGGTTTTGGGAATTGGCTCGTGCCTTTAATAATTGGTGCGCCAGATATGGCCTTCCCACGAATAAACAACATAAGCTTTTGGCTTCTTCCACCATCATTCCTTCTCCTCTTAGCTTCCGCTGGGGTAGAAGCTGGAGCAGGTACTGGCTGAACAGTTTACCCTCCATTAGCTAGCAACTTAGCTCATGCTGGACCATCTGTTGACCTAGCTATCTTTTCCCTACACCTAGCCGGTGTATCATCAATCTTAGCCTCAATTAATTTCATTACAACTATTATTAACATGAAACCTCCAGCCATCTCTCAATATCAAACACCATTATTTGTTTGATCCATTCTTGTAACTACTATCCTACTTCTCCTCTCACTTCCAGTTCTCGCAGCAGGAATTACAATATTACTCACAGATCGTAACCTTAATACTACATTCTTTGATCCTGCAGGGGGAGGAGATCCAATCCTTTATCAACACTTA
>EMADA221-09|Sphyrna_lewini|COI-5P|HQ171763
CCTTTACCTAATTTTTGGTGCATGAGCAGGAATAATTGGAACAGCCCTAAGTCTTTTAATTCGAGCTGAACTTGGACAACCAGGCTCTCTTTTAGGAGATGATCAGATTTATAATGTAATTGTAACTGCCCACGCTTTCGTAATAATCTTTTTCATAGTTATACCAATTATAATTGGTGGTTTTGGGAATTGGCTCGTGCCTTTAATAATTGGTGCGCCAGATATGGCCTTCCCACGAATAAACAACATAAGCTTTTGGCTTCTTCCACCATCATTCCTTCTCCTCTTAGCTTCCGCTGGGGTAGAAGCTGGAGCAGGTACTGGCTGAACAGTTTACCCTCCATTAGCTAGCAACTTAGCTCATGCTGGACCATCTGTTGACCTAGCTATCTTTTCCCTACACCTAGCCGGTGTATCATCAATCTTAGCCTCAATTAATTTCATTACAACTATTATTAACATGAAACCTCCAGCCATCTCTCAATATCAAACACCATTATTTGTTTGATCCATTCTTGTAACTACTATCCTACTTCTCCTCTCACTTCCAGTTCTCGCAGCAGGAATTACAATATTACTCACAGATCGTAACCTTAATACTACATTCTTTGATCCTGCAGGGGGAGGAGATCCAATCCTTTATCAACACTTA
>EMADA222-09|Sphyrna_lewini|COI-5P|HQ171762
CCTTTACCTAATTTTTGGTGCATGAGCAGGAATAATTGGAACAGCCCTAAGTCTTTTAATTCGAGCTGAACTTGGACAACCAGGCTCTCTTTTAGGAGATGATCAGATTTATAATGTAATTGTAACTGCCCACGCTTTCGTAATAATCTTTTTCATAGTTATACCAATTATAATTGGTGGTTTTGGGAATTGGCTCGTGCCTTTAATAATTGGTGCGCCAGATATGGCCTTCCCACGAATAAACAACATAAGCTTTTGGCTTCTTCCACCATCATTCCTTCTCCTCTTAGCTTCCGCTGGGGTAGAAGCTGGAGCAGGTACTGGCTGAACAGTTTACCCTCCATTAGCTAGCAACTTAGCTCATGCTGGACCATCTGTTGACCTAGCTATCTTTTCCCTACACCTAGCCGGTGTATCATCAATCTTAGCCTCAATTAATTTCATTACAACTATTATTAACATGAAACCTCCAGCCATCTCTCAATATCAAACACCATTATTTGTTTGATCCATTCTTGTAACTACTATCCTACTTCTCCTCTCACTTCCAGTTCTCGCAGCAGGAATTACAATATTACTCACAGATCGTAACCTTAATACTACATTCTTTGATCCTGCAGGGGGAGGAGATCCAATCCTTTATCAACACTTA
>EMADA223-09|Sphyrna_lewini|COI-5P|HQ171761
CCTTTACCTAATTTTTGGTGCATGAGCAGGAATAATTGGAACAGCCCTAAGTCTTTTAATTCGAGCTGAACTTGGACAACCAGGCTCTCTTTTAGGAGATGATCAGATTTATAATGTAATTGTAACTGCCCACGCTTTCGTAATAATCTTTTTCATAGTTATACCAATTATAATTGGTGGTTTTGGGAATTGGCTCGTGCCTTTAATAATTGGTGCGCCAGATATGGCCTTCCCACGAATAAACAACATAAGCTTTTGGCTTCTTCCACCATCATTCCTTCTCCTCTTAGCTTCCGCTGGGGTAGAAGCTGGAGCAGGTACTGGCTGAACAGTTTACCCTCCATTAGCTAGCAACTTAGCTCATGCTGGACCATCTGTTGACCTAGCTATCTTTTCCCTACACCTAGCCGGTGTATCATCAATCTTAGCCTCAATTAATTTCATTACAACTATTATTAACATGAAACCTCCAGCCATCTCTCAATATCAAACACCATTATTTGTTTGATCCATTCTTGTAACTACTATCCTACTTCTCCTCTCACTTCCAGTTCTCGCAGCAGGAATTACAATATTACTCACAGATCGTAACCTTAATACTACATTCTTTGATCCTGCAGGGGGAGGAGATCCAATCCTTTATCAACACTTA
>EWHHS040-06|Sphyrna_lewini|COI-5P|FJ519447
CCTTTACCTAATTTTTGGTGCATGAGCAGGAATAATTGGAACAGCCCTAAGTCTTCTAATTCGAGCTGAACTTGGACAACCAGGATCTCTTTTAGGAGATGATCAGATTTATAATGTAATTGTAACTGCCCACGCTTTCGTAATAATCTTTTTCATAGTTATGCCAATTATAATTGGTGGTTTTGGGAATTGGCTAGTTCCTTTAATAATTGGTGCGCCAGACATGGCCTTTCCACGAATAAATAACATAAGCTTCTGGCTTCTTCCACCATCATTCCTTCTCCTCCTAGCTTCCGCTGGGGTAGAAGCTGGAGCAGGTACTGGCTGAACAGTTTATCCTCCATTAGCTAGCAACTTAGCCCACGCTGGACCATCTGTTGACTTAGCTATCTTTTCTCTCCACCTAGCCGGTGTATCATCAATTTTAGCCTCAATTAATTTCATTACAACTATCATTAACATGAAACCTCCAGCCATTTCTCAATATCAAACACCATTATTTGTTTGATCCATCCTTGTAACTACTATCCTACTTCTCCTATCACTTCCAGTTCTTGCAGCAGGAATTACAATATTACTCACAGATCGCAACCTTAATACTACATTCTTTGATCCTGCAGGGGGAGGAGATCCAATCCTTTATCAACACTTA
>CFCS002-08|Sphyrna_lewini|COI-5P|FJ237956
CCTTTACCTAATTTTTGGTGCATGAGCAGGAATAATTGGAACAGCCCTAAGTCTTCTAATTCGAGCTGAACTTGGACAACCAGGATCTCTTTTAGGAGATGATCAGATTTATAATGTAATTGTAACTGCCCACGCTTTCGTAATAATCTTTTTCATAGTTATGCCAATTATAATTGGTGGTTTTGGGAATTGGCTAGTTCCTTTAATAATTGGTGCGCCAGACATGGCCTTTCCACGAATAAATAACATAAGCTTCTGGCTTCTTCCACCATCATTCCTTCTCCTCCTAGCTTCCGCTGGGGTAGAAGCTGGAGCAGGTACTGGCTGAACAGTTTATCCTCCATTAGCTAGCAACTTAGCCCACGCTGGACCATCTGTTGACTTAGCTATCTTTTCTCTCCACCTAGCCGGTGTATCATCAATTTTAGCCTCAATTAATTTCATTACAACTATCATTAACATGAAACCTCCAGCCATTTCTCAATATCAAACACCATTATTTGTTTGATCCATCCTTGTAACTACTATCCTACTTCTCCTATCACTTCCAGTTCTTGCAGCAGGAATTACAATATTACTCACAGATCGCAACCTTAATACTACATTCTTTGATCCTGCAGGGGGAGGAGATCCAATCCTTTATCAACACTTA
>CFCS003-08|Sphyrna_lewini|COI-5P|FJ237955
CCTTTACCTAATTTTTGGTGCATGAGCAGGAATAATTGGAACAGCCCTAAGTCTTCTAATTCGAGCTGAACTTGGACAACCAGGATCTCTTTTAGGAGATGATCAGATTTATAATGTAATTGTAACTGCCCACGCTTTCGTAATAATCTTTTTCATAGTTATGCCAATTATAATTGGTGGTTTTGGGAATTGGCTAGTTCCTTTAATAATTGGTGCGCCAGACATGGCCTTTCCACGAATAAATAACATAAGCTTCTGGCTTCTTCCACCATCATTCCTTCTCCTCCTAGCTTCCGCTGGGGTAGAAGCTGGAGCAGGTACTGGCTGAACAGTTTATCCTCCATTAGCTAGCAACTTAGCCCACGCTGGACCATCTGTTGACTTAGCTATCTTTTCTCTCCACCTAGCCGGTGTATCATCAATTTTAGCCTCAATTAATTTCATTACAACTATCATTAACATGAAACCTCCAGCCATTTCTCAATATCAAACACCATTATTTGTTTGATCCATCCTTGTAACTACTATCCTACTTCTCCTATCACTTCCAGTTCTTGCAGCAGGAATTACAATATTACTCACAGATCGCAACCTTAATACTACATTCTTTGATCCTGCAGGGGGAGGAGATCCAATCCTTTATCAACACTTA
>CFCS004-08|Sphyrna_lewini|COI-5P|FJ237954
CCTTTACCTAATTTTTGGTGCATGAGCAGGAATAATTGGAACAGCCCTAAGTCTTCTAATTCGAGCTGAACTTGGACAACCAGGATCTCTTTTAGGAGATGATCAGATTTATAATGTAATTGTAACTGCCCACGCTTTCGTAATAATCTTTTTCATAGTTATGCCAATTATAATTGGTGGTTTTGGGAATTGGCTAGTTCCTTTAATAATTGGTGCGCCAGACATGGCCTTTCCACGAATAAATAACATAAGCTTCTGGCTTCTTCCACCATCATTCCTTCTCCTCCTAGCTTCCGCTGGGGTAGAAGCTGGAGCAGGTACTGGCTGAACAGTTTATCCTCCATTAGCTAGCAACTTAGCCCACGCTGGACCATCTGTTGACTTAGCTATCTTTTCTCTCCACCTAGCCGGTGTATCATCAATTTTAGCCTCAATTAATTTCATTACAACTATCATTAACATGAAACCTCCAGCCATTTCTCAATATCAAACACCATTATTTGTTTGATCCATCCTTGTAACTACTATCCTACTTCTCCTATCACTTCCAGTTCTTGCAGCAGGAATTACAATATTACTCACAGATCGCAACCTTAATACTACATTCTTTGATCCTGCAGGGGGAGGAGATCCAATCCTTTATCAACACTTA
>CFCS126-08|Sphyrna_lewini|COI-5P|FJ237953
CCTTTACCTAATTTTTGGTGCATGAGCAGGAATAATTGGAACAGCCCTAAGTCTTCTAATTCGAGCTGAACTTGGACAACCAGGATCTCTTTTAGGAGATGATCAGATTTATAATGTAATTGTAACTGCCCACGCTTTCGTAATAATCTTTTTCATAGTTATGCCAATTATAATTGGTGGTTTTGGGAATTGGCTAGTTCCTTTAATAATTGGTGCGCCAGACATGGCCTTTCCACGAATAAATAACATAAGCTTCTGGCTTCTTCCACCATCATTCCTTCTCCTCCTAGCTTCCGCTGGGGTAGAAGCTGGAGCAGGTACTGGCTGAACAGTTTATCCTCCATTAGCTAGCAACTTAGCCCACGCTGGACCATCTGTTGACTTAGCTATCTTTTCTCTCCACCTAGCCGGTGTATCATCAATTTTAGCCTCAATTAATTTCATTACAACTATCATTAACATGAAACCTCCAGCCATTTCTCAATATCAAACACCATTATTTGTTTGATCCATCCTTGTAACTACTATCCTACTTCTCCTATCACTTCCAGTTCTTGCAGCAGGAATTACAATATTACTCACAGATCGCAACCTTAATACTACATTCTTTGATCCTGCAGGGGGAGGAGATCCAATCCTTTATCAACACTTA
>CFCS127-08|Sphyrna_lewini|COI-5P|FJ237952
CCTTTACCTAATTTTTGGTGCATGAGCAGGAATAATTGGAACAGCCCTAAGTCTTCTAATTCGAGCTGAACTTGGACAACCAGGATCTCTTTTAGGAGATGATCAGATTTATAATGTAATTGTAACTGCCCACGCTTTCGTAATAATCTTTTTCATAGTTATGCCAATTATAATTGGTGGTTTTGGGAATTGGCTAGTTCCTTTAATAATTGGTGCGCCAGACATGGCCTTTCCACGAATAAATAACATAAGCTTCTGGCTTCTTCCACCATCATTCCTTCTCCTCCTAGCTTCCGCTGGGGTAGAAGCTGGAGCAGGTACTGGCTGAACAGTTTATCCTCCATTAGCTAGCAACTTAGCCCACGCTGGACCATCTGTTGACTTAGCTATCTTTTCTCTCCACCTAGCCGGTGTATCATCAATTTTAGCCTCAATTAATTTCATTACAACTATCATTAACATGAAACCTCCAGCCATTTCTCAATATCAAACACCATTATTTGTTTGATCCATCCTTGTAACTACTATCCTACTTCTCCTATCACTTCCAGTTCTTGCAGCAGGAATTACAATATTACTCACAGATCGCAACCTTAATACTACATTCTTTGATCCTGCAGGGGGAGGAGATCCAATCCTTTATCAACACTTA
>CFCS131-08|Sphyrna_lewini|COI-5P|FJ237951
CCTTTACCTAATTTTTGGTGCATGAGCAGGAATAATTGGAACAGCCCTAAGTCTTCTAATTCGAGCTGAACTTGGACAACCAGGATCTCTTTTAGGAGATGATCAGATTTATAATGTAATTGTAACTGCCCACGCTTTCGTAATAATCTTTTTCATAGTTATGCCAATTATAATTGGTGGTTTTGGGAATTGGCTAGTTCCTTTAATAATTGGTGCGCCAGACATGGCCTTTCCACGAATAAATAACATAAGCTTCTGGCTTCTTCCACCATCATTCCTTCTCCTCCTAGCTTCCGCTGGGGTAGAAGCTGGAGCAGGTACTGGCTGAACAGTTTATCCTCCATTAGCTAGCAACTTAGCCCACGCTGGACCATCTGTTGACTTAGCTATCTTTTCTCTCCACCTAGCCGGTGTATCATCAATTTTAGCCTCAATTAATTTCATTACAACTATCATTAACATGAAACCTCCAGCCATTTCTCAATATCAAACACCATTATTTGTTTGATCCATCCTTGTAACTACTATCCTACTTCTCCTATCACTTCCAGTTCTTGCAGCAGGAATTACAATATTACTCACAGATCGCAACCTTAATACTACATTCTTTGATCCTGCAGGGGGAGGAGATCCAATCCTTTATCAACACTTA
>CFSAN202-11|Sphyrna_lewini|COI-5P|KF461241
CCTTTACCTAATTTTTGGTGCATGAGCAGGAATAATTGGAACAGCCCTAAGTCTTTTAATTCGAGCTGAACTTGGACAACCAGGCTCTCTTTTAGGAGATGATCAGATTTATAATGTAATTGTAACTGCCCACGCTTTCGTAATAATCTTTTTCATAGTTATACCAATTATAATTGGTGGTTTTGGGAATTGGCTCGTGCCTTTAATAATTGGTGCGCCAGATATGGCCTTCCCACGAATAAACAACATAAGCTTTTGACTTCTTCCACCATCATTCCTTCTCCTCTTAGCTTCCGCTGGGGTAGAAGCTGGAGCAGGTACTGGCTGAACAGTTTACCCTCCATTAGCTAGCAACTTAGCTCATGCTGGACCATCTGTTGACCTAGCTATCTTTTCCCTACACCTAGCCGGTGTATCATCAATCTTAGCCTCAATTAATTTCATTACAACTATTATTAACATGAAACCTCCAGCCATCTCTCAATATCAAACACCATTATTTGTTTGATCCATTCTTGTAACTACTATCCTACTTCTCCTCTCACTTCCAGTTCTCGCAGCAGGAATTACAATATTACTCACAGATCGTAACCTTAATACTACATTCTTTGATCCTGCAGGGGGAGGAGATCCAATCCTTTATCAACACTTA
>DSMIS317-12|Sphyrna_lewini|COI-5P
CCTTTACCTAATTTTTGGTGCATGAGCAGGAATAATTGGAACAGCCCTAAGTCTTTTAATTCGAGCTGAACTTGGACAACCAGGCTCTCTTTTAGGAGATGATCAGATTTATAATGTAATTGTAACTGCCCACGCTTTCGTAATAATCTTTTTCATAGTTATACCAATTATAATTGGTGGTTTTGGGAATTGGCTCGTGCCTTTAATAATTGGTGCGCCAGATATGGCCTTCCCACGAATAAACAACATAAGCTTTTGGCTTCTTCCACCATCATTCCTTCTCCTCTTAGCTTCCGCTGGGGTAGAAGCTGGAGCAGGTACTGGCTGAACAGTTTACCCTCCATTAGCTAGCAACTTAGCTCATGCTGGACCATCTGTTGACCTAGCTATCTTTTCCCTACACCTAGCCGGTGTATCATCAATCTTAGCCTCAATTAATTTCATTACAACTATTATTAACATGAAACCTCCAGCCATCTCTCAATATCAAACACCATTATTTGTTTGATCCATTCTTGTAACTACTATCCTACTTCTCCTCTCACTTCCAGTTCTCGCAGCAGGAATTACAATATTACTCACAGATCGTAACCTTAATACTACATTCTTTGATCCTGCAGGGGGAGGAGATCCAATCCTTTATCAACACTTA
>DSMIS414-12|Sphyrna_lewini|COI-5P
CCTTTACCTAATTTTTGGTGCATGAGCAGGAATAATTGGAACAGCCCTAAGTCTTTTAATTCGAGCTGAACTTGGACAACCAGGCTCTCTTTTAGGAGATGATCAGATTTATAATGTAATTGTAACTGCCCACGCTTTCGTAATAATCTTTTTCATAGTTATACCAATTATAATTGGTGGTTTTGGGAATTGGCTCGTGCCTTTAATAATTGGTGCGCCAGATATGGCCTTCCCACGAATAAACAACATAAGCTTTTGACTTCTTCCACCATCATTCCTTCTCCTCTTAGCTTCCGCTGGGGTAGAAGCTGGAGCAGGTACTGGCTGAACAGTTTACCCTCCATTAGCTAGCAACTTAGCTCATGCTGGACCATCTGTTGACCTAGCTATCTTTTCCCTACACCTAGCCGGTGTATCATCAATCTTAGCCTCAATTAATTTCATTACAACTATTATTAACATGAAACCTCCAGCCATCTCTCAATATCAAACACCATTATTTGTTTGATCCATTCTTGTAACTACTATCCTACTTCTCCTCTCACTTCCAGTTCTCGCAGCAGGAATTACAATATTACTCACAGATCGTAACCTTAATACTACATTCTTTGATCCTGCAGGGGGAGGAGATCCAATCCTTTATCAACACTTA
>EWHHS006-06|Sphyrna_lewini|COI-5P|FJ519458
CCTTTACCTAATTTTTGGTGCATGAGCAGGAATAATTGGAACAGCCCTAAGTCTTCTAATTCGAGCTGAACTTGGACAACCAGGATCTCTTTTAGGAGATGATCAGATTTATAATGTAATTGTAACTGCCCACGCTTTCGTAATAATCTTTTTCATAGTTATGCCAATTATAATTGGTGGTTTTGGGAATTGGCTAGTTCCTTTAATAATTGGTGCGCCAGACATGGCCTTTCCACGAATAAATAACATAAGCTTCTGGCTTCTTCCACCATCATTCCTTCTCCTCCTAGCTTCCGCTGGGGTAGAAGCTGGAGCAGGTACTGGCTGAACAGTTTATCCTCCATTAGCTAGCAACTTAGCCCACGCTGGACCATCTGTTGACTTAGCTATCTTTTCTCTCCACCTAGCCGGTGTATCATCAATTTTAGCCTCAATTAATTTCATTACAACTATCATTAACATGAAACCTCCAGCCATTTCTCAATATCAAACACCATTATTTGTTTGATCCATCCTTGTAACTACTATCCTACTTCTCCTATCACTTCCAGTTCTTGCAGCAGGAATTACAATATTACTCACAGATCGCAACCTTAATACTACATTCTTTGATCCTGCAGGGGGAGGAGATCCAATCCTTTATCAACACTTA
>EWHHS007-06|Sphyrna_lewini|COI-5P|FJ519457
CCTTTACCTAATTTTTGGTGCATGAGCAGGAATAATTGGAACAGCCCTAAGTCTTCTAATTCGAGCTGAACTTGGACAACCAGGATCTCTTTTAGGAGATGATCAGATTTATAATGTAATTGTAACTGCCCACGCTTTCGTAATAATCTTTTTCATAGTTATGCCAATTATAATTGGTGGTTTTGGGAATTGGCTAGTTCCTTTAATAATTGGTGCGCCAGACATGGCCTTTCCACGAATAAATAACATAAGCTTCTGGCTTCTTCCACCATCATTCCTTCTCCTCCTAGCTTCCGCTGGGGTAGAAGCTGGAGCAGGTACTGGCTGAACAGTTTATCCTCCATTAGCTAGCAACTTAGCCCACGCTGGACCATCTGTTGACTTAGCTATCTTTTCTCTCCACCTAGCCGGTGTATCATCAATTTTAGCCTCAATTAATTTCATTACAACTATCATTAACATGAAACCTCCAGCCATTTCTCAATATCAAACACCATTATTTGTTTGATCCATCCTTGTAACTACTATCCTACTTCTCCTATCACTTCCAGTTCTTGCAGCAGGAATTACAATATTACTCACAGATCGCAACCTTAATACTACATTCTTTGATCCTGCAGGGGGAGGAGATCCAATCCTTTATCAACACTTA
>EWHHS008-06|Sphyrna_lewini|COI-5P|FJ519454
CCTTTACCTAATTTTTGGTGCATGAGCAGGAATAATTGGAACAGCCCTAAGTCTTTTAATTCGAGCTGAACTTGGACAACCAGGCTCTCTTTTAGGAGATGATCAGATTTATAATGTAATTGTAACTGCCCACGCTTTCGTAATAATCTTTTTCATAGTTATACCAATTATAATTGGTGGTTTTGGGAATTGGCTCGTGCCTTTAATAATTGGTGCGCCAGATATGGCCTTCCCACGAATAAACAACATAAGCTTTTGACTTCTTCCACCATCATTCCTTCTCCTCTTAGCTTCCGCTGGGGTAGAAGCTGGAGCAGGTACTGGCTGAACAGTTTACCCTCCATTAGCTAGCAACTTAGCTCATGCTGGACCATCTGTTGACCTAGCTATCTTTTCCCTACACCTAGCCGGTGTATCATCAATCTTAGCCTCAATTAATTTCATTACAACTATTATTAACATGAAACCTCCAGCCATCTCTCAATATCAAACACCATTATTTGTTTGATCCATTCTTGTAACTACTATCCTACTTCTCCTCTCACTTCCAGTTCTCGCAGCAGGAATTACAATATTACTCACAGATCGTAACCTTAATACTACATTCTTTGATCCTGCAGGGGGAGGAGATCCAATCCTTTATCAACACTTA
>EWHHS009-06|Sphyrna_lewini|COI-5P|FJ519456
CCTTTACCTAATTTTTGGTGCATGAGCAGGAATAATTGGAACAGCCCTAAGTCTTTTAATTCGAGCTGAACTTGGACAACCAGGCTCTCTTTTAGGAGATGATCAGATTTATAATGTAATTGTAACTGCCCACGCTTTCGTAATAATCTTTTTCATAGTTATACCAATTATAATTGGTGGTTTTGGGAATTGGCTCGTGCCTTTAATAATTGGTGCGCCAGATATGGCCTTCCCACGAATAAACAACATAAGCTTTTGGCTTCTTCCACCATCATTCCTTCTCCTCTTAGCTTCCGCTGGGGTAGAAGCTGGAGCAGGTACTGGCTGAACAGTTTACCCTCCATTAGCTAGCAACTTAGCTCATGCTGGACCATCTGTTGACCTAGCTATCTTTTCCCTACACCTAGCCGGTGTATCATCAATCTTAGCCTCAATTAATTTCATTACAACTATTATTAACATGAAACCTCCAGCCATCTCTCAATATCAAACACCATTATTTGTTTGATCCATTCTTGTAACTACTATCCTACTTCTCCTCTCACTTCCAGTTCTCGCAGCAGGAATTACAATATTACTCACAGATCGTAACCTTAATACTACATTCTTTGATCCTGCAGGGGGAGGAGATCCAATCCTTTATCAACACTTA
>EWHHS033-06|Sphyrna_lewini|COI-5P|FJ519453
CCTTTACCTAATTTTTGGTGCATGAGCAGGAATAATTGGAACAGCCCTAAGTCTTTTAATTCGAGCTGAACTTGGACAACCAGGCTCTCTTTTAGGAGATGATCAGATTTATAATGTAATTGTAACTGCCCACGCTTTCGTAATAATCTTTTTCATAGTTATACCAATTATAATTGGTGGTTTTGGGAATTGGCTCGTGCCTTTAATAATTGGTGCGCCAGATATGGCCTTCCCACGAATAAACAACATAAGCTTTTGACTTCTTCCACCATCATTCCTTCTCCTCTTAGCTTCCGCTGGGGTAGAAGCTGGAGCAGGTACTGGCTGAACAGTTTACCCTCCATTAGCTAGCAACTTAGCTCATGCTGGACCATCTGTTGACCTAGCTATCTTTTCCCTACACCTAGCCGGTGTATCATCAATCTTAGCCTCAATTAATTTCATTACAACTATTATTAACATGAAACCTCCAGCCATCTCTCAATATCAAACACCATTATTTGTTTGATCCATTCTTGTAACTACTATCCTACTTCTCCTCTCACTTCCAGTTCTCGCAGCAGGAATTACAATATTACTCACAGATCGTAACCTTAATACTACATTCTTTGATCCTGCAGGGGGAGGAGATCCAATCCTTTATCAACACTTA
>EWHHS034-06|Sphyrna_lewini|COI-5P|FJ519452
CCTTTACCTAATTTTTGGTGCATGAGCAGGAATAATTGGAACAGCCCTAAGTCTTTTAATTCGAGCTGAACTTGGACAACCAGGCTCTCTTTTAGGAGATGATCAGATTTATAATGTAATTGTAACTGCCCACGCTTTCGTAATAATCTTTTTCATAGTTATACCAATTATAATTGGTGGTTTTGGGAATTGGCTCGTGCCTTTAATAATTGGTGCGCCAGATATGGCCTTCCCACGAATAAACAACATAAGCTTTTGACTTCTTCCACCATCATTCCTTCTCCTCTTAGCTTCCGCTGGGGTAGAAGCTGGAGCAGGTACTGGCTGAACAGTTTACCCTCCATTAGCTAGCAACTTAGCTCATGCTGGACCATCTGTTGACCTAGCTATCTTTTCCCTACACCTAGCCGGTGTATCATCAATCTTAGCCTCAATTAATTTCATTACAACTATTATTAACATGAAACCTCCAGCCATCTCTCAATATCAAACACCATTATTTGTTTGATCCATTCTTGTAACTACTATCCTACTTCTCCTCTCACTTCCAGTTCTCGCAGCAGGAATTACAATATTACTCACAGATCGTAACCTTAATACTACATTCTTTGATCCTGCAGGGGGAGGAGATCCAATCCTTTATCAACACTTA
>EWHHS070-06|Sphyrna_lewini|COI-5P|FJ519418
CCTTTACCTAATTTTTGGTGCATGAGCAGGAATAATTGGAACAGCCCTAAGTCTTTTAATTCGAGCTGAACTTGGACAACCAGGCTCTCTTTTAGGAGATGATCAGATTTATAATGTAATTGTAACTGCCCACGCTTTCGTAATAATCTTTTTCATAGTTATACCAATTATAATTGGTGGTTTTGGGAATTGGCTCGTGCCTTTAATAATTGGTGCGCCAGATATGGCCTTCCCACGAATAAACAACATAAGCTTTTGACTTCTTCCACCATCATTCCTTCTCCTCTTAGCTTCCGCTGGGGTAGAAGCTGGAGCAGGTACTGGCTGAACAGTTTACCCTCCATTAGCTAGCAACTTAGCTCATGCTGGACCATCTGTTGACCTAGCTATCTTTTCCCTACACCTAGCCGGTGTATCATCAATCTTAGCCTCAATTAATTTCATTACAACTATTATTAACATGAAACCTCCAGCCATCTCTCAATATCAAACACCATTATTTGTTTGATCCATTCTTGTAACTACTATCCTACTTCTCCTCTCACTTCCAGTTCTCGCAGCAGGAATTACAATATTACTCACAGATCGTAACCTTAATACTACATTCTTTGATCCTGCAGGGGGAGGAGATCCAATCCTTTATCAACACTTA
>EWHHS071-06|Sphyrna_lewini|COI-5P|FJ519417
CCTTTACCTAATTTTTGGTGCATGAGCAGGAATAATTGGAACAGCCCTAAGTCTTTTAATTCGAGCTGAACTTGGACAACCAGGCTCTCTTTTAGGAGATGATCAGATTTATAATGTAATTGTAACTGCCCACGCTTTCGTAATAATCTTTTTCATAGTTATACCAATTATAATTGGTGGTTTTGGGAATTGGCTCGTGCCTTTAATAATTGGTGCGCCAGATATGGCCTTCCCACGAATAAACAACATAAGCTTTTGACTTCTTCCACCATCATTCCTTCTCCTCTTAGCTTCCGCTGGGGTAGAAGCTGGAGCAGGTACTGGCTGAACAGTTTACCCTCCATTAGCTAGCAACTTAGCTCATGCTGGACCATCTGTTGACCTAGCTATCTTTTCCCTACACCTAGCCGGTGTATCATCAATCTTAGCCTCAATTAATTTCATTACAACTATTATTAACATGAAACCTCCAGCCATCTCTCAATATCAAACACCATTATTTGTTTGATCCATTCTTGTAACTACTATCCTACTTCTCCTCTCACTTCCAGTTCTCGCAGCAGGAATTACAATATTACTCACAGATCGTAACCTTAATACTACATTCTTTGATCCTGCAGGGGGAGGAGATCCAATCCTTTATCAACACTTA
>EWHHS072-06|Sphyrna_lewini|COI-5P|FJ519416
CCTTTACCTAATTTTTGGTGCATGAGCAGGAATAATTGGAACAGCCCTAAGTCTTTTAATTCGAGCTGAACTTGGACAACCAGGCTCTCTTTTAGGAGATGATCAGATTTATAATGTAATTGTAACTGCCCACGCTTTCGTAATAATCTTTTTCATAGTTATACCAATTATAATTGGTGGTTTTGGGAATTGGCTCGTGCCTTTAATAATTGGTGCGCCAGATATGGCCTTCCCACGAATAAACAACATAAGCTTTTGACTTCTTCCACCATCATTCCTTCTCCTCTTAGCTTCCGCTGGGGTAGAAGCTGGAGCAGGTACTGGCTGAACAGTTTACCCTCCATTAGCTAGCAACTTAGCTCATGCTGGACCATCTGTTGACCTAGCTATCTTTTCCCTACACCTAGCCGGTGTATCATCAATCTTAGCCTCAATTAATTTCATTACAACTATTATTAACATGAAACCTCCAGCCATCTCTCAATATCAAACACCATTATTTGTTTGATCCATTCTTGTAACTACTATCCTACTTCTCCTCTCACTTCCAGTTCTCGCAGCAGGAATTACAATATTACTCACAGATCGTAACCTTAATACTACATTCTTTGATCCTGCAGGGGGAGGAGATCCAATCCTTTATCAACACTTA
>EWHHS073-06|Sphyrna_lewini|COI-5P|FJ519415
CCTTTACCTAATTTTTGGTGCATGAGCAGGAATAATTGGAACAGCCCTAAGTCTTCTAATTCGAGCTGAACTTGGACAACCAGGATCTCTTTTAGGAGATGATCAGATTTATAATGTAATTGTAACTGCCCACGCTTTCGTAATAATCTTTTTCATAGTTATGCCAATTATAATTGGTGGTTTTGGGAATTGGCTAGTTCCTTTAATAATTGGTGCGCCAGACATGGCCTTTCCACGAATAAATAACATAAGCTTCTGGCTTCTTCCACCATCATTCCTTCTCCTCCTAGCTTCCGCTGGGGTAGAAGCTGGAGCAGGTACTGGCTGAACAGTTTATCCTCCATTAGCTAGCAACTTAGCCCACGCTGGACCATCTGTTGACTTAGCTATCTTTTCTCTCCACCTAGCCGGTGTATCATCAATTTTAGCCTCAATTAATTTCATTACAACTATCATTAACATGAAACCTCCAGCCATTTCTCAATATCAAACACCATTATTTGTTTGATCCATCCTTGTAACTACTATCCTACTTCTCCTATCACTTCCAGTTCTTGCAGCAGGAATTACAATATTACTCACAGATCGCAACCTTAATACTACATTCTTTGATCCTGCAGGGGGAGGAGATCCAATCCTTTATCAACACTTA
>EWHHS074-06|Sphyrna_lewini|COI-5P|FJ519414
CCTTTACCTAATTTTTGGTGCATGAGCAGGAATAATTGGAACAGCCCTAAGTCTTCTAATTCGAGCTGAACTTGGACAACCAGGATCTCTTTTAGGAGATGATCAGATTTATAATGTAATTGTAACTGCCCACGCTTTCGTAATAATCTTTTTCATAGTTATGCCAATTATAATTGGTGGTTTTGGGAATTGGCTAGTTCCTTTAATAATTGGTGCGCCAGACATGGCCTTTCCACGAATAAATAACATAAGCTTCTGGCTTCTTCCACCATCATTCCTTCTCCTCCTAGCTTCCGCTGGGGTAGAAGCTGGAGCAGGTACTGGCTGAACAGTTTATCCTCCATTAGCTAGCAACTTAGCCCACGCTGGACCATCTGTTGACTTAGCTATCTTTTCTCTCCACCTAGCCGGTGTATCATCAATTTTAGCCTCAATTAATTTCATTACAACTATCATTAACATGAAACCTCCAGCCATTTCTCAATATCAAACACCATTATTTGTTTGATCCATCCTTGTAACTACTATCCTACTTCTCCTATCACTTCCAGTTCTTGCAGCAGGAATTACAATATTACTCACAGATCGCAACCTTAATACTACATTCTTTGATCCTGCAGGGGGAGGAGATCCAATCCTTTATCAACACTTA
>EWHHS075-06|Sphyrna_lewini|COI-5P|FJ519413
CCTTTACCTAATTTTTGGTGCATGAGCAGGAATAATTGGAACAGCCCTAAGTCTTCTAATTCGAGCTGAACTTGGACAACCAGGATCTCTTTTAGGAGATGATCAGATTTATAATGTAATTGTAACTGCCCACGCTTTCGTAATAATCTTTTTCATAGTTATGCCAATTATAATTGGTGGTTTTGGGAATTGGCTAGTTCCTTTAATAATTGGTGCGCCAGACATGGCCTTTCCACGAATAAATAACATAAGCTTCTGGCTTCTTCCACCATCATTCCTTCTCCTCCTAGCTTCCGCTGGGGTAGAAGCTGGAGCAGGTACTGGCTGAACAGTTTATCCTCCATTAGCTAGCAACTTAGCCCACGCTGGACCATCTGTTGACTTAGCTATCTTTTCTCTCCACCTAGCCGGTGTATCATCAATTTTAGCCTCAATTAATTTCATTACAACTATCATTAACATGAAACCTCCAGCCATTTCTCAATATCAAACACCATTATTTGTTTGATCCATCCTTGTAACTACTATCCTACTTCTCCTATCACTTCCAGTTCTTGCAGCAGGAATTACAATATTACTCACAGATCGCAACCTTAATACTACATTCTTTGATCCTGCAGGGGGAGGAGATCCAATCCTTTATCAACACTTA
>EWHHS076-06|Sphyrna_lewini|COI-5P|FJ519412
CCTTTACCTAATTTTTGGTGCATGAGCAGGAATAATTGGAACAGCCCTAAGTCTTCTAATTCGAGCTGAACTTGGACAACCAGGATCTCTTTTAGGAGATGATCAGATTTATAATGTAATTGTAACTGCCCACGCTTTCGTAATAATCTTTTTCATAGTTATGCCAATTATAATTGGTGGTTTTGGGAATTGGCTAGTTCCTTTAATAATTGGTGCGCCAGACATGGCCTTTCCACGAATAAATAACATAAGCTTCTGGCTTCTTCCACCATCATTCCTTCTCCTCCTAGCTTCCGCTGGGGTAGAAGCTGGAGCAGGTACTGGCTGAACAGTTTATCCTCCATTAGCTAGCAACTTAGCCCACGCTGGACCATCTGTTGACTTAGCTATCTTTTCTCTCCACCTAGCCGGTGTATCATCAATTTTAGCCTCAATTAATTTCATTACAACTATCATTAACATGAAACCTCCAGCCATTTCTCAATATCAAACACCATTATTTGTTTGATCCATCCTTGTAACTACTATCCTACTTCTCCTATCACTTCCAGTTCTTGCAGCAGGAATTACAATATTACTCACAGATCGCAACCTTAATACTACATTCTTTGATCCTGCAGGGGGAGGAGATCCAATCCTTTATCAACACTTA
>EWHHS077-06|Sphyrna_lewini|COI-5P|FJ519411
CCTTTACCTAATTTTTGGTGCATGAGCAGGAATAATTGGAACAGCCCTAAGTCTTCTAATTCGAGCTGAACTTGGACAACCAGGATCTCTTTTAGGAGATGATCAGATTTATAATGTAATTGTAACTGCCCACGCTTTCGTAATAATCTTTTTCATAGTTATGCCAATTATAATTGGTGGTTTTGGGAATTGGCTAGTTCCTTTAATAATTGGTGCGCCAGACATGGCCTTTCCACGAATAAATAACATAAGCTTCTGGCTTCTTCCACCATCATTCCTTCTCCTCCTAGCTTCCGCTGGGGTAGAAGCTGGAGCAGGTACTGGCTGAACAGTTTATCCTCCATTAGCTAGCAACTTAGCCCACGCTGGACCATCTGTTGACTTAGCTATCTTTTCTCTCCACCTAGCCGGTGTATCATCAATTTTAGCCTCAATTAATTTCATTACAACTATCATTAACATGAAACCTCCAGCCATTTCTCAATATCAAACACCATTATTTGTTTGATCCATCCTTGTAACTACTATCCTACTTCTCCTATCACTTCCAGTTCTTGCAGCAGGAATTACAATATTACTCACAGATCGCAACCTTAATACTACATTCTTTGATCCTGCAGGGGGAGGAGATCCAATCCTTTATCAACACTTA
>EWHHS078-06|Sphyrna_lewini|COI-5P|FJ519410
CCTTTACCTAATTTTTGGTGCATGAGCAGGAATAATTGGAACAGCCCTAAGTCTTCTAATTCGAGCTGAACTTGGACAACCAGGATCTCTTTTAGGAGATGATCAGATTTATAATGTAATTGTAACTGCCCACGCTTTCGTAATAATCTTTTTCATAGTTATGCCAATTATAATTGGTGGTTTTGGGAATTGGCTAGTTCCTTTAATAATTGGTGCGCCAGACATGGCCTTTCCACGAATAAATAACATAAGCTTCTGGCTTCTTCCACCATCATTCCTTCTCCTCCTAGCTTCCGCTGGGGTAGAAGCTGGAGCAGGTACTGGCTGAACAGTTTATCCTCCATTAGCTAGCAACTTAGCCCACGCTGGACCATCTGTTGACTTAGCTATCTTTTCTCTCCACCTAGCCGGTGTATCATCAATTTTAGCCTCAATTAATTTCATTACAACTATCATTAACATGAAACCTCCAGCCATTTCTCAATATCAAACACCATTATTTGTTTGATCCATCCTTGTAACTACTATCCTACTTCTCCTATCACTTCCAGTTCTTGCAGCAGGAATTACAATATTACTCACAGATCGCAACCTTAATACTACATTCTTTGATCCTGCAGGGGGAGGAGATCCAATCCTTTATCAACACTTA
>EWHHS079-06|Sphyrna_lewini|COI-5P|FJ519409
CCTTTACCTAATTTTTGGTGCATGAGCAGGAATAATTGGAACAGCCCTAAGTCTTCTAATTCGAGCTGAACTTGGACAACCAGGATCTCTTTTAGGAGATGATCAGATTTATAATGTAATTGTAACTGCCCACGCTTTCGTAATAATCTTTTTCATAGTTATGCCAATTATAATTGGTGGTTTTGGGAATTGGCTAGTTCCTTTAATAATTGGTGCGCCAGACATGGCCTTTCCACGAATAAATAACATAAGCTTCTGGCTTCTTCCACCATCATTCCTTCTCCTCCTAGCTTCCGCTGGGGTAGAAGCTGGAGCAGGTACTGGCTGAACAGTTTATCCTCCATTAGCTAGCAACTTAGCCCACGCTGGACCATCTGTTGACTTAGCTATCTTTTCTCTCCACCTAGCCGGTGTATCATCAATTTTAGCCTCAATTAATTTCATTACAACTATCATTAACATGAAACCTCCAGCCATTTCTCAATATCAAACACCATTATTTGTTTGATCCATCCTTGTAACTACTATCCTACTTCTCCTATCACTTCCAGTTCTTGCAGCAGGAATTACAATATTACTCACAGATCGCAACCTTAATACTACATTCTTTGATCCTGCAGGGGGAGGAGATCCAATCCTTTATCAACACTTA
>EWHHS080-06|Sphyrna_lewini|COI-5P|FJ519408
CCTTTACCTAATTTTTGGTGCATGAGCAGGAATAATTGGAACAGCCCTAAGTCTTCTAATTCGAGCTGAACTTGGACAACCAGGATCTCTTTTAGGAGATGATCAGATTTATAATGTAATTGTAACTGCCCACGCTTTCGTAATAATCTTTTTCATAGTTATGCCAATTATAATTGGTGGTTTTGGGAATTGGCTAGTTCCTTTAATAATTGGTGCGCCAGACATGGCCTTTCCACGAATAAATAACATAAGCTTCTGGCTTCTTCCACCATCATTCCTTCTCCTCCTAGCTTCCGCTGGGGTAGAAGCTGGAGCAGGTACTGGCTGAACAGTTTATCCTCCATTAGCTAGCAACTTAGCCCACGCTGGACCATCTGTTGACTTAGCTATCTTTTCTCTCCACCTAGCCGGTGTATCATCAATTTTAGCCTCAATTAATTTCATTACAACTATCATTAACATGAAACCTCCAGCCATTTCTCAATATCAAACACCATTATTTGTTTGATCCATCCTTGTAACTACTATCCTACTTCTCCTATCACTTCCAGTTCTTGCAGCAGGAATTACAATATTACTCACAGATCGCAACCTTAATACTACATTCTTTGATCCTGCAGGGGGAGGAGATCCAATCCTTTATCAACACTTA
>EWHHS081-06|Sphyrna_lewini|COI-5P|FJ519407
CCTTTACCTAATTTTTGGTGCATGAGCAGGAATAATTGGAACAGCCCTAAGTCTTCTAATTCGAGCTGAACTTGGACAACCAGGATCTCTTTTAGGAGATGATCAGATTTATAATGTAATTGTAACTGCCCACGCTTTCGTAATAATCTTTTTCATAGTTATGCCAATTATAATTGGTGGTTTTGGGAATTGGCTAGTTCCTTTAATAATTGGTGCGCCAGACATGGCCTTTCCACGAATAAATAACATAAGCTTCTGGCTTCTTCCACCATCATTCCTTCTCCTCCTAGCTTCCGCTGGGGTAGAAGCTGGAGCAGGTACTGGCTGAACAGTTTATCCTCCATTAGCTAGCAACTTAGCCCACGCTGGACCATCTGTTGACTTAGCTATCTTTTCTCTCCACCTAGCCGGTGTATCATCAATTTTAGCCTCAATTAATTTCATTACAACTATCATTAACATGAAACCTCCAGCCATTTCTCAATATCAAACACCATTATTTGTTTGATCCATCCTTGTAACTACTATCCTACTTCTCCTATCACTTCCAGTTCTTGCAGCAGGAATTACAATATTACTCACAGATCGCAACCTTAATACTACATTCTTTGATCCTGCAGGGGGAGGAGATCCAATCCTTTATCAACACTTA
>EWHHS082-06|Sphyrna_lewini|COI-5P|FJ519406
CCTTTACCTAATTTTTGGTGCATGAGCAGGAATAATTGGAACAGCCCTAAGTCTTCTAATTCGAGCTGAACTTGGACAACCAGGATCTCTTTTAGGAGATGATCAGATTTATAATGTAATTGTAACTGCCCACGCTTTCGTAATAATCTTTTTCATAGTTATGCCAATTATAATTGGTGGTTTTGGGAATTGGCTAGTTCCTTTAATAATTGGTGCGCCAGACATGGCCTTTCCACGAATAAATAACATAAGCTTCTGGCTTCTTCCACCATCATTCCTTCTCCTCCTAGCTTCCGCTGGGGTAGAAGCTGGAGCAGGTACTGGCTGAACAGTTTATCCTCCATTAGCTAGCAACTTAGCCCACGCTGGACCATCTGTTGACTTAGCTATCTTTTCTCTCCACCTAGCCGGTGTATCATCAATTTTAGCCTCAATTAATTTCATTACAACTATCATTAACATGAAACCTCCAGCCATTTCTCAATATCAAACACCATTATTTGTTTGATCCATCCTTGTAACTACTATCCTACTTCTCCTATCACTTCCAGTTCTTGCAGCAGGAATTACAATATTACTCACAGATCGCAACCTTAATACTACATTCTTTGATCCTGCAGGGGGAGGAGATCCAATCCTTTATCAACACTTA
>EWHHS098-06|Sphyrna_lewini|COI-5P|FJ519401
CCTTTACCTAATTTTTGGTGCATGAGCAGGAATAATTGGAACAGCCCTAAGTCTTTTAATTCGAGCTGAACTTGGACAACCAGGCTCTCTTTTAGGAGATGATCAGATTTATAATGTAATTGTAACTGCCCACGCTTTCGTAATAATCTTTTTCATAGTTATACCAATTATAATTGGTGGTTTTGGGAATTGGCTCGTGCCTTTAATAATTGGTGCGCCAGATATGGCCTTCCCACGAATAAACAACATAAGCTTTTGACTTCTTCCACCATCATTCCTTCTCCTCTTAGCTTCCGCTGGGGTAGAAGCTGGAGCAGGTACTGGCTGAACAGTTTACCCTCCATTAGCTAGCAACTTAGCTCATGCTGGACCATCTGTTGACCTAGCTATCTTTTCCCTACACCTAGCCGGTGTATCATCAATCTTAGCCTCAATTAATTTCATTACAACTATTATTAACATAAAACCTCCAGCCATCTCTCAATATCAAACACCATTATTTGTTTGATCCATTCTTGTAACTACTATCCTACTTCTCCTCTCACTTCCAGTTCTCGCAGCAGGAATTACAATATTACTCACAGATCGTAACCTTAATACTACATTCTTTGATCCTGCAGGGGGAGGAGATCCAATCCTTTATCAACACTTA
>EWHHS167-07|Sphyrna_lewini|COI-5P|FJ519391
CCTTTACCTAATTTTTGGTGCATGAGCAGGAATAATTGGAACAGCCCTAAGTCTTTTAATTCGAGCTGAACTTGGACAACCAGGCTCTCTTTTAGGAGATGATCAGATTTATAATGTAATTGTAACTGCCCACGCTTTCGTAATAATCTTTTTCATAGTTATACCAATTATAATTGGTGGTTTTGGGAATTGGCTCGTGCCTTTAATAATTGGTGCGCCAGATATGGCCTTCCCACGAATAAACAACATAAGCTTTTGGCTTCTTCCACCATCATTCCTTCTCCTCTTAGCTTCCGCTGGGGTAGAAGCTGGAGCAGGTACTGGCTGAACAGTTTACCCTCCATTAGCTAGCAACTTAGCTCATGCTGGACCATCTGTTGACCTAGCTATCTTTTCCCTACACCTAGCCGGTGTATCATCAATCTTAGCCTCAATTAATTTCATTACAACTATTATTAACATGAAACCTCCAGCCATCTCTCAATATCAAACACCATTATTTGTTTGATCCATTCTTGTAACTACTATCCTACTTCTCCTCTCACTTCCAGTTCTCGCAGCAGGAATTACAATATTACTCACAGATCGTAACCTTAATACTACATTCTTTGATCCTGCAGGGGGAGGAGATCCAATCCTTTATCAACACTTA
>EWHHS168-07|Sphyrna_lewini|COI-5P|FJ519390
CCTTTACCTAATTTTTGGTGCATGAGCAGGAATAATTGGAACAGCCCTAAGTCTTTTAATTCGAGCTGAACTTGGACAACCAGGCTCTCTTTTAGGAGATGATCAGATTTATAATGTAATTGTAACTGCCCACGCTTTCGTAATAATCTTTTTCATAGTTATACCAATTATAATTGGTGGTTTTGGGAATTGGCTCGTGCCTTTAATAATTGGTGCGCCAGATATGGCCTTCCCACGAATAAACAACATAAGCTTTTGGCTTCTTCCACCATCATTCCTTCTCCTCTTAGCTTCCGCTGGGGTAGAAGCTGGAGCAGGTACTGGCTGAACAGTTTACCCTCCATTAGCTAGCAACTTAGCTCATGCTGGACCATCTGTTGACCTAGCTATCTTTTCCCTACACCTAGCCGGTGTATCATCAATCTTAGCCTCAATTAATTTCATTACAACTATTATTAACATGAAACCTCCAGCCATCTCTCAATATCAAACACCATTATTTGTTTGATCCATTCTTGTAACTACTATCCTACTTCTCCTCTCACTTCCAGTTCTCGCAGCAGGAATTACAATATTACTCACAGATCGTAACCTTAATACTACATTCTTTGATCCTGCAGGGGGAGGAGATCCAATCCTTTATCAACACTTA
>EWHHS183-07|Sphyrna_lewini|COI-5P|FJ519376
CCTTTACCTAATTTTTGGTGCATGAGCAGGAATAATTGGAACAGCCCTAAGTCTTTTAATTCGAGCTGAACTTGGACAACCAGGCTCTCTTTTAGGAGATGATCAGATTTATAATGTAATTGTAACTGCCCACGCTTTCGTAATAATCTTTTTCATAGTTATACCAATTATAATTGGTGGTTTTGGGAATTGGCTCGTGCCTTTAATAATTGGTGCGCCAGATATGGCCTTCCCACGAATAAACAACATAAGCTTTTGGCTTCTTCCACCATCATTCCTTCTCCTCTTAGCTTCCGCTGGGGTAGAAGCTGGAGCAGGTACTGGCTGAACAGTTTACCCTCCATTAGCTAGCAACTTAGCTCATGCTGGACCATCTGTTGACCTAGCTATCTTTTCCCTACACCTAGCCGGTGTATCATCAATCTTAGCCTCAATTAATTTCATTACAACTATTATTAACATGAAACCTCCAGCCATCTCTCAATATCAAACACCATTATTTGTTTGATCCATTCTTGTAACTACTATCCTACTTCTCCTCTCACTTCCAGTTCTCGCAGCAGGAATTACAATATTACTCACAGATCGTAACCTTAATACTACATTCTTTGATCCTGCAGGGGGAGGAGATCCAATCCTTTATCAACACTTA
>EWKU081-07|Sphyrna_lewini|COI-5P|FJ519587
CCTTTACCTAATTTTTGGTGCATGAGCAGGAATAATTGGAACAGCCCTAAGTCTTTTAATTCGAGCTGAACTTGGACAACCAGGCTCTCTTTTAGGAGATGATCAGATTTATAATGTAATTGTAACTGCCCACGCTTTCGTAATAATCTTTTTCATAGTTATACCAATTATAATTGGTGGTTTTGGGAATTGGCTCGTGCCTTTAATAATTGGTGCGCCAGATATGGCCTTCCCACGAATAAACAACATAAGCTTTTGGCTTCTTCCACCATCATTCCTTCTCCTCTTAGCTTCCGCTGGGGTAGAAGCTGGAGCAGGTACTGGCTGAACAGTTTACCCTCCATTAGCTAGCAACTTAGCTCATGCTGGACCATCTGTTGACCTAGCTATCTTTTCCCTACACCTAGCCGGTGTATCATCAATCTTAGCCTCAATTAATTTCATTACAACTATTATTAACATGAAACCTCCAGCCATCTCTCAATATCAAACACCATTATTTGTTTGATCCATTCTTGTAACTACTATCCTACTTCTCCTCTCACTTCCAGTTCTCGCAGCAGGAATTACAATATTACTCACAGATCGTAACCTTAATACTACATTCTTTGATCCTGCAGGGGGAGGAGATCCAATCCTTTATCAACACTTA
>EMADA057-07|Sphyrna_lewini|COI-5P|HQ171752
CCTTTACCTAATTTTTGGTGCATGAGCAGGAATAATTGGAACAGCCCTAAGTCTTTTAATTCGAGCTGAACTTGGACAACCAGGCTCTCTTTTAGGAGATGATCAGATTTATAATGTAATTGTAACTGCCCACGCTTTCGTAATAATCTTTTTCATAGTTATACCAATTATAATTGGTGGTTTTGGGAATTGGCTCGTGCCTTTAATAATTGGTGCGCCAGATATGGCCTTCCCACGAATAAACAACATAAGCTTTTGGCTTCTTCCACCATCATTCCTTCTCCTCTTAGCTTCCGCTGGGGTAGAAGCTGGAGCAGGTACTGGCTGAACAGTTTACCCTCCATTAGCTAGCAACTTAGCTCATGCTGGACCATCTGTTGACCTAGCTATCTTTTCCCTACACCTAGCCGGTGTATCATCAATCTTAGCCTCAATTAATTTCATTACAACTATTATTAACATGAAACCTCCAGCCATCTCTCAATATCAAACACCATTATTTGTTTGATCCATTCTTGTAACTACTATCCTACTTCTCCTCTCACTTCCAGTTCTCGCAGCAGGAATTACAATATTACTCACAGATCGTAACCTTAATACTACATTCTTTGATCCTGCAGGGGGAGGAGATCCAATCCTTTATCAACACTTA
>EMADA062-07|Sphyrna_lewini|COI-5P|HQ171751
CCTTTACCTAATTTTTGGTGCATGAGCAGGAATAATTGGAACAGCCCTAAGTCTTTTAATTCGAGCTGAACTTGGACAACCAGGCTCTCTTTTAGGAGATGATCAGATTTATAATGTAATTGTAACTGCCCACGCTTTCGTAATAATCTTTTTCATAGTTATACCAATTATAATTGGTGGTTTTGGGAATTGGCTCGTGCCTTTAATAATTGGTGCGCCAGATATGGCCTTCCCACGAATAAACAACATAAGCTTTTGGCTTCTTCCACCATCATTCCTTCTCCTCTTAGCTTCCGCTGGGGTAGAAGCTGGAGCAGGTACTGGCTGAACAGTTTACCCTCCATTAGCTAGCAACTTAGCTCATGCTGGACCATCTGTTGACCTAGCTATCTTTTCCCTACACCTAGCCGGTGTATCATCAATCTTAGCCTCAATTAATTTCATTACAACTATTATTAACATGAAACCTCCAGCCATCTCTCAATATCAAACACCATTATTTGTTTGATCCATTCTTGTAACTACTATCCTACTTCTCCTCTCACTTCCAGTTCTCGCAGCAGGAATTACAATATTACTCACAGATCGTAACCTTAATACTACATTCTTTGATCCTGCAGGGGGAGGAGATCCAATCCTTTATCAACACTTA
>EMADA064-07|Sphyrna_lewini|COI-5P|HQ171750
CCTTTACCTAATTTTTGGTGCATGAGCAGGAATAATTGGAACAGCCCTAAGTCTTTTAATTCGAGCTGAACTTGGACAACCAGGCTCTCTTTTAGGAGATGATCAGATTTATAATGTAATTGTAACTGCCCACGCTTTCGTAATAATCTTTTTCATAGTTATACCAATTATAATTGGTGGTTTTGGGAATTGGCTCGTGCCTTTAATAATTGGTGCGCCAGATATGGCCTTCCCACGAATAAACAACATAAGCTTTTGGCTTCTTCCACCATCATTCCTTCTCCTCTTAGCTTCCGCTGGGGTAGAAGCTGGAGCAGGTACTGGCTGAACAGTTTACCCTCCATTAGCTAGCAACTTAGCTCATGCTGGACCATCTGTTGACCTAGCTATCTTTTCCCTACACCTAGCCGGTGTATCATCAATCTTAGCCTCAATTAATTTCATTACAACTATTATTAACATGAAACCTCCAGCCATCTCTCAATATCAAACACCATTATTTGTTTGATCCATTCTTGTAACTACTATCCTACTTCTCCTCTCACTTCCAGTTCTCGCAGCAGGAATTACAATATTACTCACAGATCGTAACCTTAATACTACATTCTTTGATCCTGCAGGGGGAGGAGATCCAATCCTTTATCAACACTTA
>EMADA065-07|Sphyrna_lewini|COI-5P|HQ171749
CCTTTACCTAATTTTTGGTGCATGAGCAGGAATAATTGGAACAGCCCTAAGTCTTTTAATTCGAGCTGAACTTGGACAACCAGGCTCTCTTTTAGGAGATGATCAGATTTATAATGTAATTGTAACTGCCCACGCTTTCGTAATAATCTTTTTCATAGTTATACCAATTATAATTGGTGGTTTTGGGAATTGGCTCGTGCCTTTAATAATTGGTGCGCCAGATATGGCCTTCCCACGAATAAACAACATAAGCTTTTGGCTTCTTCCACCATCATTCCTTCTCCTCTTAGCTTCCGCTGGGGTAGAAGCTGGAGCAGGTACTGGCTGAACAGTTTACCCTCCATTAGCTAGCAACTTAGCTCATGCTGGACCATCTGTTGACCTAGCTATCTTTTCCCTACACCTAGCCGGTGTATCATCAATCTTAGCCTCAATTAATTTCATTACAACTATTATTAACATGAAACCTCCAGCCATCTCTCAATATCAAACACCATTATTTGTTTGATCCATTCTTGTAACTACTATCCTACTTCTCCTCTCACTTCCAGTTCTCGCAGCAGGAATTACAATATTACTCACAGATCGTAACCTTAATACTACATTCTTTGATCCTGCAGGGGGAGGAGATCCAATCCTTTATCAACACTTA
>EMADA066-07|Sphyrna_lewini|COI-5P|HQ171748
CCTTTACCTAATTTTTGGTGCATGAGCAGGAATAATTGGAACAGCCCTAAGTCTTTTAATTCGAGCTGAACTTGGACAACCAGGCTCTCTTTTAGGAGATGATCAGATTTATAATGTAATTGTAACTGCCCACGCTTTCGTAATAATCTTTTTCATAGTTATACCAATTATAATTGGTGGTTTTGGGAATTGGCTCGTGCCTTTAATAATTGGTGCGCCAGATATGGCCTTCCCACGAATAAACAACATAAGCTTTTGGCTTCTTCCACCATCATTCCTTCTCCTCTTAGCTTCCGCTGGGGTAGAAGCTGGAGCAGGTACTGGCTGAACAGTTTACCCTCCATTAGCTAGCAACTTAGCTCATGCTGGACCATCTGTTGACCTAGCTATCTTTTCCCTACACCTAGCCGGTGTATCATCAATCTTAGCCTCAATTAATTTCATTACAACTATTATTAACATGAAACCTCCAGCCATCTCTCAATATCAAACACCATTATTTGTTTGATCCATTCTTGTAACTACTATCCTACTTCTCCTCTCACTTCCAGTTCTCGCAGCAGGAATTACAATATTACTCACAGATCGTAACCTTAATACTACATTCTTTGATCCTGCAGGGGGAGGAGATCCAATCCTTTATCAACACTTA
>EMADA095-07|Sphyrna_lewini|COI-5P|HQ171759
CCTTTACCTAATTTTTGGTGCATGAGCAGGAATAATTGGAACAGCCCTAAGTCTTTTAATTCGAGCTGAACTTGGACAACCAGGCTCTCTTTTAGGAGATGATCAGATTTATAATGTAATTGTAACTGCCCACGCTTTCGTAATAATCTTTTTCATAGTTATACCAATTATAATTGGTGGTTTTGGGAATTGGCTCGTGCCTTTAATAATTGGTGCGCCAGATATGGCCTTCCCACGAATAAACAACATAAGCTTTTGGCTTCTTCCACCATCATTCCTTCTCCTCTTAGCTTCCGCTGGGGTAGAAGCTGGAGCAGGTACTGGCTGAACAGTTTACCCTCCATTAGCTAGCAACTTAGCTCATGCTGGACCATCTGTTGACCTAGCTATCTTTTCCCTACACCTAGCCGGTGTATCATCAATCTTAGCCTCAATTAATTTCATTACAACTATTATTAACATGAAACCTCCAGCCATCTCTCAATATCAAACACCATTATTTGTTTGATCCATTCTTGTAACTACTATCCTACTTCTCCTCTCACTTCCAGTTCTCGCAGCAGGAATTACAATATTACTCACAGATCGTAACCTTAATACTACATTCTTTGATCCTGCAGGGGGAGGAGATCCAATCCTTTATCAACACTTA
>EWHHS010-06|Sphyrna_lewini|COI-5P|FJ519455
CCTTTACCTAATTTTTGGTGCATGAGCAGGAATAATTGGAACAGCCCTAAGTCTTTTAATTCGAGCTGAACTTGGACAACCAGGCTCTCTTTTAGGAGATGATCAGATTTATAATGTAATTGTAACTGCCCACGCTTTCGTAATAATCTTTTTCATAGTTATACCAATTATAATTGGTGGTTTTGGGAATTGGCTCGTGCCTTTAATAATTGGTGCGCCAGATATGGCCTTCCCACGAATAAACAACATAAGCTTTTGACTTCTTCCACCATCATTCCTTCTCCTCTTAGCTTCCGCTGGGGTAGAAGCTGGAGCAGGTACTGGCTGAACAGTTTACCCTCCATTAGCTAGCAACTTAGCTCATGCTGGACCATCTGTTGACCTAGCTATCTTTTCCCTACACCTAGCCGGTGTATCATCAATCTTAGCCTCAATTAATTTCATTACAACTATTATTAACATGAAACCTCCAGCCATCTCTCAATATCAAACACCATTATTTGTTTGATCCATTCTTGTAACTACTATCCTACTTCTCCTCTCACTTCCAGTTCTCGCAGCAGGAATTACAATATTACTCACAGATCGTAACCTTAATACTACATTCTTTGATCCTGCAGGGGGAGGAGATCCAATCCTTTATCAACACTTA
>EWHHS035-06|Sphyrna_lewini|COI-5P|FJ519451
CCTTTACCTAATTTTTGGTGCATGAGCAGGAATAATTGGAACAGCCCTAAGTCTTTTAATTCGAGCTGAACTTGGACAACCAGGATCTCTTTTAGGAGATGATCAGATTTATAATGTAATTGTAACTGCCCACGCTTTCGTAATAATCTTTTTCATAGTTATGCCAATTATAATTGGTGGTTTCGGGAACTGACTAGTTCCTTTAATAATTGGTGCGCCAGACATGGCCTTCCCACGAATAAATAACATAAGCTTCTGACTTCTTCCACCTTCATTCCTTCTCCTCCTAGCTTCCGCTGGGGTAGAAGCTGGAGCAGGTACTGGCTGAACAGTTTATCCTCCATTAGCTAGCAACTTAGCTCATGCTGGACCATCTGTTGACTTAGCTATCTTCTCTCTACACCTAGCCGGTGTATCATCAATTTTAGCCTCAATTAATTTCATTACAACTATTATTAACATAAAACCTCCAGCCATTTCTCAATATCAAACACCATTATTCGTTTGATCTATCCTTGTAACTACTATCCTACTTCTCCTCTCACTTCCAGTTCTTGCAGCCGGAATTACAATATTACTCACAGATCGCAACCTTAATACCACATTCTTTGATCCTGCAGGAGGAGGAGATCCAATCCTTTACCAACACTTA
>EWHHS037-06|Sphyrna_lewini|COI-5P|FJ519450
CCTTTACCTAATTTTTGGTGCATGAGCAGGAATAATTGGAACAGCCCTAAGTCTTCTAATTCGAGCTGAACTTGGACAACCAGGATCTCTTTTAGGAGATGATCAGATTTATAATGTAATTGTAACTGCCCACGCTTTCGTAATAATCTTTTTCATAGTTATGCCAATTATAATTGGTGGTTTTGGGAATTGGCTAGTTCCTTTAATAATTGGTGCGCCAGACATGGCCTTTCCACGAATAAATAACATAAGCTTCTGGCTTCTTCCACCATCATTCCTTCTCCTCCTAGCTTCCGCTGGGGTAGAAGCTGGAGCAGGTACTGGCTGAACAGTTTATCCTCCATTAGCTAGCAACTTAGCCCACGCTGGACCATCTGTTGACTTAGCTATCTTTTCTCTCCACCTAGCCGGTGTATCATCAATTTTAGCCTCAATTAATTTCATTACAACTATCATTAACATGAAACCTCCAGCCATTTCTCAATATCAAACACCATTATTTGTTTGATCCATCCTTGTAACTACTATCCTACTTCTCCTATCACTTCCAGTTCTTGCAGCAGGAATTACAATATTACTCACAGATCGCAACCTTAATACTACATTCTTTGATCCTGCAGGGGGAGGAGATCCAATCCTTTATCAACACTTA
>EWHHS038-06|Sphyrna_lewini|COI-5P|FJ519449
CCTTTACCTAATTTTTGGTGCATGAGCAGGAATAATTGGAACAGCCCTAAGTCTTCTAATTCGAGCTGAACTTGGACAACCAGGATCTCTTTTAGGAGATGATCAGATTTATAATGTAATTGTAACTGCCCACGCTTTCGTAATAATCTTTTTCATAGTTATGCCAATTATAATTGGTGGTTTTGGGAATTGGCTAGTTCCTTTAATAATTGGTGCGCCAGACATGGCCTTTCCACGAATAAATAACATAAGCTTCTGGCTTCTTCCACCATCATTCCTTCTCCTCCTAGCTTCCGCTGGGGTAGAAGCTGGAGCAGGTACTGGCTGAACAGTTTATCCTCCATTAGCTAGCAACTTAGCCCACGCTGGACCATCTGTTGACTTAGCTATCTTTTCTCTCCACCTAGCCGGTGTATCATCAATTTTAGCCTCAATTAATTTCATTACAACTATCATTAACATGAAACCTCCAGCCATTTCTCAATATCAAACACCATTATTTGTTTGATCCATCCTTGTAACTACTATCCTACTTCTCCTATCACTTCCAGTTCTTGCAGCAGGAATTACAATATTACTCACAGATCGCAACCTTAATACTACATTCTTTGATCCTGCAGGGGGAGGAGATCCAATCCTTTATCAACACTTA
>EWHHS039-06|Sphyrna_lewini|COI-5P|FJ519448
CCTTTACCTAATTTTTGGTGCATGAGCAGGAATAATTGGAACAGCCCTAAGTCTTCTAATTCGAGCTGAACTTGGACAACCAGGATCTCTTTTAGGAGATGATCAGATTTATAATGTAATTGTAACTGCCCACGCTTTCGTAATAATCTTTTTCATAGTTATGCCAATTATAATTGGTGGTTTTGGGAATTGGCTAGTTCCTTTAATAATTGGTGCGCCAGACATGGCCTTTCCACGAATAAATAACATAAGCTTCTGGCTTCTTCCACCATCATTCCTTCTCCTCCTAGCTTCCGCTGGGGTAGAAGCTGGAGCAGGTACTGGCTGAACAGTTTATCCTCCATTAGCTAGCAACTTAGCCCACGCTGGACCATCTGTTGACTTAGCTATCTTTTCTCTCCACCTAGCCGGTGTATCATCAATTTTAGCCTCAATTAATTTCATTACAACTATCATTAACATGAAACCTCCAGCCATTTCTCAATATCAAACACCATTATTTGTTTGATCCATCCTTGTAACTACTATCCTACTTCTCCTATCACTTCCAGTTCTTGCAGCAGGAATTACAATATTACTCACAGATCGCAACCTTAATACTACATTCTTTGATCCTGCAGGGGGAGGAGATCCAATCCTTTATCAACACTTA
>EWHHS041-06|Sphyrna_lewini|COI-5P|FJ519446
CCTTTACCTAATTTTTGGTGCATGAGCAGGAATAATTGGAACAGCCCTAAGTCTTCTAATTCGAGCTGAACTTGGACAACCAGGATCTCTTTTAGGAGATGATCAGATTTATAATGTAATTGTAACTGCCCACGCTTTCGTAATAATCTTTTTCATAGTTATGCCAATTATAATTGGTGGTTTTGGGAATTGGCTAGTTCCTTTAATAATTGGTGCGCCAGACATGGCCTTTCCACGAATAAATAACATAAGCTTCTGGCTTCTTCCACCATCATTCCTTCTCCTCCTAGCTTCCGCTGGGGTAGAAGCTGGAGCAGGTACTGGCTGAACAGTTTATCCTCCATTAGCTAGCAACTTAGCCCACGCTGGACCATCTGTTGACTTAGCTATCTTTTCTCTCCACCTAGCCGGTGTATCATCAATTTTAGCCTCAATTAATTTCATTACAACTATCATTAACATGAAACCTCCAGCCATTTCTCAATATCAAACACCATTATTTGTTTGATCCATCCTTGTAACTACTATCCTACTTCTCCTATCACTTCCAGTTCTTGCAGCAGGAATTACAATATTACTCACAGATCGCAACCTTAATACTACATTCTTTGATCCTGCAGGGGGAGGAGATCCAATCCTTTATCAACACTTA
>EWHHS042-06|Sphyrna_lewini|COI-5P|FJ519445
CCTTTACCTAATTTTTGGTGCATGAGCAGGAATAATTGGAACAGCCCTAAGTCTTCTAATTCGAGCTGAACTTGGACAACCAGGATCTCTTTTAGGAGATGATCAGATTTATAATGTAATTGTAACTGCCCACGCTTTCGTAATAATCTTTTTCATAGTTATGCCAATTATAATTGGTGGTTTTGGGAATTGGCTAGTTCCTTTAATAATTGGTGCGCCAGACATGGCCTTTCCACGAATAAATAACATAAGCTTCTGGCTTCTTCCACCATCATTCCTTCTCCTCCTAGCTTCCGCTGGGGTAGAAGCTGGAGCAGGTACTGGCTGAACAGTTTATCCTCCATTAGCTAGCAACTTAGCCCACGCTGGACCATCTGTTGACTTAGCTATCTTTTCTCTCCACCTAGCCGGTGTATCATCAATTTTAGCCTCAATTAATTTCATTACAACTATCATTAACATGAAACCTCCAGCCATTTCTCAATATCAAACACCATTATTTGTTTGATCCATCCTTGTAACTACTATCCTACTTCTCCTATCACTTCCAGTTCTTGCAGCAGGAATTACAATATTACTCACAGATCGCAACCTTAATACCACATTCTTTGATCCTGCAGGGGGAGGAGATCCAATCCTTTATCAACACTTA
>EWHHS043-06|Sphyrna_lewini|COI-5P|FJ519444
CCTTTACCTAATTTTTGGTGCATGAGCAGGAATAATTGGAACAGCCCTAAGTCTTCTAATTCGAGCTGAACTTGGACAACCAGGATCTCTTTTAGGAGATGATCAGATTTATAATGTAATTGTAACTGCCCACGCTTTCGTAATAATCTTTTTCATAGTTATGCCAATTATAATTGGTGGTTTTGGGAATTGGCTAGTTCCTTTAATAATTGGTGCGCCAGACATGGCCTTTCCACGAATAAATAACATAAGCTTCTGGCTTCTTCCACCATCATTCCTTCTCCTCCTAGCTTCCGCTGGGGTAGAAGCTGGAGCAGGTACTGGCTGAACAGTTTATCCTCCATTAGCTAGCAACTTAGCCCACGCTGGACCATCTGTTGACTTAGCTATCTTTTCTCTCCACCTAGCCGGTGTATCATCAATTTTAGCCTCAATTAATTTCATTACAACTATCATTAACATGAAACCTCCAGCCATTTCTCAATATCAAACACCATTATTTGTTTGATCCATCCTTGTAACTACTATCCTACTTCTCCTATCACTTCCAGTTCTTGCAGCAGGAATTACAATATTACTCACAGATCGCAACCTTAATACTACATTCTTTGATCCTGCAGGGGGAGGAGATCCAATCCTTTATCAACACTTA
>EWHHS044-06|Sphyrna_lewini|COI-5P|FJ519443
CCTTTACCTAATTTTTGGTGCATGAGCAGGAATAATTGGAACAGCCCTAAGTCTTCTAATTCGAGCTGAACTTGGACAACCAGGATCTCTTTTAGGAGATGATCAGATTTATAATGTAATTGTAACTGCCCACGCTTTCGTAATAATCTTTTTCATAGTTATGCCAATTATAATTGGTGGTTTTGGGAATTGGCTAGTTCCTTTAATAATTGGTGCGCCAGACATGGCCTTTCCACGAATAAATAACATAAGCTTCTGGCTTCTTCCACCATCATTCCTTCTCCTCCTAGCTTCCGCTGGGGTAGAAGCTGGAGCAGGTACTGGCTGAACAGTTTATCCTCCATTAGCTAGCAACTTAGCCCACGCTGGACCATCTGTTGACTTAGCTATCTTTTCTCTCCACCTAGCCGGTGTATCATCAATTTTAGCCTCAATTAATTTCATTACAACTATCATTAACATGAAACCTCCAGCCATTTCTCAATATCAAACACCATTATTTGTTTGATCCATCCTTGTAACTACTATCCTACTTCTCCTATCACTTCCAGTTCTTGCAGCAGGAATTACAATATTACTCACAGATCGCAACCTTAATACTACATTCTTTGATCCTGCAGGGGGAGGAGATCCAATCCTTTATCAACACTTA
>EWHHS045-06|Sphyrna_lewini|COI-5P|FJ519442
CCTTTACCTAATTTTTGGTGCATGAGCAGGAATAATTGGAACAGCCCTAAGTCTTCTAATTCGAGCTGAACTTGGACAACCAGGATCTCTTTTAGGAGATGATCAGATTTATAATGTAATTGTAACTGCCCACGCTTTCGTAATAATCTTTTTCATAGTTATGCCAATTATAATTGGTGGTTTTGGGAATTGGCTAGTTCCTTTAATAATTGGTGCGCCAGACATGGCCTTTCCACGAATAAATAACATAAGCTTCTGGCTTCTTCCACCATCATTCCTTCTCCTCCTAGCTTCCGCTGGGGTAGAAGCTGGAGCAGGTACTGGCTGAACAGTTTATCCTCCATTAGCTAGCAACTTAGCCCACGCTGGACCATCTGTTGACTTAGCTATCTTTTCTCTCCACCTAGCCGGTGTATCATCAATTTTAGCCTCAATTAATTTCATTACAACTATCATTAACATGAAACCTCCAGCCATTTCTCAATATCAAACACCATTATTTGTTTGATCCATCCTTGTAACTACTATCCTACTTCTCCTATCACTTCCAGTTCTTGCAGCAGGAATTACAATATTACTCACAGATCGCAACCTTAATACTACATTCTTTGATCCTGCAGGGGGAGGAGATCCAATCCTTTATCAACACTTA
>EWHHS046-06|Sphyrna_lewini|COI-5P|FJ519441
CCTTTACCTAATTTTTGGTGCATGAGCAGGAATAATTGGAACAGCCCTAAGTCTTCTAATTCGAGCTGAACTTGGACAACCAGGATCTCTTTTAGGAGATGATCAGATTTATAATGTAATTGTAACTGCCCACGCTTTCGTAATAATCTTTTTCATAGTTATGCCAATTATAATTGGTGGTTTTGGGAATTGGCTAGTTCCTTTAATAATTGGTGCGCCAGACATGGCCTTTCCACGAATAAATAACATAAGCTTCTGGCTTCTTCCACCATCATTCCTTCTCCTCCTAGCTTCCGCTGGGGTAGAAGCTGGAGCAGGTACTGGCTGAACAGTTTATCCTCCATTAGCTAGCAACTTAGCCCACGCTGGACCATCTGTTGACTTAGCTATCTTTTCTCTCCACCTAGCCGGTGTATCATCAATTTTAGCCTCAATTAATTTCATTACAACTATCATTAACATGAAACCTCCAGCCATTTCTCAATATCAAACACCATTATTTGTTTGATCCATCCTTGTAACTACTATCCTACTTCTCCTATCACTTCCAGTTCTTGCAGCAGGAATTACAATATTACTCACAGATCGCAACCTTAATACTACATTCTTTGATCCTGCAGGGGGAGGAGATCCAATCCTTTATCAACACTTA
>EWHHS047-06|Sphyrna_lewini|COI-5P|FJ519440
CCTTTACCTAATTTTTGGTGCATGAGCAGGAATAATTGGAACAGCCCTAAGTCTTCTAATTCGAGCTGAACTTGGACAACCAGGATCTCTTTTAGGAGATGATCAGATTTATAATGTAATTGTAACTGCCCACGCTTTCGTAATAATCTTTTTCATAGTTATGCCAATTATAATTGGTGGTTTTGGGAATTGGCTAGTTCCTTTAATAATTGGTGCGCCAGACATGGCCTTTCCACGAATAAATAACATAAGCTTCTGGCTTCTTCCACCATCATTCCTTCTCCTCCTAGCTTCCGCTGGGGTAGAAGCTGGAGCAGGTACTGGCTGAACAGTTTATCCTCCATTAGCTAGCAACTTAGCCCACGCTGGACCATCTGTTGACCTAGCTATCTTTTCTCTCCACCTAGCCGGTGTATCATCAATTTTAGCCTCAATTAATTTCATTACAACTATCATTAACATGAAACCTCCAGCCATTTCTCAATATCAAACACCATTATTTGTTTGATCCATCCTTGTAACTACTATCCTACTTCTCCTATCACTTCCAGTTCTTGCAGCAGGAATTACAATATTACTCACAGATCGCAACCTTAATACTACATTCTTTGATCCTGCAGGGGGAGGAGATCCAATCCTTTATCAACACTTA
>EWHHS048-06|Sphyrna_lewini|COI-5P|FJ519439
CCTTTACCTAATTTTTGGTGCATGAGCAGGAATAATTGGAACAGCCCTAAGTCTTCTAATTCGAGCTGAACTTGGACAACCAGGATCTCTTTTAGGAGATGATCAGATTTATAATGTAATTGTAACTGCCCACGCTTTCGTAATAATCTTTTTCATAGTTATGCCAATTATAATTGGTGGTTTTGGGAATTGGCTAGTTCCTTTAATAATTGGTGCGCCAGACATGGCCTTTCCACGAATAAATAACATAAGCTTCTGGCTTCTTCCACCATCATTCCTTCTCCTCCTAGCTTCCGCTGGGGTAGAAGCTGGAGCAGGTACTGGCTGAACAGTTTATCCTCCATTAGCTAGCAACTTAGCCCACGCTGGACCATCTGTTGACTTAGCTATCTTTTCTCTCCACCTAGCCGGTGTATCATCAATTTTAGCCTCAATTAATTTCATTACAACTATCATTAACATGAAACCTCCAGCCATTTCTCAATATCAAACACCATTATTTGTTTGATCCATCCTTGTAACTACTATCCTACTTCTCCTATCACTTCCAGTTCTTGCAGCAGGAATTACAATATTACTCACAGATCGCAACCTTAATACTACATTCTTTGATCCTGCAGGGGGAGGAGATCCAATCCTTTATCAACACTTA
>EWHHS049-06|Sphyrna_lewini|COI-5P|FJ519438
CCTTTACCTAATTTTTGGTGCATGAGCAGGAATAATTGGAACAGCCCTAAGTCTTCTAATTCGAGCTGAACTTGGACAACCAGGATCTCTTTTAGGAGATGATCAGATTTATAATGTAATTGTAACTGCCCACGCTTTCGTAATAATCTTTTTCATAGTTATGCCAATTATAATTGGTGGTTTTGGGAATTGGCTAGTTCCTTTAATAATTGGTGCGCCAGACATGGCCTTTCCACGAATAAATAACATAAGCTTCTGGCTTCTTCCACCATCATTCCTTCTCCTCCTAGCTTCCGCTGGGGTAGAAGCTGGAGCAGGTACTGGCTGAACAGTTTATCCTCCATTAGCTAGCAACTTAGCCCACGCTGGACCATCTGTTGACTTAGCTATCTTTTCTCTCCACCTAGCCGGTGTATCATCAATTTTAGCCTCAATTAATTTCATTACAACTATCATTAACATGAAACCTCCAGCCATTTCTCAATATCAAACACCATTATTTGTTTGATCCATCCTTGTAACTACTATCCTACTTCTCCTATCACTTCCAGTTCTTGCAGCAGGAATTACAATATTACTCACAGATCGCAACCTTAATACTACATTCTTTGATCCTGCAGGGGGAGGAGATCCAATCCTTTATCAACACTTA
>EWHHS050-06|Sphyrna_lewini|COI-5P|FJ519437
CCTTTACCTAATTTTTGGTGCATGAGCAGGAATAATTGGAACAGCCCTAAGTCTTCTAATTCGAGCTGAACTTGGACAACCAGGATCTCTTTTAGGAGATGATCAGATTTATAATGTAATTGTAACTGCCCACGCTTTCGTAATAATCTTTTTCATAGTTATGCCAATTATAATTGGTGGTTTTGGGAATTGGCTAGTTCCTTTAATAATTGGTGCGCCAGACATGGCCTTTCCACGAATAAATAACATAAGCTTCTGGCTTCTTCCACCATCATTCCTTCTCCTCCTAGCTTCCGCTGGGGTAGAAGCTGGAGCAGGTACTGGCTGAACAGTTTATCCTCCATTAGCTAGCAACTTAGCCCACGCTGGACCATCTGTTGACTTAGCTATCTTTTCTCTCCACCTAGCCGGTGTATCATCAATTTTAGCCTCAATTAATTTCATTACAACTATCATTAACATGAAACCTCCAGCCATTTCTCAATATCAAACACCATTATTTGTTTGATCCATCCTTGTAACTACTATCCTACTTCTCCTATCACTTCCAGTTCTTGCAGCAGGAATTACAATATTACTCACAGATCGCAACCTTAATACTACATTCTTTGATCCTGCAGGGGGAGGAGATCCAATCCTTTATCAACACTTA
>EWHHS051-06|Sphyrna_lewini|COI-5P|FJ519436
CCTTTACCTAATTTTTGGTGCATGAGCAGGAATAATTGGAACAGCCCTAAGTCTTCTAATTCGAGCTGAACTTGGACAACCAGGATCTCTTTTAGGAGATGATCAGATTTATAATGTAATTGTAACTGCCCACGCTTTCGTAATAATCTTTTTCATAGTTATGCCAATTATAATTGGTGGTTTTGGGAATTGGCTAGTTCCTTTAATAATTGGTGCGCCAGACATGGCCTTTCCACGAATAAATAACATAAGCTTCTGGCTTCTTCCACCATCATTCCTTCTCCTCCTAGCTTCCGCTGGGGTAGAAGCTGGAGCAGGTACTGGCTGAACAGTTTATCCTCCATTAGCTAGCAACTTAGCCCACGCTGGACCATCTGTTGACTTAGCTATCTTTTCTCTCCACCTAGCCGGTGTATCATCAATTTTAGCCTCAATTAATTTCATTACAACTATCATTAACATGAAACCTCCAGCCATTTCTCAATATCAAACACCATTATTTGTTTGATCCATCCTTGTAACTACTATCCTACTTCTCCTATCACTTCCAGTTCTTGCAGCAGGAATTACAATATTACTCACAGATCGCAACCTTAATACCACATTCTTTGATCCTGCAGGGGGAGGAGATCCAATCCTTTATCAACACTTA
>EWHHS052-06|Sphyrna_lewini|COI-5P|FJ519435
CCTTTACCTAATTTTTGGTGCATGAGCAGGAATAATTGGAACAGCCCTAAGTCTTCTAATTCGAGCTGAACTTGGACAACCAGGATCTCTTTTAGGAGATGATCAGATTTATAATGTAATTGTAACTGCCCACGCTTTCGTAATAATCTTTTTCATAGTTATGCCAATTATAATTGGTGGTTTTGGGAATTGGCTAGTTCCTTTAATAATTGGTGCGCCAGACATGGCCTTTCCACGAATAAATAACATAAGCTTCTGGCTTCTTCCACCATCATTCCTTCTCCTCCTAGCTTCCGCTGGGGTAGAAGCTGGAGCAGGTACTGGCTGAACAGTTTATCCTCCATTAGCTAGCAACTTAGCCCACGCTGGACCATCTGTTGACTTAGCTATCTTTTCTCTCCACCTAGCCGGTGTATCATCAATTTTAGCCTCAATTAATTTCATTACAACTATCATTAACATGAAACCTCCAGCCATTTCTCAATATCAAACACCATTATTTGTTTGATCCATCCTTGTAACTACTATCCTACTTCTCCTATCACTTCCAGTTCTTGCAGCAGGAATTACAATATTACTCACAGATCGCAACCTTAATACTACATTCTTTGATCCTGCAGGGGGAGGAGATCCAATCCTTTATCAACACTTA
>EWHHS053-06|Sphyrna_lewini|COI-5P|FJ519434
CCTTTACCTAATTTTTGGTGCATGAGCAGGAATAATTGGAACAGCCCTAAGTCTTCTAATTCGAGCTGAACTTGGACAACCAGGATCTCTTTTAGGAGATGATCAGATTTATAATGTAATTGTAACTGCCCACGCTTTCGTAATAATCTTTTTCATAGTTATGCCAATTATAATTGGTGGTTTTGGGAATTGGCTAGTTCCTTTAATAATTGGTGCGCCAGACATGGCCTTTCCACGAATAAATAACATAAGCTTCTGGCTTCTTCCACCATCATTCCTTCTCCTCCTAGCTTCCGCTGGGGTAGAAGCTGGAGCAGGTACTGGCTGAACAGTTTATCCTCCATTAGCTAGCAACTTAGCCCACGCTGGACCATCTGTTGACTTAGCTATCTTTTCTCTCCACCTAGCCGGTGTATCATCAATTTTAGCCTCAATTAATTTCATTACAACTATCATTAACATGAAACCTCCAGCCATTTCTCAATATCAAACACCATTATTTGTTTGATCCATCCTTGTAACTACTATCCTACTTCTCCTATCACTTCCAGTTCTTGCAGCAGGAATTACAATATTACTCACAGATCGCAACCTTAATACCACATTCTTTGATCCTGCAGGGGGAGGAGATCCAATCCTTTATCAACACTTA
>EWHHS054-06|Sphyrna_lewini|COI-5P|FJ519433
CCTTTACCTAATTTTTGGTGCATGAGCAGGAATAATTGGAACAGCCCTAAGTCTTCTAATTCGAGCTGAACTTGGACAACCAGGATCTCTTTTAGGAGATGATCAGATTTATAATGTAATTGTAACTGCCCACGCTTTCGTAATAATCTTTTTCATAGTTATGCCAATTATAATTGGTGGTTTTGGGAATTGGCTAGTTCCTTTAATAATTGGTGCGCCAGACATGGCCTTTCCACGAATAAATAACATAAGCTTCTGGCTTCTTCCACCATCATTCCTTCTCCTCCTAGCTTCCGCTGGGGTAGAAGCTGGAGCAGGTACTGGCTGAACAGTTTATCCTCCATTAGCTAGCAACTTAGCCCACGCTGGACCATCTGTTGACTTAGCTATCTTTTCTCTCCACCTAGCCGGTGTATCATCAATTTTAGCCTCAATTAATTTCATTACAACTATCATTAACATGAAACCTCCAGCCATTTCTCAATATCAAACACCATTATTTGTTTGATCCATCCTTGTAACTACTATCCTACTTCTCCTATCACTCCCAGTTCTTGCAGCAGGAATTACAATATTACTCACAGATCGCAACCTTAATACTACATTCTTTGATCCTGCAGGGGGAGGAGATCCAATCCTTTATCAACACTTA
>EWHHS055-06|Sphyrna_lewini|COI-5P|FJ519432
CCTTTACCTAATTTTTGGTGCATGAGCAGGAATAATTGGAACAGCCCTAAGTCTTCTAATTCGAGCTGAACTTGGACAACCAGGATCTCTTTTAGGAGATGATCAGATTTATAATGTAATTGTAACTGCCCACGCTTTCGTAATAATCTTTTTCATAGTTATGCCAATTATAATTGGTGGTTTTGGGAATTGGCTAGTTCCTTTAATAATTGGTGCGCCAGACATGGCCTTTCCACGAATAAATAACATAAGCTTCTGGCTTCTTCCACCATCATTCCTTCTCCTCCTAGCTTCCGCTGGGGTAGAAGCTGGAGCAGGTACTGGCTGAACAGTTTATCCTCCATTAGCTAGCAACTTAGCCCACGCTGGACCATCTGTTGACTTAGCTATCTTTTCTCTCCACCTAGCCGGTGTATCATCAATTTTAGCCTCAATTAATTTCATTACAACTATCATTAACATGAAACCTCCAGCCATTTCTCAATATCAAACACCATTATTTGTTTGATCCATCCTTGTAACTACTATCCTACTTCTCCTATCACTTCCAGTTCTTGCAGCAGGAATTACAATATTACTCACAGATCGCAACCTTAATACTACATTCTTTGATCCTGCAGGGGGAGGAGATCCAATCCTTTATCAACACTTA
>EWHHS056-06|Sphyrna_lewini|COI-5P|FJ519431
CCTTTACCTAATTTTTGGTGCATGAGCAGGAATAATTGGAACAGCCCTAAGTCTTCTAATTCGAGCTGAACTTGGACAACCAGGATCTCTTTTAGGAGATGATCAGATTTATAATGTAATTGTAACTGCCCACGCTTTCGTAATAATCTTTTTCATAGTTATGCCAATTATAATTGGTGGTTTTGGGAATTGGCTAGTTCCTTTAATAATTGGTGCGCCAGACATGGCCTTTCCACGAATAAATAACATAAGCTTCTGGCTTCTTCCACCATCATTCCTTCTCCTCCTAGCTTCCGCTGGGGTAGAAGCTGGAGCAGGTACTGGCTGAACAGTTTATCCTCCATTAGCTAGCAACTTAGCCCACGCTGGACCATCTGTTGACTTAGCTATCTTTTCTCTCCACCTAGCCGGTGTATCATCAATTTTAGCCTCAATTAATTTCATTACAACTATCATTAACATGAAACCTCCAGCCATTTCTCAATATCAAACACCATTATTTGTTTGATCCATCCTTGTAACTACTATCCTACTTCTCCTATCACTTCCAGTTCTTGCAGCAGGAATTACAATATTACTCACAGATCGCAACCTTAATACTACATTCTTTGATCCTGCAGGGGGAGGAGATCCAATCCTTTATCAACACTTA
>EWHHS057-06|Sphyrna_lewini|COI-5P|FJ519430
CCTTTACCTAATTTTTGGTGCATGAGCAGGAATAATTGGAACAGCCCTAAGTCTTCTAATTCGAGCTGAACTTGGACAACCAGGATCTCTTTTAGGAGATGATCAGATTTATAATGTAATTGTAACTGCCCACGCTTTCGTAATAATCTTTTTCATAGTTATGCCAATTATAATTGGTGGTTTTGGGAATTGGCTAGTTCCTTTAATAATTGGTGCGCCAGACATGGCCTTTCCACGAATAAATAACATAAGCTTCTGGCTTCTTCCACCATCATTCCTTCTCCTCCTAGCTTCCGCTGGGGTAGAAGCTGGAGCAGGTACTGGCTGAACAGTTTATCCTCCATTAGCTAGCAACTTAGCCCACGCTGGACCATCTGTTGACTTAGCTATCTTTTCTCTCCACCTAGCCGGTGTATCATCAATTTTAGCCTCAATTAATTTCATTACAACTATCATTAACATGAAACCTCCAGCCATTTCTCAATATCAAACACCATTATTTGTTTGATCCATCCTTGTAACTACTATCCTACTTCTCCTATCACTTCCAGTTCTTGCAGCAGGAATTACAATATTACTCACAGATCGCAACCTTAATACCACATTCTTTGATCCTGCAGGGGGAGGAGATCCAATCCTTTATCAACACTTA
>EWHHS058-06|Sphyrna_lewini|COI-5P|FJ519429
CCTTTACCTAATTTTTGGTGCATGAGCAGGAATAATTGGAACAGCCCTAAGTCTTCTAATTCGAGCTGAACTTGGACAACCAGGATCTCTTTTAGGAGATGATCAGATTTATAATGTAATTGTAACTGCCCACGCTTTCGTAATAATCTTTTTCATAGTTATGCCAATTATAATTGGTGGTTTTGGGAATTGGCTAGTTCCTTTAATAATTGGTGCGCCAGACATGGCCTTTCCACGAATAAATAACATAAGCTTCTGGCTTCTTCCACCATCATTCCTTCTCCTCCTAGCTTCCGCTGGGGTAGAAGCTGGAGCAGGTACTGGCTGAACAGTTTATCCTCCATTAGCTAGCAACTTAGCCCACGCTGGACCATCTGTTGACTTAGCTATCTTTTCTCTCCACCTAGCCGGTGTATCATCAATTTTAGCCTCAATTAATTTCATTACAACTATCATTAACATGAAACCTCCAGCCATTTCTCAATATCAAACACCATTATTTGTTTGATCCATCCTTGTAACTACTATCCTACTTCTCCTATCACTTCCAGTTCTTGCAGCAGGAATTACAATATTACTCACAGATCGCAACCTTAATACTACATTCTTTGATCCTGCAGGGGGAGGAGATCCAATCCTTTATCAACACTTA
>EWHHS059-06|Sphyrna_lewini|COI-5P|FJ519428
CCTTTACCTAATTTTTGGTGCATGAGCAGGAATAATTGGAACAGCCCTAAGTCTTCTAATTCGAGCTGAACTTGGACAACCAGGATCTCTTTTAGGAGATGATCAGATTTATAATGTAATTGTAACCGCCCACGCTTTCGTAATAATCTTTTTCATAGTTATGCCAATTATAATTGGTGGTTTTGGGAATTGGCTAGTTCCTTTAATAATTGGTGCGCCAGACATGGCCTTTCCACGAATAAATAACATAAGCTTCTGGCTTCTTCCACCATCATTCCTTCTCCTCCTAGCTTCCGCTGGGGTAGAAGCTGGAGCAGGTACTGGCTGAACAGTTTATCCTCCATTAGCTAGCAACTTAGCCCATGCTGGACCATCTGTTGACTTAGCTATCTTTTCTCTCCACCTAGCCGGTGTATCATCAATTTTAGCCTCAATTAATTTCATTACAACTATCATTAACATGAAACCTCCAGCCATTTCTCAATATCAAACACCATTATTTGTTTGATCCATCCTTGTAACTACTATCCTACTTCTCCTATCACTTCCAGTTCTTGCAGCAGGAATTACAATATTACTCACAGATCGCAACCTTAATACTACATTCTTTGATCCTGCAGGGGGAGGAGATCCAATCCTTTATCAACACTTA
>EWHHS060-06|Sphyrna_lewini|COI-5P|FJ519427
CCTTTACCTAATTTTTGGTGCATGAGCAGGAATAATTGGAACAGCCCTAAGTCTTCTAATTCGAGCTGAACTTGGACAACCAGGATCTCTTTTAGGAGATGATCAGATTTATAATGTAATTGTAACTGCCCACGCTTTCGTAATAATCTTTTTCATAGTTATGCCAATTATAATTGGTGGTTTTGGGAATTGGCTAGTTCCTTTAATAATTGGTGCGCCAGACATGGCCTTTCCACGAATAAATAACATAAGCTTCTGGCTTCTTCCACCATCATTCCTTCTCCTCCTAGCTTCCGCTGGGGTAGAAGCTGGAGCAGGTACTGGCTGAACAGTTTATCCTCCATTAGCTAGCAACTTAGCCCACGCTGGACCATCTGTTGACTTAGCTATCTTTTCTCTCCACCTAGCCGGTGTATCATCAATTTTAGCCTCAATTAATTTCATTACAACTATCATTAACATGAAACCTCCAGCCATTTCTCAATATCAAACACCATTATTTGTTTGATCCATCCTTGTAACTACTATCCTACTTCTCCTATCACTTCCAGTTCTTGCAGCAGGAATTACAATATTACTCACAGATCGCAACCTTAATACCACATTCTTTGATCCTGCAGGGGGAGGAGATCCAATCCTTTATCAACACTTA
>EWHHS061-06|Sphyrna_lewini|COI-5P|FJ519426
CCTTTACCTAATTTTTGGTGCATGAGCAGGAATAATTGGAACAGCCCTAAGTCTTTTAATTCGAGCTGAACTTGGACAACCAGGCTCTCTTTTAGGAGATGATCAGATTTATAATGTAATTGTAACTGCCCACGCTTTCGTAATAATCTTTTTCATAGTTATACCAATTATAATTGGTGGTTTTGGGAATTGGCTCGTGCCTTTAATAATTGGTGCGCCAGATATGGCCTTCCCACGAATAAACAACATAAGCTTTTGACTTCTTCCACCATCATTCCTTCTCCTCTTAGCTTCCGCTGGGGTAGAAGCTGGAGCAGGTACTGGCTGAACAGTTTACCCTCCATTAGCTAGCAACTTAGCTCATGCTGGACCATCTGTTGACCTAGCTATCTTTTCCCTACACCTAGCCGGTGTATCATCAATCTTAGCCTCAATTAATTTCATTACAACTATTATTAACATAAAACCTCCAGCCATCTCTCAATATCAAACACCATTATTTGTTTGATCCATTCTTGTAACTACTATCCTACTTCTCCTCTCACTTCCAGTTCTCGCAGCAGGAATTACAATATTACTCACAGATCGTAACCTTAATACTACATTCTTTGATCCTGCAGGGGGAGGAGATCCAATCCTTTATCAACACTTA
>EWHHS062-06|Sphyrna_lewini|COI-5P|FJ519425
CCTTTACCTAATTTTTGGTGCATGAGCAGGAATAATTGGAACAGCCCTAAGTCTTTTAATTCGAGCTGAACTTGGACAACCAGGCTCTCTTTTAGGAGATGATCAGATTTATAATGTAATTGTAACTGCCCACGCTTTCGTAATAATCTTTTTCATAGTTATACCAATTATAATTGGTGGTTTTGGGAATTGGCTCGTGCCTTTAATAATTGGTGCGCCAGATATGGCCTTCCCACGAATAAACAACATAAGCTTTTGACTTCTTCCACCATCATTCCTTCTCCTCTTAGCTTCCGCTGGGGTAGAAGCTGGAGCAGGTACTGGCTGAACAGTTTACCCTCCATTAGCTAGCAACTTAGCTCATGCTGGACCATCTGTTGACCTAGCTATCTTTTCCCTACACCTAGCCGGTGTATCATCAATCTTAGCCTCAATTAATTTCATTACAACTATTATTAACATGAAACCTCCAGCCATCTCTCAATATCAAACACCATTATTTGTTTGATCCATTCTTGTAACTACTATCCTACTTCTCCTCTCACTTCCAGTTCTCGCAGCAGGAATTACAATATTACTCACAGATCGTAACCTTAATACTACATTCTTTGATCCTGCAGGGGGAGGAGATCCAATCCTTTATCAACACTTA
>EWHHS063-06|Sphyrna_lewini|COI-5P|FJ519424
CCTTTACCTAATTTTTGGTGCATGAGCAGGAATAATTGGAACAGCCCTAAGTCTTTTAATTCGAGCTGAACTTGGACAACCAGGCTCTCTTTTAGGAGATGATCAGATTTATAATGTAATTGTAACTGCCCACGCTTTCGTAATAATCTTTTTCATAGTTATACCAATTATAATTGGTGGTTTTGGGAATTGGCTCGTGCCTTTAATAATTGGTGCGCCAGATATGGCCTTCCCACGAATAAACAACATAAGCTTTTGACTTCTTCCACCATCATTCCTTCTCCTCTTAGCTTCCGCTGGGGTAGAAGCTGGAGCAGGTACTGGCTGAACAGTTTACCCTCCATTAGCTAGCAACTTAGCTCATGCTGGACCATCTGTTGACCTAGCTATCTTTTCCCTACACCTAGCCGGTGTATCATCAATCTTAGCCTCAATTAATTTCATTACAACTATTATTAACATAAAACCTCCAGCCATCTCTCAATATCAAACACCATTATTTGTTTGATCCATTCTTGTAACTACTATCCTACTTCTCCTCTCACTTCCAGTTCTCGCAGCAGGAATTACAATATTACTCACAGATCGTAACCTTAATACTACATTCTTTGATCCTGCAGGGGGAGGAGATCCAATCCTTTATCAACACTTA
>EWHHS064-06|Sphyrna_lewini|COI-5P|FJ519423
CCTTTACCTAATTTTTGGTGCATGAGCAGGAATAATTGGAACAGCCCTAAGTCTTTTAATTCGAGCTGAACTTGGACAACCAGGCTCTCTTTTAGGAGATGATCAGATTTATAATGTAATTGTAACTGCCCACGCTTTCGTAATAATCTTTTTCATAGTTATACCAATTATAATTGGTGGTTTTGGGAATTGGCTCGTGCCTTTAATAATTGGTGCGCCAGATATGGCCTTCCCACGAATAAACAACATAAGCTTTTGGCTTCTTCCACCATCATTCCTTCTCCTCTTAGCTTCCGCTGGGGTAGAAGCTGGAGCAGGTACTGGCTGAACAGTTTACCCTCCATTAGCTAGCAACTTAGCTCATGCTGGACCATCTGTTGACCTAGCTATCTTTTCCCTACACCTAGCCGGTGTATCATCAATCTTAGCCTCAATTAATTTCATTACAACTATTATTAACATGAAACCTCCAGCCATCTCTCAATATCAAACACCATTATTTGTTTGATCCATTCTTGTAACTACTATCCTACTTCTCCTCTCACTTCCAGTTCTCGCAGCAGGAATTACAATATTACTCACAGATCGTAACCTTAATACTACATTCTTTGATCCTGCAGGGGGAGGAGATCCAATCCTTTATCAACACTTA
>EWHHS065-06|Sphyrna_lewini|COI-5P|FJ519422
CCTTTACCTAATTTTTGGTGCATGAGCAGGAATAATTGGAACAGCCCTAAGTCTTTTAATTCGAGCTGAACTTGGACAACCAGGCTCTCTTTTAGGAGATGATCAGATTTATAATGTAATTGTAACTGCCCACGCTTTCGTAATAATCTTTTTCATAGTTATACCAATTATAATTGGTGGTTTTGGGAATTGGCTCGTGCCTTTAATAATTGGTGCGCCAGATATGGCCTTCCCACGAATAAACAACATAAGCTTTTGGCTTCTTCCACCATCATTCCTTCTCCTCTTAGCTTCCGCTGGGGTAGAAGCTGGAGCAGGTACTGGCTGAACAGTTTACCCTCCATTAGCTAGCAACTTAGCTCATGCTGGACCATCTGTTGACCTAGCTATCTTTTCCCTACACCTAGCCGGTGTATCATCAATCTTAGCCTCAATTAATTTCATTACAACTATTATTAACATGAAACCTCCAGCCATCTCTCAATATCAAACACCATTATTTGTTTGATCCATTCTTGTAACTACTATCCTACTTCTCCTCTCACTTCCAGTTCTCGCAGCAGGAATTACAATATTACTCACAGATCGTAACCTTAATACTACATTCTTTGATCCTGCAGGGGGAGGAGATCCAATCCTTTATCAACACTTA
>EWHHS066-06|Sphyrna_lewini|COI-5P|FJ519421
CCTTTACCTAATTTTTGGTGCATGAGCAGGAATAATTGGAACAGCCCTAAGTCTTTTAATTCGAGCTGAACTTGGACAACCAGGCTCTCTTTTAGGAGATGATCAGATTTATAATGTAATTGTAACTGCCCACGCTTTCGTAATAATCTTTTTCATAGTTATACCAATTATAATTGGTGGTTTTGGGAATTGGCTCGTGCCTTTAATAATTGGTGCGCCAGATATGGCCTTCCCACGAATAAACAACATAAGCTTTTGGCTTCTTCCACCATCATTCCTTCTCCTCTTAGCTTCCGCTGGGGTAGAAGCTGGAGCAGGTACTGGCTGAACAGTTTACCCTCCATTAGCTAGCAACTTAGCTCATGCTGGACCATCTGTTGACCTAGCTATCTTTTCCCTACACCTAGCCGGTGTATCATCAATCTTAGCCTCAATTAATTTCATTACAACTATTATTAACATGAAACCTCCAGCCATCTCTCAATATCAAACACCATTATTTGTTTGATCCATTCTTGTAACTACTATCCTACTTCTCCTCTCACTTCCAGTTCTCGCAGCAGGAATTACAATATTACTCACAGATCGTAACCTTAATACTACATTCTTTGATCCTGCAGGGGGAGGAGATCCAATCCTTTATCAACACTTA
>EWHHS067-06|Sphyrna_lewini|COI-5P|FJ519420
CCTTTACCTAATTTTTGGTGCATGAGCAGGAATAATTGGAACAGCCCTAAGTCTTTTAATTCGAGCTGAACTTGGACAACCAGGCTCTCTTTTAGGAGATGATCAGATTTATAATGTAATTGTAACTGCCCACGCTTTCGTAATAATCTTTTTCATAGTTATACCAATTATAATTGGTGGTTTTGGGAATTGGCTCGTGCCTTTAATAATTGGTGCGCCAGATATGGCCTTCCCACGAATAAACAACATAAGCTTTTGACTTCTTCCACCATCATTCCTTCTCCTCTTAGCTTCCGCTGGGGTAGAAGCTGGAGCAGGTACTGGCTGAACAGTTTACCCTCCATTAGCTAGCAACTTAGCTCATGCTGGACCATCTGTTGACCTAGCTATCTTTTCCCTACACCTAGCCGGTGTATCATCAATCTTAGCCTCAATTAATTTCATTACAACTATTATTAACATAAAACCTCCAGCCATCTCTCAATATCAAACACCATTATTTGTTTGATCCATTCTTGTAACTACTATCCTACTTCTCCTCTCACTTCCAGTTCTCGCAGCAGGAATTACAATATTACTCACAGATCGTAACCTTAATACTACATTCTTTGATCCTGCAGGGGGAGGAGATCCAATCCTTTATCAACACTTA
>EWHHS069-06|Sphyrna_lewini|COI-5P|FJ519419
CCTTTACCTAATTTTTGGTGCATGAGCAGGAATAATTGGAACAGCCCTAAGTCTTTTAATTCGAGCTGAACTTGGACAACCAGGCTCTCTTTTAGGAGATGATCAGATTTATAATGTAATTGTAACTGCCCACGCTTTCGTAATAATCTTTTTCATAGTTATACCAATTATAATTGGTGGTTTTGGGAATTGGCTCGTGCCTTTAATAATTGGTGCGCCAGATATGGCCTTCCCACGAATAAACAACATAAGCTTTTGACTTCTTCCACCATCATTCCTTCTCCTCTTAGCTTCCGCTGGGGTAGAAGCTGGAGCAGGTACTGGCTGAACAGTTTACCCTCCATTAGCTAGCAACTTAGCTCATGCTGGACCATCTGTTGACCTAGCTATCTTTTCCCTACACCTAGCCGGTGTATCATCAATCTTAGCCTCAATTAATTTCATTACAACTATTATTAACATGAAACCTCCAGCCATCTCTCAATATCAAACACCATTATTTGTTTGATCCATTCTTGTAACTACTATCCTACTTCTCCTCTCACTTCCAGTTCTCGCAGCAGGAATTACAATATTACTCACAGATCGTAACCTTAATACTACATTCTTTGATCCTGCAGGGGGAGGAGATCCAATCCTTTATCAACACTTA
>EWHHS083-06|Sphyrna_lewini|COI-5P|FJ519405
CCTTTACCTAATTTTTGGTGCATGAGCAGGAATAATTGGAACAGCCCTAAGTCTTTTAATTCGAGCTGAACTTGGACAACCAGGCTCTCTTTTAGGAGATGATCAGATTTATAATGTAATTGTAACTGCCCACGCTTTCGTAATAATCTTTTTCATAGTTATACCAATTATAATTGGTGGTTTTGGGAATTGGCTCGTGCCTTTAATAATTGGTGCGCCAGATATGGCCTTCCCACGAATAAACAACATAAGCTTTTGACTTCTTCCACCATCATTCCTTCTCCTCTTAGCTTCCGCTGGGGTAGAAGCTGGAGCAGGTACTGGCTGAACAGTTTACCCTCCATTAGCTAGCAACTTAGCTCATGCTGGACCATCTGTTGACCTAGCTATCTTTTCCCTACACCTAGCCGGTGTATCATCAATCTTAGCCTCAATTAATTTCATTACAACTATTATTAACATGAAACCTCCAGCCATCTCTCAATATCAAACACCATTATTTGTTTGATCCATTCTTGTAACTACTATCCTACTTCTCCTCTCACTTCCAGTTCTCGCAGCAGGAATTACAATATTACTCACAGATCGTAACCTTAATACTACATTCTTTGATCCTGCAGGGGGAGGAGATCCAATCCTTTATCAACACTTA
>EWHHS084-06|Sphyrna_lewini|COI-5P|FJ519404
CCTTTACCTAATTTTTGGTGCATGAGCAGGAATAATTGGAACAGCCCTAAGTCTTTTAATTCGAGCTGAACTTGGACAACCAGGCTCTCTTTTAGGAGATGATCAGATTTATAATGTAATTGTAACTGCCCACGCTTTCGTAATAATCTTTTTCATAGTTATACCAATTATAATTGGTGGTTTTGGGAATTGGCTCGTGCCTTTAATAATTGGTGCGCCAGATATGGCCTTCCCACGAATAAACAACATAAGCTTTTGACTTCTTCCACCATCATTCCTTCTCCTCTTAGCTTCCGCTGGGGTAGAAGCTGGAGCAGGTACTGGCTGAACAGTTTACCCTCCATTAGCTAGCAACTTAGCTCATGCTGGACCATCTGTTGACCTAGCTATCTTTTCCCTACACCTAGCCGGTGTATCATCAATCTTAGCCTCAATTAATTTCATTACAACTATTATTAACATGAAACCTCCAGCCATCTCTCAATATCAAACACCATTATTTGTTTGATCCATTCTTGTAACTACTATCCTACTTCTCCTCTCACTTCCAGTTCTCGCAGCAGGAATTACAATATTACTCACAGATCGTAACCTTAATACTACATTCTTTGATCCTGCAGGGGGAGGAGATCCAATCCTTTATCAACACTTA
>EWHHS085-06|Sphyrna_lewini|COI-5P|FJ519403
CCTTTACCTAATTTTTGGTGCATGAGCAGGAATAATTGGAACAGCCCTAAGTCTTTTAATTCGAGCTGAACTTGGACAACCAGGCTCTCTTTTAGGAGATGATCAGATTTATAATGTAATTGTAACTGCCCACGCTTTCGTAATAATCTTTTTCATAGTTATACCAATTATAATTGGTGGTTTTGGGAATTGGCTCGTGCCTTTAATAATTGGTGCGCCAGATATGGCCTTCCCACGAATAAACAACATAAGCTTTTGACTTCTTCCACCATCATTCCTTCTCCTCTTAGCTTCCGCTGGGGTAGAAGCTGGAGCAGGTACTGGCTGAACAGTTTACCCTCCATTAGCTAGCAACTTAGCTCATGCTGGACCATCTGTTGACCTAGCTATCTTTTCCCTACACCTAGCCGGTGTATCATCAATCTTAGCCTCAATTAATTTCATTACAACTATTATTAACATGAAACCTCCAGCCATCTCTCAATATCAAACACCATTATTTGTTTGATCCATTCTTGTAACTACTATCCTACTTCTCCTCTCACTTCCAGTTCTCGCAGCAGGAATTACAATATTACTCACAGATCGTAACCTTAATACTACATTCTTTGATCCTGCAGGGGGAGGAGATCCAATCCTTTATCAACACTTA
>EWHHS099-06|Sphyrna_lewini|COI-5P|FJ519400
CCTTTACCTAATTTTTGGTGCATGAGCAGGAATAATTGGAACAGCCCTAAGTCTTTTAATTCGAGCTGAACTTGGACAACCAGGCTCTCTTTTAGGAGATGATCAGATTTATAATGTAATTGTAACTGCCCACGCTTTCGTAATAATCTTTTTCATAGTTATACCAATTATAATTGGTGGTTTTGGGAATTGGCTCGTGCCTTTAATAATTGGTGCGCCAGATATGGCCTTCCCACGAATAAACAACATAAGCTTTTGACTTCTTCCACCATCATTCCTTCTCCTCTTAGCTTCCGCTGGGGTAGAAGCTGGAGCAGGTACTGGCTGAACAGTTTACCCTCCATTAGCTAGCAACTTAGCTCATGCTGGACCATCTGTTGACCTAGCTATCTTTTCCCTACACCTAGCCGGTGTATCATCAATCTTAGCCTCAATTAATTTCATTACAACTATTATTAACATGAAACCTCCAGCCATCTCTCAATATCAAACACCATTATTTGTTTGATCCATTCTTGTAACTACTATCCTACTTCTCCTCTCACTTCCAGTTCTCGCAGCAGGAATTACAATATTACTCACAGATCGTAACCTTAATACTACATTCTTTGATCCTGCAGGGGGAGGAGATCCAATCCTTTATCAACACTTA
>EWHHS100-06|Sphyrna_lewini|COI-5P|FJ519399
CCTTTACCTAATTTTTGGTGCATGAGCAGGAATAATTGGAACAGCCCTAAGTCTTTTAATTCGAGCTGAACTTGGACAACCAGGCTCTCTTTTAGGAGATGATCAGATTTATAATGTAATTGTAACTGCCCACGCTTTCGTAATAATCTTTTTCATAGTTATACCAATTATAATTGGTGGTTTTGGGAATTGGCTCGTGCCTTTAATAATTGGTGCGCCAGATATGGCCTTCCCACGAATAAACAACATAAGCTTTTGACTTCTTCCACCATCATTCCTTCTCCTCTTAGCTTCCGCTGGGGTAGAAGCTGGAGCAGGTACTGGCTGAACAGTTTACCCTCCATTAGCTAGCAACTTAGCTCATGCTGGACCATCTGTTGACCTAGCTATCTTTTCCCTACACCTAGCCGGTGTATCATCAATCTTAGCCTCAATTAATTTCATTACAACTATTATTAACATGAAACCTCCAGCCATCTCTCAATATCAAACACCATTATTTGTTTGATCCATTCTTGTAACTACTATCCTACTTCTCCTCTCACTTCCAGTTCTCGCAGCAGGAATTACAATATTACTCACAGATCGTAACCTTAATACTACATTCTTTGATCCTGCAGGGGGAGGAGATCCAATCCTTTATCAACACTTA
>EWHHS101-06|Sphyrna_lewini|COI-5P|FJ519398
CCTTTACCTAATTTTTGGTGCATGAGCAGGAATAATTGGAACAGCCCTAAGTCTTTTAATTCGAGCTGAACTTGGACAACCAGGCTCTCTTTTAGGAGATGATCAGATTTATAATGTAATTGTAACTGCCCACGCTTTCGTAATAATCTTTTTCATAGTTATACCAATTATAATTGGTGGTTTTGGGAATTGGCTCGTGCCTTTAATAATTGGTGCGCCAGATATGGCCTTCCCACGAATAAACAACATAAGCTTTTGACTTCTTCCACCATCATTCCTTCTCCTCTTAGCTTCCGCTGGGGTAGAAGCTGGAGCAGGTACTGGCTGAACAGTTTACCCTCCATTAGCTAGCAACTTAGCTCATGCTGGACCATCTGTTGACCTAGCTATCTTTTCCCTACACCTAGCCGGTGTATCATCAATCTTAGCCTCAATTAATTTCATTACAACTATTATTAACATGAAACCTCCAGCCATCTCTCAATATCAAACACCATTATTTGTTTGATCCATTCTTGTAACTACTATCCTACTTCTCCTCTCACTTCCAGTTCTCGCAGCAGGAATTACAATATTACTCACAGATCGTAACCTTAATACTACATTCTTTGATCCTGCAGGGGGAGGAGATCCAATCCTTTATCAACACTTA
>EWHHS103-06|Sphyrna_lewini|COI-5P|FJ519397
CCTTTACCTAATTTTTGGTGCATGAGCAGGAATAATTGGAACAGCCCTAAGTCTTTTAATTCGAGCTGAACTTGGACAACCAGGCTCTCTTTTAGGAGATGATCAGATTTATAATGTAATTGTAACTGCCCACGCTTTCGTAATAATCTTTTTCATAGTTATACCAATTATAATTGGTGGTTTTGGGAATTGGCTCGTGCCTTTAATAATTGGTGCGCCAGATATGGCCTTCCCACGAATAAACAACATAAGCTTTTGACTTCTTCCACCATCATTCCTTCTCCTCTTAGCTTCCGCTGGGGTAGAAGCTGGAGCAGGTACTGGCTGAACAGTTTACCCTCCATTAGCTAGCAACTTAGCTCATGCTGGACCATCTGTTGACCTAGCTATCTTTTCCCTACACCTAGCCGGTGTATCATCAATCTTAGCCTCAATTAATTTCATTACAACTATTATTAACATGAAACCTCCAGCCATCTCTCAATATCAAACACCATTATTTGTTTGATCCATTCTTGTAACTACTATCCTACTTCTCCTCTCACTTCCAGTTCTCGCAGCAGGAATTACAATATTACTCACAGATCGTAACCTTAATACTACATTCTTTGATCCTGCAGGGGGAGGAGATCCAATCCTTTATCAACACTTA
>EWHHS104-06|Sphyrna_lewini|COI-5P|FJ519396
CCTTTACCTAATTTTTGGTGCATGAGCAGGAATAATTGGAACAGCCCTAAGTCTTTTAATTCGAGCTGAACTTGGACAACCAGGCTCTCTTTTAGGAGATGATCAGATTTATAATGTAATTGTAACTGCCCACGCTTTCGTAATAATCTTTTTCATAGTTATACCAATTATAATTGGTGGTTTTGGGAATTGGCTCGTGCCTTTAATAATTGGTGCGCCAGATATGGCCTTCCCACGAATAAACAACATAAGCTTTTGACTTCTTCCACCATCATTCCTTCTCCTCTTAGCTTCCGCTGGGGTAGAAGCTGGAGCAGGTACTGGCTGAACAGTTTACCCTCCATTAGCTAGCAACTTAGCTCATGCTGGACCATCTGTTGACCTAGCTATCTTTTCCCTACACCTAGCCGGTGTATCATCAATCTTAGCCTCAATTAATTTCATTACAACTATTATTAACATGAAACCTCCAGCCATCTCTCAATATCAAACACCATTATTTGTTTGATCCATTCTTGTAACTACTATCCTACTTCTCCTCTCACTTCCAGTTCTCGCAGCAGGAATTACAATATTACTCACAGATCGTAACCTTAATACTACATTCTTTGATCCTGCAGGGGGAGGAGATCCAATCCTTTATCAACACTTA
>EWHHS105-06|Sphyrna_lewini|COI-5P|FJ519395
CCTTTACCTAATTTTTGGTGCATGAGCAGGAATAATTGGAACAGCCCTAAGTCTTTTAATTCGAGCTGAACTTGGACAACCAGGATCTCTTTTAGGAGATGATCAGATTTATAATGTAATTGTAACTGCCCACGCTTTCGTAATAATCTTTTTCATAGTTATGCCAATTATAATTGGTGGTTTCGGGAACTGACTAGTTCCTTTAATAATTGGTGCGCCAGACATGGCCTTCCCACGAATAAATAACATAAGCTTCTGACTTCTTCCACCTTCATTCCTTCTCCTCCTAGCTTCCGCTGGGGTAGAAGCTGGAGCAGGTACTGGCTGAACAGTTTATCCTCCATTAGCTAGCAACTTAGCTCATGCTGGACCATCTGTTGACTTAGCTATCTTCTCTCTACACCTAGCCGGTGTATCATCAATTTTAGCCTCAATTAATTTCATTACAACTATTATTAACATAAAACCTCCAGCCATTTCTCAATATCAAACACCATTATTCGTTTGATCTATCCTTGTAACTACTATCCTACTTCTCCTCTCACTTCCAGTTCTTGCAGCCGGAATTACAATATTACTCACAGATCGCAACCTTAATACCACATTCTTTGATCCTGCAGGAGGAGGAGATCCAATCCTTTACCAACACTTA
>EWHHS106-06|Sphyrna_lewini|COI-5P|FJ519394
CCTTTACCTAATTTTTGGTGCATGAGCAGGAATAATTGGAACAGCCCTAAGTCTTTTAATTCGAGCTGAACTTGGACAACCAGGATCTCTTTTAGGAGATGATCAGATTTATAATGTAATTGTAACTGCCCACGCTTTCGTAATAATCTTTTTCATAGTTATGCCAATTATAATTGGTGGTTTCGGGAACTGACTAGTTCCTTTAATAATTGGTGCGCCAGACATGGCCTTCCCACGAATAAATAACATAAGCTTCTGACTTCTTCCACCTTCATTCCTTCTCCTCCTAGCTTCCGCTGGGGTAGAAGCTGGAGCAGGTACTGGCTGAACAGTTTATCCTCCATTAGCTAGCAACTTAGCTCATGCTGGACCATCTGTTGACTTAGCTATCTTCTCTCTACACCTAGCCGGTGTATCATCAATTTTAGCCTCAATTAATTTCATTACAACTATTATTAACATAAAACCTCCAGCCATTTCTCAATATCAAACACCATTATTCGTTTGATCTATCCTTGTAACTACTATCCTACTTCTCCTCTCACTTCCAGTTCTTGCAGCCGGAATTACAATATTACTCACAGATCGCAACCTTAATACCACATTCTTTGATCCTGCAGGAGGAGGAGATCCAATCCTTTACCAACACTTA
>EWHHS107-06|Sphyrna_lewini|COI-5P|FJ519393
CCTTTACCTAATTTTTGGTGCATGAGCAGGAATAATTGGAACAGCCCTAAGTCTTTTAATTCGAGCTGAACTTGGACAACCAGGATCTCTTTTAGGAGATGATCAGATTTATAATGTAATTGTAACTGCCCACGCTTTCGTAATAATCTTTTTCATAGTTATGCCAATTATAATTGGTGGTTTCGGGAACTGACTAGTTCCTTTAATAATTGGTGCGCCAGACATGGCCTTCCCACGAATAAATAACATAAGCTTCTGACTTCTTCCACCTTCATTCCTTCTCCTCCTAGCTTCCGCTGGGGTAGAAGCTGGAGCAGGTACTGGCTGAACAGTTTATCCTCCATTAGCTAGCAACTTAGCTCATGCTGGACCATCTGTTGACTTAGCTATCTTCTCTCTACACCTAGCCGGTGTATCATCAATTTTAGCCTCAATTAATTTCATTACAACTATTATTAACATAAAACCTCCAGCCATTTCTCAATATCAAACACCATTATTCGTTTGATCTATCCTTGTAACTACTATCCTACTTCTCCTCTCACTTCCAGTTCTTGCAGCCGGAATTACAATATTACTCACAGATCGCAACCTTAATACCACATTCTTTGATCCTGCAGGAGGAGGAGATCCAATCCTTTACCAACACTTA
>EWHHS169-07|Sphyrna_lewini|COI-5P|FJ519389
CCTTTACCTAATTTTTGGTGCATGAGCAGGAATAATTGGAACAGCCCTAAGTCTTTTAATTCGAGCTGAACTTGGACAACCAGGCTCTCTTTTAGGAGATGATCAGATTTATAATGTAATTGTAACTGCCCACGCTTTCGTAATAATCTTTTTCATAGTTATACCAATTATAATTGGTGGTTTTGGGAATTGGCTCGTGCCTTTAATAATTGGTGCGCCAGATATGGCCTTCCCACGAATAAACAACATAAGCTTTTGGCTTCTTCCACCATCATTCCTTCTCCTCTTAGCTTCCGCTGGGGTAGAAGCTGGAGCAGGTACTGGCTGAACAGTTTACCCTCCATTAGCTAGCAACTTAGCTCATGCTGGACCATCTGTTGACCTAGCTATCTTTTCCCTACACCTAGCCGGTGTATCATCAATCTTAGCCTCAATTAATTTCATTACAACTATTATTAACATGAAACCTCCAGCCATCTCTCAATATCAAACACCATTATTTGTTTGATCCATTCTTGTAACTACTATCCTACTTCTCCTCTCACTTCCAGTTCTCGCAGCAGGAATTACAATATTACTCACAGATCGTAACCTTAATACTACATTCTTTGATCCTGCAGGGGGAGGAGATCCAATCCTTTATCAACACTTA
>EWHHS171-07|Sphyrna_lewini|COI-5P|FJ519388
CCTTTACCTAATTTTTGGTGCATGAGCAGGAATAATTGGAACAGCCCTAAGTCTTTTAATTCGAGCTGAACTTGGACAACCAGGCTCTCTTTTAGGAGATGATCAGATTTATAATGTAATTGTAACTGCCCACGCTTTCGTAATAATCTTTTTCATAGTTATACCAATTATAATTGGTGGTTTTGGGAATTGGCTCGTGCCTTTAATAATTGGTGCGCCAGATATGGCCTTCCCACGAATAAACAACATAAGCTTTTGGCTTCTTCCACCATCATTCCTTCTCCTCTTAGCTTCCGCTGGGGTAGAAGCTGGAGCAGGTACTGGCTGAACAGTTTACCCTCCATTAGCTAGCAACTTAGCTCATGCTGGACCATCTGTTGACCTAGCTATCTTTTCCCTACACCTAGCCGGTGTATCATCAATCTTAGCCTCAATTAATTTCATTACAACTATTATTAACATGAAACCTCCAGCCATCTCTCAATATCAAACACCATTATTTGTTTGATCCATTCTTGTAACTACTATCCTACTTCTCCTCTCACTTCCAGTTCTCGCAGCAGGAATTACAATATTACTCACAGATCGTAACCTTAATACTACATTCTTTGATCCTGCAGGGGGAGGAGATCCAATCCTTTATCAACACTTA
>EWHHS172-07|Sphyrna_lewini|COI-5P|FJ519387
CCTTTACCTAATTTTTGGTGCATGAGCAGGAATAATTGGAACAGCCCTAAGTCTTTTAATTCGAGCTGAACTTGGACAACCAGGCTCTCTTTTAGGAGATGATCAGATTTATAATGTAATTGTAACTGCCCACGCTTTCGTAATAATCTTTTTCATAGTTATACCAATTATAATTGGTGGTTTTGGGAATTGGCTCGTGCCTTTAATAATTGGTGCGCCAGATATGGCCTTCCCACGAATAAACAACATAAGCTTTTGGCTTCTTCCACCATCATTCCTTCTCCTCTTAGCTTCCGCTGGGGTAGAAGCTGGAGCAGGTACTGGCTGAACAGTTTACCCTCCATTAGCTAGCAACTTAGCTCATGCTGGACCATCTGTTGACCTAGCTATCTTTTCCCTACACCTAGCCGGTGTATCATCAATCTTAGCCTCAATTAATTTCATTACAACTATTATTAACATGAAACCTCCAGCCATCTCTCAATATCAAACACCATTATTTGTTTGATCCATTCTTGTAACTACTATCCTACTTCTCCTCTCACTTCCAGTTCTCGCAGCAGGAATTACAATATTACTCACAGATCGTAACCTTAATACTACATTCTTTGATCCTGCAGGGGGAGGAGATCCAATCCTTTATCAACACTTA
>EWHHS173-07|Sphyrna_lewini|COI-5P|FJ519386
CCTTTACCTAATTTTTGGTGCATGAGCAGGAATAATTGGAACAGCCCTAAGTCTTTTAATTCGAGCTGAACTTGGACAACCAGGCTCTCTTTTAGGAGATGATCAGATTTATAATGTAATTGTAACTGCCCACGCTTTCGTAATAATCTTTTTCATAGTTATACCAATTATAATTGGTGGTTTTGGGAATTGGCTCGTGCCTTTAATAATTGGTGCGCCAGATATGGCCTTCCCACGAATAAACAACATAAGCTTTTGGCTTCTTCCACCATCATTCCTTCTCCTCTTAGCTTCCGCTGGGGTAGAAGCTGGAGCAGGTACTGGCTGAACAGTTTACCCTCCATTAGCTAGCAACTTAGCTCATGCTGGACCATCTGTTGACCTAGCTATCTTTTCCCTACACCTAGCCGGTGTATCATCAATCTTAGCCTCAATTAATTTCATTACAACTATTATTAACATGAAACCTCCAGCCATCTCTCAATATCAAACACCATTATTTGTTTGATCCATTCTTGTAACTACTATCCTACTTCTCCTCTCACTTCCAGTTCTCGCAGCAGGAATTACAATATTACTCACAGATCGTAACCTTAATACTACATTCTTTGATCCTGCAGGGGGAGGAGATCCAATCCTTTATCAACACTTA
>EWHHS174-07|Sphyrna_lewini|COI-5P|FJ519385
CCTTTACCTAATTTTTGGTGCATGAGCAGGAATAATTGGAACAGCCCTAAGTCTTTTAATTCGAGCTGAACTTGGACAACCAGGCTCTCTTTTAGGAGATGATCAGATTTATAATGTAATTGTAACTGCCCACGCTTTCGTAATAATCTTTTTCATAGTTATACCAATTATAATTGGTGGTTTTGGGAATTGGCTCGTGCCTTTAATAATTGGTGCGCCAGATATGGCCTTCCCACGAATAAACAACATAAGCTTTTGGCTTCTTCCACCATCATTCCTTCTCCTCTTAGCTTCCGCTGGGGTAGAAGCTGGAGCAGGTACTGGCTGAACAGTTTACCCTCCATTAGCTAGCAACTTAGCTCATGCTGGACCATCTGTTGACCTAGCTATCTTTTCCCTACACCTAGCCGGTGTATCATCAATCTTAGCCTCAATTAATTTCATTACAACTATTATTAACATGAAACCTCCAGCCATCTCTCAATATCAAACACCATTATTTGTTTGATCCATTCTTGTAACTACTATCCTACTTCTCCTCTCACTTCCAGTTCTCGCAGCAGGAATTACAATATTACTCACAGATCGTAACCTTAATACTACATTCTTTGATCCTGCAGGGGGAGGAGATCCAATCCTTTATCAACACTTA
>EWHHS175-07|Sphyrna_lewini|COI-5P|FJ519384
CCTTTACCTAATTTTTGGTGCATGAGCAGGAATAATTGGAACAGCCCTAAGTCTTTTAATTCGAGCTGAACTTGGACAACCAGGCTCTCTTTTAGGAGATGATCAGATTTATAATGTAATTGTAACTGCCCACGCTTTCGTAATAATCTTTTTCATAGTTATACCAATTATAATTGGTGGTTTTGGGAATTGGCTCGTGCCTTTAATAATTGGTGCGCCAGATATGGCCTTCCCACGAATAAACAACATAAGCTTTTGGCTTCTTCCACCATCATTCCTTCTCCTCTTAGCTTCCGCTGGGGTAGAAGCTGGAGCAGGTACTGGCTGAACAGTTTACCCTCCATTAGCTAGCAACTTAGCTCATGCTGGACCATCTGTTGACCTAGCTATCTTTTCCCTACACCTAGCCGGTGTATCATCAATCTTAGCCTCAATTAATTTCATTACAACTATTATTAACATGAAACCTCCAGCCATCTCTCAATATCAAACACCATTATTTGTTTGATCCATTCTTGTAACTACTATCCTACTTCTCCTCTCACTTCCAGTTCTCGCAGCAGGAATTACAATATTACTCACAGATCGTAACCTTAATACTACATTCTTTGATCCTGCAGGGGGAGGAGATCCAATCCTTTATCAACACTTA
>EWHHS176-07|Sphyrna_lewini|COI-5P|FJ519383
CCTTTACCTAATTTTTGGTGCATGAGCAGGAATAATTGGAACAGCCCTAAGTCTTTTAATTCGAGCTGAACTTGGACAACCAGGCTCTCTTTTAGGAGATGATCAGATTTATAATGTAATTGTAACTGCCCACGCTTTCGTAATAATCTTTTTCATAGTTATACCAATTATAATTGGTGGTTTTGGGAATTGGCTCGTGCCTTTAATAATTGGTGCGCCAGATATGGCCTTCCCACGAATAAACAACATAAGCTTTTGGCTTCTTCCACCATCATTCCTTCTCCTCTTAGCTTCCGCTGGGGTAGAAGCTGGAGCAGGTACTGGCTGAACAGTTTACCCTCCATTAGCTAGCAACTTAGCTCATGCTGGACCATCTGTTGACCTAGCTATCTTTTCCCTACACCTAGCCGGTGTATCATCAATCTTAGCCTCAATTAATTTCATTACAACTATTATTAACATGAAACCTCCAGCCATCTCTCAATATCAAACACCATTATTTGTTTGATCCATTCTTGTAACTACTATCCTACTTCTCCTCTCACTTCCAGTTCTCGCAGCAGGAATTACAATATTACTCACAGATCGTAACCTTAATACTACATTCTTTGATCCTGCAGGGGGAGGAGATCCAATCCTTTATCAACACTTA
>EWHHS177-07|Sphyrna_lewini|COI-5P|FJ519382
CCTTTACCTAATTTTTGGTGCATGAGCAGGAATAATTGGAACAGCCCTAAGTCTTTTAATTCGAGCTGAACTTGGACAACCAGGCTCTCTTTTAGGAGATGATCAGATTTATAATGTAATTGTAACTGCCCACGCTTTCGTAATAATCTTTTTCATAGTTATACCAATTATAATTGGTGGTTTTGGGAATTGGCTCGTGCCTTTAATAATTGGTGCGCCAGATATGGCCTTCCCACGAATAAACAACATAAGCTTTTGGCTTCTTCCACCATCATTCCTTCTCCTCTTAGCTTCCGCTGGGGTAGAAGCTGGAGCAGGTACTGGCTGAACAGTTTACCCTCCATTAGCTAGCAACTTAGCTCATGCTGGACCATCTGTTGACCTAGCTATCTTTTCCCTACACCTAGCCGGTGTATCATCAATCTTAGCCTCAATTAATTTCATTACAACTATTATTAACATGAAACCTCCAGCCATCTCTCAATATCAAACACCATTATTTGTTTGATCCATTCTTGTAACTACTATCCTACTTCTCCTCTCACTTCCAGTTCTCGCAGCAGGAATTACAATATTACTCACAGATCGTAACCTTAATACTACATTCTTTGATCCTGCAGGGGGAGGAGATCCAATCCTTTATCAACACTTA
>EWHHS178-07|Sphyrna_lewini|COI-5P|FJ519381
CCTTTACCTAATTTTTGGTGCATGAGCAGGAATAATTGGAACAGCCCTAAGTCTTTTAATTCGAGCTGAACTTGGACAACCAGGCTCTCTTTTAGGAGATGATCAGATTTATAATGTAATTGTAACTGCCCACGCTTTCGTAATAATCTTTTTCATAGTTATACCAATTATAATTGGTGGTTTTGGGAATTGGCTCGTGCCTTTAATAATTGGTGCGCCAGATATGGCCTTCCCACGAATAAACAACATAAGCTTTTGGCTTCTTCCACCATCATTCCTTCTCCTCTTAGCTTCCGCTGGGGTAGAAGCTGGAGCAGGTACTGGCTGAACAGTTTACCCTCCATTAGCTAGCAACTTAGCTCATGCTGGACCATCTGTTGACCTAGCTATCTTTTCCCTACACCTAGCCGGTGTATCATCAATCTTAGCCTCAATTAATTTCATTACAACTATTATTAACATGAAACCTCCAGCCATCTCTCAATATCAAACACCATTATTTGTTTGATCCATTCTTGTAACTACTATCCTACTTCTCCTCTCACTTCCAGTTCTCGCAGCAGGAATTACAATATTACTCACAGATCGTAACCTTAATACTACATTCTTTGATCCTGCAGGGGGAGGAGATCCAATCCTTTATCAACACTTA
>EWHHS179-07|Sphyrna_lewini|COI-5P|FJ519380
CCTTTACCTAATTTTTGGTGCATGAGCAGGAATAATTGGAACAGCCCTAAGTCTTTTAATTCGAGCTGAACTTGGACAACCAGGCTCTCTTTTAGGAGATGATCAGATTTATAATGTAATTGTAACTGCCCACGCTTTCGTAATAATCTTTTTCATAGTTATACCAATTATAATTGGTGGTTTTGGGAATTGGCTCGTGCCTTTAATAATTGGTGCGCCAGATATGGCCTTCCCACGAATAAACAACATAAGCTTTTGGCTTCTTCCACCATCATTCCTTCTCCTCTTAGCTTCCGCTGGGGTAGAAGCTGGAGCAGGTACTGGCTGAACAGTTTACCCTCCATTAGCTAGCAACTTAGCTCATGCTGGACCATCTGTTGACCTAGCTATCTTTTCCCTACACCTAGCCGGTGTATCATCAATCTTAGCCTCAATTAATTTCATTACAACTATTATTAACATGAAACCTCCAGCCATCTCTCAATATCAAACACCATTATTTGTTTGATCCATTCTTGTAACTACTATCCTACTTCTCCTCTCACTTCCAGTTCTCGCAGCAGGAATTACAATATTACTCACAGATCGTAACCTTAATACTACATTCTTTGATCCTGCAGGGGGAGGAGATCCAATCCTTTATCAACACTTA
>EWHHS180-07|Sphyrna_lewini|COI-5P|FJ519379
CCTTTACCTAATTTTTGGTGCATGAGCAGGAATAATTGGAACAGCCCTAAGTCTTTTAATTCGAGCTGAACTTGGACAACCAGGCTCTCTTTTAGGAGATGATCAGATTTATAATGTAATTGTAACTGCCCACGCTTTCGTAATAATCTTTTTCATAGTTATACCAATTATAATTGGTGGTTTTGGGAATTGGCTCGTGCCTTTAATAATTGGTGCGCCAGATATGGCCTTCCCACGAATAAACAACATAAGCTTTTGGCTTCTTCCACCATCATTCCTTCTCCTCTTAGCTTCCGCTGGGGTAGAAGCTGGAGCAGGTACTGGCTGAACAGTTTACCCTCCATTAGCTAGCAACTTAGCTCATGCTGGACCATCTGTTGACCTAGCTATCTTTTCCCTACACCTAGCCGGTGTATCATCAATCTTAGCCTCAATTAATTTCATTACAACTATTATTAACATGAAACCTCCAGCCATCTCTCAATATCAAACACCATTATTTGTTTGATCCATTCTTGTAACTACTATCCTACTTCTCCTCTCACTTCCAGTTCTCGCAGCAGGAATTACAATATTACTCACAGATCGTAACCTTAATACTACATTCTTTGATCCTGCAGGGGGAGGAGATCCAATCCTTTATCAACACTTA
>EWHHS181-07|Sphyrna_lewini|COI-5P|FJ519378
CCTTTACCTAATTTTTGGTGCATGAGCAGGAATAATTGGAACAGCCCTAAGTCTTTTAATTCGAGCTGAACTTGGACAACCAGGCTCTCTTTTAGGAGATGATCAGATTTATAATGTAATTGTAACTGCCCACGCTTTCGTAATAATCTTTTTCATAGTTATACCAATTATAATTGGTGGTTTTGGGAATTGGCTCGTGCCTTTAATAATTGGTGCGCCAGATATGGCCTTCCCACGAATAAACAACATAAGCTTTTGGCTTCTTCCACCATCATTCCTTCTCCTCTTAGCTTCCGCTGGGGTAGAAGCTGGAGCAGGTACTGGCTGAACAGTTTACCCTCCATTAGCTAGCAACTTAGCTCATGCTGGACCATCTGTTGACCTAGCTATCTTTTCCCTACACCTAGCCGGTGTATCATCAATCTTAGCCTCAATTAATTTCATTACAACTATTATTAACATGAAACCTCCAGCCATCTCTCAATATCAAACACCATTATTTGTTTGATCCATTCTTGTAACTACTATCCTACTTCTCCTCTCACTTCCAGTTCTCGCAGCAGGAATTACAATATTACTCACAGATCGTAACCTTAATACTACATTCTTTGATCCTGCAGGGGGAGGAGATCCAATCCTTTATCAACACTTA
>EWHHS182-07|Sphyrna_lewini|COI-5P|FJ519377
CCTTTACCTAATTTTTGGTGCATGAGCAGGAATAATTGGAACAGCCCTAAGTCTTTTAATTCGAGCTGAACTTGGACAACCAGGCTCTCTTTTAGGAGATGATCAGATTTATAATGTAATTGTAACTGCCCACGCTTTCGTAATAATCTTTTTCATAGTTATACCAATTATAATTGGTGGTTTTGGGAATTGGCTCGTGCCTTTAATAATTGGTGCGCCAGATATGGCCTTCCCACGAATAAACAACATAAGCTTTTGGCTTCTTCCACCATCATTCCTTCTCCTCTTAGCTTCCGCTGGGGTAGAAGCTGGAGCAGGTACTGGCTGAACAGTTTACCCTCCATTAGCTAGCAACTTAGCTCATGCTGGACCATCTGTTGACCTAGCTATCTTTTCCCTACACCTAGCCGGTGTATCATCAATCTTAGCCTCAATTAATTTCATTACAACTATTATTAACATGAAACCTCCAGCCATCTCTCAATATCAAACACCATTATTTGTTTGATCCATTCTTGTAACTACTATCCTACTTCTCCTCTCACTTCCAGTTCTCGCAGCAGGAATTACAATATTACTCACAGATCGTAACCTTAATACTACATTCTTTGATCCTGCAGGGGGAGGAGATCCAATCCTTTATCAACACTTA
>EWHHS184-07|Sphyrna_lewini|COI-5P|FJ519375
CCTTTACCTAATTTTTGGTGCATGAGCAGGAATAATTGGAACAGCCCTAAGTCTTTTAATTCGAGCTGAACTTGGACAACCAGGCTCTCTTTTAGGAGATGATCAGATTTATAATGTAATTGTAACTGCCCACGCTTTCGTAATAATCTTTTTCATAGTTATACCAATTATAATTGGTGGTTTTGGGAATTGGCTCGTGCCTTTAATAATTGGTGCGCCAGATATGGCCTTCCCACGAATAAACAACATAAGCTTTTGGCTTCTTCCACCATCATTCCTTCTCCTCTTAGCTTCCGCTGGGGTAGAAGCTGGAGCAGGTACTGGCTGAACAGTTTACCCTCCATTAGCTAGCAACTTAGCTCATGCTGGACCATCTGTTGACCTAGCTATCTTTTCCCTACACCTAGCCGGTGTATCATCAATCTTAGCCTCAATTAATTTCATTACAACTATTATTAACATGAAACCTCCAGCCATCTCTCAATATCAAACACCATTATTTGTTTGATCCATTCTTGTAACTACTATCCTACTTCTCCTCTCACTTCCAGTTCTCGCAGCAGGAATTACAATATTACTCACAGATCGTAACCTTAATACTACATTCTTTGATCCTGCAGGGGGAGGAGATCCAATCCTTTATCAACACTTA
>EWHHS185-07|Sphyrna_lewini|COI-5P|FJ519374
CCTTTACCTAATTTTTGGTGCATGAGCAGGAATAATTGGAACAGCCCTAAGTCTTTTAATTCGAGCTGAACTTGGACAACCAGGCTCTCTTTTAGGAGATGATCAGATTTATAATGTAATTGTAACTGCCCACGCTTTCGTAATAATCTTTTTCATAGTTATACCAATTATAATTGGTGGTTTTGGGAATTGGCTCGTGCCTTTAATAATTGGTGCGCCAGATATGGCCTTCCCACGAATAAACAACATAAGCTTTTGGCTTCTTCCACCATCATTCCTTCTCCTCTTAGCTTCCGCTGGGGTAGAAGCTGGAGCAGGTACTGGCTGAACAGTTTACCCTCCATTAGCTAGCAACTTAGCTCATGCTGGACCATCTGTTGACCTAGCTATCTTTTCCCTACACCTAGCCGGTGTATCATCAATCTTAGCCTCAATTAATTTCATTACAACTATTATTAACATGAAACCTCCAGCCATCTCTCAATATCAAACACCATTATTTGTTTGATCCATTCTTGTAACTACTATCCTACTTCTCCTCTCACTTCCAGTTCTCGCAGCAGGAATTACAATATTACTCACAGATCGTAACCTTAATACTACATTCTTTGATCCTGCAGGGGGAGGAGATCCAATCCTTTATCAACACTTA
>FOAE011-06|Sphyrna_lewini|COI-5P|DQ885126
CCTTTACCTAATTTTTGGTGCATGAGCAGGAATAATTGGAACAGCCCTAAGTCTTCTAATTCGAGCTGAACTTGGACAACCAGGATCTCTTTTAGGAGATGATCAGATTTATAATGTAATTGTAACTGCCCACGCTTTCGTAATAATCTTTTTCATAGTTATGCCAATTATAATTGGTGGTTTTGGGAATTGGCTAGTTCCTTTAATAATTGGTGCGCCAGACATGGCCTTTCCACGAATAAATAACATAAGCTTCTGGCTTCTTCCACCATCATTCCTTCTCCTCCTAGCTTCCGCTGGGGTAGAAGCTGGAGCAGGTACTGGCTGAACAGTTTATCCTCCATTAGCTAGCAACTTAGCCCACGCTGGACCATCTGTTGACTTAGCTATCTTTTCTCTCCACCTAGCCGGTGTATCATCAATTTTAGCCTCAATTAATTTCATTACAACTATCATTAACATGAAACCTCCAGCCATTTCTCAATATCAAACACCATTATTTGTTTGATCCATCCTTGTAACTACTATCCTACTTCTCCTATCACTTCCAGTTCTTGCAGCAGGAATTACAATATTACTCACAGATCGCAACCTTAATACTACATTCTTTGATCCTGCAGGGGGAGGAGATCCAATCCTTTATCAACACTTA
>FOAE012-06|Sphyrna_lewini|COI-5P|DQ885127
CCTTTACCTAATTTTTGGTGCATGAGCAGGAATAATTGGAACAGCCCTAAGTCTTCTAATTCGAGCTGAACTTGGACAACCAGGATCTCTTTTAGGAGATGATCAGATTTATAATGTAATTGTAACTGCCCACGCTTTCGTAATAATCTTTTTCATAGTTATGCCAATTATAATTGGTGGTTTTGGGAATTGGCTAGTTCCTTTAATAATTGGTGCGCCAGACATGGCCTTTCCACGAATAAATAACATAAGCTTCTGGCTTCTTCCACCATCATTCCTTCTCCTCCTAGCTTCCGCTGGGGTAGAAGCTGGAGCAGGTACTGGCTGAACAGTTTATCCTCCATTAGCTAGCAACTTAGCCCACGCTGGACCATCTGTTGACTTAGCTATCTTTTCTCTCCACCTAGCCGGTGTATCATCAATTTTAGCCTCAATTAATTTCATTACAACTATCATTAACATGAAACCTCCAGCCATTTCTCAATATCAAACACCATTATTTGTTTGATCCATCCTTGTAACTACTATCCTACTTCTCCTATCACTTCCAGTTCTTGCAGCAGGAATTACAATATTACTCACAGATCGCAACCTTAATACTACATTCTTTGATCCTGCAGGGGGAGGAGATCCAATCCTTTATCAACACTTA
>FOAE351-06|Sphyrna_lewini|COI-5P|EU399013
CCTTTACCTAATTTTTGGTGCATGAGCAGGAATAATTGGAACAGCCCTAAGTCTTCTAATTCGAGCTGAACTTGGACAACCAGGATCTCTTTTAGGAGATGATCAGATTTATAATGTAATTGTAACTGCCCACGCTTTCGTAATAATCTTTTTCATAGTTATGCCAATTATAATTGGTGGTTTTGGGAATTGGCTAGTTCCTTTAATAATTGGTGCGCCAGACATGGCCTTTCCACGAATAAATAACATAAGCTTCTGGCTTCTTCCACCATCATTCCTTCTCCTCCTAGCTTCCGCTGGGGTAGAAGCTGGAGCAGGTACTGGCTGAACAGTTTATCCTCCATTAGCTAGCAACTTAGCCCACGCTGGACCATCTGTTGACTTAGCTATCTTTTCTCTCCACCTAGCCGGTGTATCATCAATTTTAGCCTCAATTAATTTCATTACAACTATCATTAACATGAAACCTCCAGCCATTTCTCAATATCAAACACCATTATTTGTTTGATCCATCCTTGTAACTACTATCCTACTTCTCCTATCACTTCCAGTTCTTGCAGCAGGAATTACAATATTACTCACAGATCGCAACCTTAATACTACATTCTTTGATCCTGCAGGGGGAGGAGATCCAATCCTTTATCAACACTTA
>FOAE352-06|Sphyrna_lewini|COI-5P|EU399012
CCTTTACCTAATTTTTGGTGCATGAGCAGGAATAATTGGAACAGCCCTAAGTCTTCTAATTCGAGCTGAACTTGGACAACCAGGATCTCTTTTAGGAGATGATCAGATTTATAATGTAATTGTAACTGCCCACGCTTTCGTAATAATCTTTTTCATAGTTATGCCAATTATAATTGGTGGTTTTGGGAATTGGCTAGTTCCTTTAATAATTGGTGCGCCAGACATGGCCTTTCCACGAATAAATAACATAAGCTTCTGGCTTCTTCCACCATCATTCCTTCTCCTCCTAGCTTCCGCTGGGGTAGAAGCTGGAGCAGGTACTGGCTGAACAGTTTATCCTCCATTAGCTAGCAACTTAGCCCACGCTGGACCATCTGTTGACTTAGCTATCTTTTCTCTCCACCTAGCCGGTGTATCATCAATTTTAGCCTCAATTAATTTCATTACAACTATCATTAACATGAAACCTCCAGCCATTTCTCAATATCAAACACCATTATTTGTTTGATCCATCCTTGTAACTACTATCCTACTTCTCCTATCACTTCCAGTTCTTGCAGCAGGAATTACAATATTACTCACAGATCGCAACCTTAATACTACATTCTTTGATCCTGCAGGGGGAGGAGATCCAATCCTTTATCAACACTTA
>FOAE353-06|Sphyrna_lewini|COI-5P|EU399011
CCTTTACCTAATTTTTGGTGCATGAGCAGGAATAATTGGAACAGCCCTAAGTCTTCTAATTCGAGCTGAACTTGGACAACCAGGATCTCTTTTAGGAGATGATCAGATTTATAATGTAATTGTAACTGCCCACGCTTTCGTAATAATCTTTTTCATAGTTATGCCAATTATAATTGGTGGTTTTGGGAATTGGCTAGTTCCTTTAATAATTGGTGCGCCAGACATGGCCTTTCCACGAATAAATAACATAAGCTTCTGGCTTCTTCCACCATCATTCCTTCTCCTCCTAGCTTCCGCTGGGGTAGAAGCTGGAGCAGGTACTGGCTGAACAGTTTATCCTCCATTAGCTAGCAACTTAGCCCACGCTGGACCATCTGTTGACTTAGCTATCTTTTCTCTCCACCTAGCCGGTGTATCATCAATTTTAGCCTCAATTAATTTCATTACAACTATCATTAACATGAAACCTCCAGCCATTTCTCAATATCAAACACCATTATTTGTTTGATCCATCCTTGTAACTACTATCCTACTTCTCCTATCACTTCCAGTTCTTGCAGCAGGAATTACAATATTACTCACAGATCGCAACCTTAATACTACATTCTTTGATCCTGCAGGGGGAGGAGATCCAATCCTTTATCAACACTTA
>FTW746-09|Sphyrna_lewini|COI-5P
CCTTTACCTAATTTTTGGTGCATGAGCAGGAATAATTGGAACAGCCCTAAGTCTTCTAATTCGAGCTGAACTTGGACAACCAGGATCTCTTTTAGGAGATGATCAGATTTATAATGTAATTGTAACTGCCCACGCTTTCGTAATAATCTTTTTCATAGTTATGCCAATTATAATTGGTGGTTTTGGGAATTGGCTAGTTCCTTTAATAATTGGTGCGCCAGACATGGCCTTTCCACGAATAAATAACATAAGCTTCTGGCTTCTTCCACCATCATTCCTTCTCCTCCTAGCTTCCGCTGGGGTAGAAGCTGGAGCAGGTACTGGCTGAACAGTTTATCCTCCATTAGCTAGCAACTTAGCCCACGCTGGACCATCTGTTGACTTAGCTATCTTTTCTCTCCACCTAGCCGGTGTATCATCAATTTTAGCCTCAATTAATTTCATTACAACTATCATTAACATGAAACCTCCAGCCATTTCTCAATATCAAACACCATTATTTGTTTGATCCATCCTTGTAACTACTATCCTACTTCTCCTATCACTTCCAGTTCTTGCAGCAGGAATTACAATATTACTCACAGATCGCAACCTTAATACTACATTCTTTGATCCTGCAGGGGGAGGAGATCCAATCCTTTATCAACACTTA
>FTW747-09|Sphyrna_lewini|COI-5P
CCTTTACCTAATTTTTGGTGCATGAGCAGGAATAATTGGAACAGCCCTAAGTCTTCTAATTCGAGCTGAACTTGGACAACCAGGATCTCTTTTAGGAGATGATCAGATTTATAATGTAATTGTAACTGCCCACGCTTTCGTAATAATCTTTTTCATAGTTATGCCAATTATAATTGGTGGTTTTGGGAATTGGCTAGTTCCTTTAATAATTGGTGCGCCAGACATGGCCTTTCCACGAATAAATAACATAAGCTTCTGGCTTCTTCCACCATCATTCCTTCTCCTCCTAGCTTCCGCTGGGGTAGAAGCTGGAGCAGGTACTGGCTGAACAGTTTATCCTCCATTAGCTAGCAACTTAGCCCACGCTGGACCATCTGTTGACTTAGCTATCTTTTCTCTCCACCTAGCCGGTGTATCATCAATTTTAGCCTCAATTAATTTCATTACAACTATCATTAACATGAAACCTCCAGCCATTTCTCAATATCAAACACCATTATTTGTTTGATCCATCCTTGTAACTACTATCCTACTTCTCCTATCACTTCCAGTTCTTGCAGCAGGAATTACAATATTACTCACAGATCGCAACCTTAATACTACATTCTTTGATCCTGCAGGGGGAGGAGATCCAATCCTTTATCAACACTTA
>IRREK010-08|Sphyrna_lewini|COI-5P
CCTTTACCTAATTTTTGGTGCATGAGCAGGAATAATTGGAACAGCCCTAAGTCTTTTAATTCGAGCTGAACTTGGACAACCAGGCTCTCTTTTAGGAGATGATCAGATTTATAATGTAATTGTAACTGCCCACGCTTTCGTAATAATCTTTTTCATAGTTATACCAATTATAATTGGTGGTTTTGGGAATTGGCTCGTGCCTTTAATAATTGGTGCGCCAGATATGGCCTTCCCACGAATAAACAACATAAGCTTTTGGCTTCTTCCACCATCATTCCTTCTCCTCTTAGCTTCCGCTGGGGTAGAAGCTGGAGCAGGTACTGGCTGAACAGTTTACCCTCCATTAGCTAGCAACTTAGCTCATGCTGGACCATCTGTTGACCTAGCTATCTTTTCCCTACACCTAGCCGGTGTATCATCAATCTTAGCCTCAATTAATTTCATTACAACTATTATTAACATGAAACCTCCAGCCATCTCTCAATATCAAACACCATTATTTGTTTGATCCATTCTTGTAACTACTATCCTACTTCTCCTCTCACTTCCAGTTCTCGCAGCAGGAATTACAATATTACTCACAGATCGTAACCTTAATACTACATTCTTTGATCCTGCAGGGGGAGGAGATCCAATCCTTTATCAACACTTA
>JTF024-17|Sphyrna_lewini|COI-5P
CCTTTACCTAATTTTTGGTGCATGAGCAGGAATAATTGGAACAGCCCTAAGTCTTCTAATTCGAGCTGAACTTGGACAACCAGGATCTCTTTTAGGAGATGATCAGATTTATAATGTAATTGTAACTGCCCACGCTTTCGTAATAATCTTTTTCATAGTTATGCCAATTATAATTGGTGGTTTTGGGAATTGGCTAGTTCCTTTAATAATTGGTGCGCCAGACATGGCCTTTCCACGAATAAATAACATAAGCTTCTGGCTTCTTCCACCATCATTCCTTCTCCTCCTAGCTTCCGCTGGGGTAGAAGCTGGAGCAGGTACTGGCTGAACAGTTTATCCTCCATTAGCTAGCAACTTAGCCCACGCTGGACCATCTGTTGACTTAGCTATCTTTTCTCTCCACCTAGCCGGTGTATCATCAATTTTAGCCTCAATTAATTTCATTACAACTATCATTAACATGAAACCTCCAGCCATTTCTCAATATCAAACACCATTATTTGTTTGATCCATCCTTGTAACTACTATCCTACTTCTCCTATCACTTCCAGTTCTTGCAGCAGGAATTACAATATTACTCACAGATCGCAACCTTAATACTACATTCTTTGATCCTGCAGGGGGAGGAGATCCAATCCTTTATCAACACTTA
>JTF026-17|Sphyrna_lewini|COI-5P
CCTTTACCTAATTTTTGGTGCATGAGCAGGAATAATTGGAACAGCCCTAAGTCTTCTAATTCGAGCTGAACTTGGACAACCAGGATCTCTTTTAGGAGATGATCAGATTTATAATGTAATTGTAACTGCCCACGCTTTCGTAATAATCTTTTTCATAGTTATGCCAATTATAATTGGTGGTTTTGGGAATTGGCTAGTTCCTTTAATAATTGGTGCGCCAGACATGGCCTTTCCACGAATAAATAACATAAGCTTCTGGCTTCTTCCACCATCATTCCTTCTCCTCCTAGCTTCCGCTGGGGTAGAAGCTGGAGCAGGTACTGGCTGAACAGTTTATCCTCCATTAGCTAGCAACTTAGCCCACGCTGGACCATCTGTTGACTTAGCTATCTTTTCTCTCCACCTAGCCGGTGTATCATCAATTTTAGCCTCAATTAATTTCATTACAACTATCATTAACATGAAACCTCCAGCCATTTCTCAATATCAAACACCATTATTTGTTTGATCCATCCTTGTAACTACTATCCTACTTCTCCTATCACTTCCAGTTCTTGCAGCAGGAATTACAATATTACTCACAGATCGCAACCTTAATACTACATTCTTTGATCCTGCAGGGGGAGGAGATCCAATCCTTTATCAACACTTA
>JTF027-17|Sphyrna_lewini|COI-5P
CCTTTACCTAATTTTTGGTGCATGAGCAGGAATAATTGGAACAGCCCTAAGTCTTCTAATTCGAGCTGAACTTGGACAACCAGGATCTCTTTTAGGAGATGATCAGATTTATAATGTAATTGTAACTGCCCACGCTTTCGTAATAATCTTTTTCATAGTTATGCCAATTATAATTGGTGGTTTTGGGAATTGGCTAGTTCCTTTAATAATTGGTGCGCCAGACATGGCCTTTCCACGAATAAATAACATAAGCTTCTGGCTTCTTCCACCATCATTCCTTCTCCTCCTAGCTTCCGCTGGGGTAGAAGCTGGAGCAGGTACTGGCTGAACAGTTTATCCTCCATTAGCTAGCAACTTAGCCCACGCTGGACCATCTGTTGACTTAGCTATCTTTTCTCTCCACCTAGCCGGTGTATCATCAATTTTAGCCTCAATTAATTTCATTACAACTATCATTAACATGAAACCTCCAGCCATTTCTCAATATCAAACACCATTATTTGTTTGATCCATCCTTGTAACTACTATCCTACTTCTCCTATCACTTCCAGTTCTTGCAGCAGGAATTACAATATTACTCACAGATCGCAACCTTAATACTACATTCTTTGATCCTGCAGGGGGAGGAGATCCAATCCTTTATCAACACTTA
>JTF034-17|Sphyrna_lewini|COI-5P
CCTTTACCTAATTTTTGGTGCATGAGCAGGAATAATTGGAACAGCCCTAAGTCTTCTAATTCGAGCTGAACTTGGACAACCAGGATCTCTTTTAGGAGATGATCAAATTTATAATGTAATTGTAACTGCCCACGCTTTCGTAATAATCTTTTTCATAGTTATGCCAATTATAATTGGTGGTTTTGGGAATTGGCTAGTTCCTTTAATAATTGGTGCGCCAGACATGGCCTTTCCACGAATAAATAACATAAGCTTCTGGCTTCTTCCACCATCATTCCTTCTCCTCCTAGCTTCCGCTGGGGTAGAAGCTGGAGCAGGTACTGGCTGAACAGTTTATCCTCCATTAGCTAGCAACTTAGCCCACGCTGGACCATCTGTTGACTTAGCTATCTTTTCTCTCCACCTAGCCGGTGTATCATCAATTTTAGCCTCAATTAATTTCATTACAACTATCATTAACATGAAACCTCCAGCCATTTCTCAATATCAAACACCATTATTTGTTTGATCCATCCTTGTAACTACTATCCTACTTCTCCTATCACTTCCAGTTCTTGCAGCAGGAATTACAATATTACTCACAGATCGCAACCTTAATACTACATTCTTTGATCCTGCAGGGGGAGGAGATCCAATCCTTTATCAACACTTA
>JTF035-17|Sphyrna_lewini|COI-5P
CCTTTACCTAATTTTTGGTGCATGAGCAGGAATAATTGGAACAGCCCTAAGTCTTCTAATTCGAGCTGAACTTGGACAACCAGGATCTCTTTTAGGAGATGATCAGATTTATAATGTAATTGTAACTGCCCACGCTTTCGTAATAATCTTTTTCATAGTTATGCCAATTATAATTGGTGGTTTTGGGAATTGGCTAGTTCCTTTAATAATTGGTGCGCCAGACATGGCCTTTCCACGAATAAATAACATAAGCTTCTGGCTTCTTCCACCATCATTCCTTCTCCTCCTAGCTTCCGCTGGGGTAGAAGCTGGAGCAGGTACTGGCTGAACAGTTTATCCTCCATTAGCTAGCAACTTAGCCCACGCTGGACCATCTGTTGACTTAGCTATCTTTTCTCTCCACCTAGCCGGTGTATCATCAATTTTAGCCTCAATTAATTTCATTACAACTATCATTAACATGAAACCTCCAGCCATTTCTCAATATCAAACACCATTATTTGTTTGATCCATCCTTGTAACTACTATCCTACTTCTCCTATCACTTCCAGTTCTTGCAGCAGGAATTACAATATTACTCACAGATCGCAACCTTAATACTACATTCTTTGATCCTGCAGGGGGAGGAGATCCAATCCTTTATCAACACTTA
>KANB115-17|Sphyrna_lewini|COI-5P|MG816735
CCTTTACCTAATTTTTGGTGCATGAGCAGGAATAATTGGAACAGCCCTAAGTCTTCTAATTCGAGCTGAACTTGGACAACCAGGATCTCTTTTAGGAGATGATCAGATTTATAATGTAATTGTAACTGCCCACGCTTTCGTAATAATCTTTTTCATAGTTATGCCAATTATAATTGGTGGTTTTGGGAATTGGCTAGTTCCTTTAATAATTGGTGCGCCAGACATGGCCTTTCCACGAATAAATAACATAAGCTTCTGGCTTCTTCCACCATCATTCCTTCTCCTCCTAGCTTCCGCTGGGGTAGAAGCTGGAGCAGGTACTGGCTGAACAGTTTATCCTCCATTAGCTAGCAACTTAGCCCACGCTGGACCATCTGTTGACTTAGCTATCTTTTCTCTCCACCTAGCCGGTGTATCATCAATTTTAGCCTCAATTAATTTCATTACAACTATCATTAACATGAAACCTCCAGCCATTTCTCAATATCAAACACCATTATTTGTTTGATCCATCCTTGTAACTACTATCCTACTTCTCCTATCACTTCCAGTTCTTGCAGCAGGAATTACAATATTACTCACAGATCGCAACCTTAATACCACATTCTTTGATCCTGCAGGGGGAGGAGATCCAATCCTTTATCAACACTTA
>MFC196-08|Sphyrna_lewini|COI-5P|GU440527
CCTTTACCTAATTTTTGGTGCATGAGCAGGAATAATTGGAACAGCCCTAAGTCTTCTAATTCGAGCTGAACTTGGACAACCAGGATCTCTTTTAGGAGATGATCAGATTTATAATGTAATTGTAACTGCCCACGCTTTCGTAATAATCTTTTTCATAGTTATGCCAATTATAATTGGTGGTTTTGGGAATTGGCTAGTTCCTTTAATAATTGGTGCGCCAGACATGGCCTTTCCACGAATAAATAACATAAGCTTCTGGCTTCTTCCACCATCATTCCTTCTCCTCCTAGCTTCCGCTGGGGTAGAAGCTGGAGCAGGTACTGGCTGAACAGTTTATCCTCCATTAGCTAGCAACTTAGCCCACGCTGGACCATCTGTTGACTTAGCTATCTTTTCTCTCCACCTAGCCGGTGTATCATCAATTTTAGCCTCAATTAATTTCATTACAACTATCATTAACATGAAACCTCCAGCCATTTCTCAATATCAAACACCATTATTTGTTTGATCCATCCTTGTAACTACTATCCTACTTCTCCTATCACTTCCAGTTCTTGCAGCAGGAATTACAATATTACTCACAGATCGCAACCTTAATACTACATTCTTTGATCCTGCAGGGGGAGGAGATCCAATCCTTTATCAACACTTA
>MFSP1935-11|Sphyrna_lewini|COI-5P|JQ365581
CCTTTACCTAATTTTTGGTGCATGAGCAGGAATAATTGGAACAGCCCTAAGTCTTTTAATTCGAGCTGAACTTGGACAACCAGGCTCTCTTTTAGGAGATGATCAGATTTATAATGTAATTGTAACTGCCCACGCTTTCGTAATAATCTTTTTCATAGTTATACCAATTATAATTGGTGGTTTTGGGAATTGGCTCGTGCCTTTAATAATTGGTGCGCCAGATATGGCCTTCCCACGAATAAACAACATAAGCTTTTGACTTCTTCCACCATCATTCCTTCTCCTCTTAGCTTCCGCTGGGGTAGAAGCTGGAGCAGGTACTGGCTGAACAGTTTACCCTCCATTAGCTAGCAACTTAGCTCATGCTGGACCATCTGTTGACCTAGCTATCTTTTCCCTACACCTAGCCGGTGTATCATCAATCTTAGCCTCAATTAATTTCATTACAACTATTATTAACATGAAACCTCCAGCCATCTCTCAATATCAAACACCATTATTTGTTTGATCCATTCTTGTAACTACTATCCTACTTCTCCTCTCACTTCCAGTTCTCGCAGCAGGAATTACAATATTACTCACAGATCGTAACCTTAATACTACATTCTTTGATCCTGCAGGGGGAGGAGATCCAATCCTTTATCAACACTTA
>MFSP1936-11|Sphyrna_lewini|COI-5P|JQ365584
CCTTTACCTAATTTTTGGTGCATGAGCAGGAATAATTGGAACAGCCCTAAGTCTTTTAATTCGAGCTGAACTTGGACAACCAGGCTCTCTTTTAGGAGATGATCAGATTTATAATGTAATTGTAACTGCCCACGCTTTCGTAATAATCTTTTTCATAGTTATACCAATTATAATTGGTGGTTTTGGGAATTGGCTCGTGCCTTTAATAATTGGTGCGCCAGATATGGCCTTCCCACGAATAAACAACATAAGCTTTTGACTTCTTCCACCATCATTCCTTCTCCTCTTAGCTTCCGCTGGGGTAGAAGCTGGAGCAGGTACTGGCTGAACAGTTTACCCTCCATTAGCTAGCAACTTAGCTCATGCTGGACCATCTGTTGACCTAGCTATCTTTTCCCTACACCTAGCCGGTGTATCATCAATCTTAGCCTCAATTAATTTCATTACAACTATTATTAACATGAAACCTCCAGCCATCTCTCAATATCAAACACCATTATTTGTTTGATCCATTCTTGTAACTACTATCCTACTTCTCCTCTCACTTCCAGTTCTCGCAGCAGGAATTACAATATTACTCACAGATCGTAACCTTAATACTACATTCTTTGATCCTGCAGGGGGAGGAGATCCAATCCTTTATCAACACTTA
>MFSP1937-11|Sphyrna_lewini|COI-5P|JQ365585
CCTTTACCTAATTTTTGGTGCATGAGCAGGAATAATTGGAACAGCCCTAAGTCTTTTAATTCGAGCTGAACTTGGACAACCAGGCTCTCTTTTAGGAGATGATCAGATTTATAATGTAATTGTAACTGCCCACGCTTTCGTAATAATCTTTTTCATAGTTATACCAATTATAATTGGTGGTTTTGGGAATTGGCTCGTGCCTTTAATAATTGGTGCGCCAGATATGGCCTTCCCACGAATAAACAACATAAGCTTTTGACTTCTTCCACCATCATTCCTTCTCCTCTTAGCTTCCGCTGGGGTAGAAGCTGGAGCAGGTACTGGCTGAACAGTTTACCCTCCATTAGCTAGCAACTTAGCTCATGCTGGACCATCTGTTGACCTAGCTATCTTTTCCCTACACCTAGCCGGTGTATCATCAATCTTAGCCTCAATTAATTTCATTACAACTATTATTAACATGAAACCTCCAGCCATCTCTCAATATCAAACACCATTATTTGTTTGATCCATTCTTGTAACTACTATCCTACTTCTCCTCTCACTTCCAGTTCTCGCAGCAGGAATTACAATATTACTCACAGATCGTAACCTTAATACTACATTCTTTGATCCTGCAGGGGGAGGAGATCCAATCCTTTATCAACACTTA
>MFSP1938-11|Sphyrna_lewini|COI-5P|JQ365583
CCTTTACCTAATTTTTGGTGCATGAGCAGGAATAATTGGAACAGCCCTAAGTCTTTTAATTCGAGCTGAACTTGGACAACCAGGCTCTCTTTTAGGAGATGATCAGATTTATAATGTAATTGTAACTGCCCACGCTTTCGTAATAATCTTTTTCATAGTTATACCAATTATAATTGGTGGTTTTGGGAATTGGCTCGTGCCTTTAATAATTGGTGCGCCAGATATGGCCTTCCCACGAATAAACAACATAAGCTTTTGACTTCTTCCACCATCATTCCTTCTCCTCTTAGCTTCCGCTGGGGTAGAAGCTGGAGCAGGTACTGGCTGAACAGTTTACCCTCCATTAGCTAGCAACTTAGCTCATGCTGGACCATCTGTTGACCTAGCTATCTTTTCCCTACACCTAGCCGGTGTATCATCAATCTTAGCCTCAATTAATTTCATTACAACTATTATTAACATGAAACCTCCAGCCATCTCTCAATATCAAACACCATTATTTGTTTGATCCATTCTTGTAACTACTATCCTACTTCTCCTCTCACTTCCAGTTCTCGCAGCAGGAATTACAATATTACTCACAGATCGTAACCTTAATACTACATTCTTTGATCCTGCAGGGGGAGGAGATCCAATCCTTTATCAACACTTA
>MFSP1939-11|Sphyrna_lewini|COI-5P|JQ365582
CCTTTACCTAATTTTTGGTGCATGAGCAGGAATAATTGGAACAGGCCTAAGTCTTTTAATTCGAGCTGAACTTGGACAACCAGGCTCTCTTTTAGGAGATGATCAGATTTATAATGTAATTGTAACTGCCCACGCTTTCGTAATAATCTTTTTCATAGTTATACCAATTATAATTGGTGGTTTTGGGAATTGGCTCGTGCCTTTAATAATTGGTGCGCCAGATATGGCCTTCCCACGAATAAACAACATAAGCTTTTGACTTCTTCCACCATCATTCCTTCTCCTCTTAGCTTCCGCTGGGGTAGAAGCTGGAGCAGGTACTGGCTGAACAGTTTACCCTCCATTAGCTAGCAACTTAGCTCATGCTGGACCATCTGTTGACCTAGCTATCTTTTCCCTACACCTAGCCGGTGTATCATCAATCTTAGCCTCAATTAATTTCATTACAACTATTATTAACATGAAACCTCCAGCCATCTCTCAATATCAAACACCATTATTTGTTTGATCCATTCTTGTAACTACTATCCTACTTCTCCTCTCACTTCCAGTTCTCGCAGCAGGAATTACAATATTACTCACAGATCGTAACCTTAATACTACATTCTTTGATCCTGCAGGGGGAGGAGATCCAATCCTTTATCAACACTTA
>NOSMF051-08|Sphyrna_lewini|COI-5P|FJ519637
CCTTTACCTAATTTTTGGTGCATGAGCAGGAATAATTGGAACAGCCCTAAGTCTTTTAATTCGAGCTGAACTTGGACAACCAGGCTCTCTTTTAGGAGATGATCAGATTTATAATGTAATTGTAACTGCCCACGCTTTCGTAATAATCTTTTTCATAGTTATACCAATTATAATTGGTGGTTTTGGGAATTGGCTCGTGCCTTTAATAATTGGTGCGCCAGATATGGCCTTCCCACGAATAAACAACATAAGCTTTTGACTTCTTCCACCATCATTCCTTCTCCTCTTAGCTTCCGCTGGGGTAGAAGCTGGAGCAGGTACTGGCTGAACAGTTTACCCTCCATTAGCTAGCAACTTAGCTCATGCTGGACCATCTGTTGACCTAGCTATCTTTTCCCTACACCTAGCCGGTGTATCATCAATCTTAGCCTCAATTAATTTCATTACAACTATTATTAACATGAAACCTCCAGCCATCTCTCAATATCAAACACCATTATTTGTTTGATCCATTCTTGTAACTACTATCCTACTTCTCCTCTCACTTCCAGTTCTCGCAGCAGGAATTACAATATTACTCACAGATCGTAACCTTAATACTACATTCTTTGATCCTGCAGGGGGAGGAGATCCAATCCTTTATCAACACTTA
>NOSMF052-08|Sphyrna_lewini|COI-5P|FJ519636
CCTTTACCTAATTTTTGGTGCATGAGCAGGAATAATTGGAACAGCCCTAAGTCTTTTAATTCGAGCTGAACTTGGACAACCAGGCTCTCTTTTAGGAGATGATCAGATTTATAATGTAATTGTAACTGCCCACGCTTTCGTAATAATCTTTTTCATAGTTATACCAATTATAATTGGTGGTTTTGGGAATTGGCTCGTGCCTTTAATAATTGGTGCGCCAGATATGGCCTTCCCACGAATAAACAACATAAGCTTTTGACTTCTTCCACCATCATTCCTTCTCCTCTTAGCTTCCGCTGGGGTAGAAGCTGGAGCAGGTACTGGCTGAACAGTTTACCCTCCATTAGCTAGCAACTTAGCTCATGCTGGACCATCTGTTGACCTAGCTATCTTTTCCCTACACCTAGCCGGTGTATCATCAATCTTAGCCTCAATTAATTTCATTACAACTATTATTAACATGAAACCTCCAGCCATCTCTCAATATCAAACACCATTATTTGTTTGATCCATTCTTGTAACTACTATCCTACTTCTCCTCTCACTTCCAGTTCTCGCAGCAGGAATTACAATATTACTCACAGATCGTAACCTTAATACTACATTCTTTGATCCTGCAGGGGGAGGAGATCCAATCCTTTATCAACACTTA
>NOSMF053-08|Sphyrna_lewini|COI-5P|FJ519635
CCTTTACCTAATTTTTGGTGCATGAGCAGGAATAATTGGAACAGCCCTAAGTCTTTTAATTCGAGCTGAACTTGGACAACCAGGATCTCTTTTAGGAGATGATCAGATTTATAATGTAATTGTAACTGCCCACGCTTTCGTAATAATCTTTTTCATAGTTATGCCAATTATAATTGGTGGTTTCGGGAACTGACTAGTTCCTTTAATAATTGGTGCGCCAGACATGGCCTTCCCACGAATAAATAACATAAGCTTCTGACTTCTTCCACCTTCATTCCTTCTCCTCCTAGCTTCCGCTGGGGTAGAAGCTGGAGCAGGTACTGGCTGAACAGTTTATCCTCCATTAGCTAGCAACTTAGCTCATGCTGGACCATCTGTTGACTTAGCTATCTTCTCTCTACACCTAGCCGGTGTATCATCAATTTTAGCCTCAATTAATTTCATTACAACTATTATTAACATAAAACCTCCAGCCATTTCTCAATATCAAACACCATTATTCGTTTGATCTATCCTTGTAACTACTATCCTACTTCTCCTCTCACTTCCAGTTCTTGCAGCCGGAATTACAATATTACTCACAGATCGCAACCTTAATACCACATTCTTTGATCCTGCAGGAGGAGGAGATCCAATCCTTTACCAACACTTA
>PHANT340-08|Sphyrna_lewini|COI-5P
CCTTTACCTAATTTTTGGTGCATGAGCAGGAATAATTGGAACAGCCCTAAGTCTTTTAATTCGAGCTGAACTTGGACAACCAGGCTCTCTTTTAGGAGATGATCAGATTTATAATGTAATTGTAACTGCCCACGCTTTCGTAATAATCTTTTTCATAGTTATACCAATTATAATTGGTGGTTTTGGGAATTGGCTCGTGCCTTTAATAATTGGTGCGCCAGATATGGCCTTCCCACGAATAAACAACATAAGCTTTTGACTTCTTCCACCATCATTCCTTCTCCTCTTAGCTTCCGCTGGGGTAGAAGCTGGAGCAGGTACTGGCTGAACAGTTTACCCTCCATTAGCTAGCAACTTAGCTCATGCTGGACCATCTGTTGACCTAGCTATCTTTTCCCTACACCTAGCCGGTGTATCATCAATCTTAGCCTCAATTAATTTCATTACAACTATTATTAACATGAAACCTCCAGCCATCTCTCAATATCAAACACCATTATTTGTTTGATCCATTCTTGTAACTACTATCCTACTTCTCCTCTCACTTCCAGTTCTCGCAGCAGGAATTACAATATTACTCACAGATCGTAACCTTAATACTACATTCTTTGATCCTGCAGGGGGAGGAGATCCAATCCTTTATCAACACTTA
>PHANT342-08|Sphyrna_lewini|COI-5P
CCTTTACCTAATTTTTGGTGCATGAGCAGGAATAATTGGAACAGCCCTAAGTCTTTTAATTCGAGCTGAACTTGGACAACCAGGCTCTCTTTTAGGAGATGATCAGATTTATAATGTAATTGTAACTGCCCACGCTTTCGTAATAATCTTTTTCATAGTTATACCAATTATAATTGGTGGTTTTGGGAATTGGCTCGTGCCTTTAATAATTGGTGCGCCAGATATGGCCTTCCCACGAATAAACAACATAAGCTTTTGACTTCTTCCACCATCATTCCTTCTCCTCTTAGCTTCCGCTGGGGTAGAAGCTGGAGCAGGTACTGGCTGAACAGTTTACCCTCCATTAGCTAGCAACTTAGCTCATGCTGGACCATCTGTTGACCTAGCTATCTTTTCCCTACACCTAGCCGGTGTATCATCAATCTTAGCCTCAATTAATTTCATTACAACTATTATTAACATGAAACCTCCAGCCATCTCTCAATATCAAACACCATTATTTGTTTGATCCATTCTTGTAACTACTATCCTACTTCTCCTCTCACTTCCAGTTCTCGCAGCAGGAATTACAATATTACTCACAGATCGTAACCTTAATACTACATTCTTTGATCCTGCAGGGGGAGGAGATCCAATCCTTTATCAACACTTA
>PHANT347-08|Sphyrna_lewini|COI-5P
CCTTTACCTAATTTTTGGTGCATGAGCAGGAATAATTGGAACAGCCCTAAGTCTTTTAATTCGAGCTGAACTTGGACAACCAGGCTCTCTTTTAGGAGATGATCAGATTTATAATGTAATTGTAACTGCCCACGCTTTCGTAATAATCTTTTTCATAGTTATACCAATTATAATTGGTGGTTTTGGGAATTGGCTCGTGCCTTTAATAATTGGTGCGCCAGATATGGCCTTCCCACGAATAAACAACATAAGCTTTTGACTTCTTCCACCATCATTCCTTCTCCTCTTAGCTTCCGCTGGGGTAGAAGCTGGAGCAGGTACTGGCTGAACAGTTTACCCTCCATTAGCTAGCAACTTAGCTCATGCTGGACCATCTGTTGACCTAGCTATCTTTTCCCTACACCTAGCCGGTGTATCATCAATCTTAGCCTCAATTAATTTCATTACAACTATTATTAACATGAAACCTCCAGCCATCTCTCAATATCAAACACCATTATTTGTTTGATCCATTCTTGTAACTACTATCCTACTTCTCCTCTCACTTCCAGTTCTCGCAGCAGGAATTACAATATTACTCACAGATCGTAACCTTAATACTACATTCTTTGATCCTGCAGGGGGAGGAGATCCAATCCTTTATCAACACTTA
>PHANT370-08|Sphyrna_lewini|COI-5P
CCTTTACCTAATTTTTGGTGCATGAGCAGGAATAATTGGAACAGCCCTAAGTCTTCTAATTCGAGCTGAACTTGGACAACCAGGATCTCTTTTAGGAGATGATCAGATTTATAATGTAATTGTAACTGCCCACGCTTTCGTAATAATCTTTTTCATAGTTATGCCAATTATAATTGGTGGTTTTGGGAATTGGCTAGTTCCTTTAATAATTGGTGCGCCAGACATGGCCTTTCCACGAATAAATAACATAAGCTTCTGGCTTCTTCCACCATCATTCCTTCTCCTCCTAGCTTCCGCTGGGGTAGAAGCTGGAGCAGGTACTGGCTGAACAGTTTATCCTCCATTAGCTAGCAACTTAGCCCACGCTGGACCATCTGTTGACTTAGCTATCTTTTCTCTCCACCTAGCCGGTGTATCATCAATTTTAGCCTCAATTAATTTCATTACAACTATCATTAACATGAAACCTCCAGCCATTTCTCAATATCAAACACCATTATTTGTTTGATCCATCCTTGTAACTACTATCCTACTTCTCCTATCACTTCCAGTTCTTGCAGCAGGAATTACAATATTACTCACAGATCGCAACCTTAATACTACATTCTTTGATCCTGCAGGGGGAGGAGATCCAATCCTTTATCAACACTTA
>PHANT371-08|Sphyrna_lewini|COI-5P
CCTTTACCTAATTTTTGGTGCATGAGCAGGAATAATTGGAACAGCCCTAAGTCTTCTAATTCGAGCTGAACTTGGACAACCAGGATCTCTTTTAGGAGATGATCAGATTTATAATGTAATTGTAACTGCCCACGCTTTCGTAATAATCTTTTTCATAGTTATGCCAATTATAATTGGTGGTTTTGGGAATTGGCTAGTTCCTTTAATAATTGGTGCGCCAGACATGGCCTTTCCACGAATAAATAACATAAGCTTCTGGCTTCTTCCACCATCATTCCTTCTCCTCCTAGCTTCCGCTGGGGTAGAAGCTGGAGCAGGTACTGGCTGAACAGTTTATCCTCCATTAGCTAGCAACTTAGCCCACGCTGGACCATCTGTTGACTTAGCTATCTTTTCTCTCCACCTAGCCGGTGTATCATCAATTTTAGCCTCAATTAATTTCATTACAACTATCATTAACATGAAACCTCCAGCCATTTCTCAATATCAAACACCATTATTTGTTTGATCCATCCTTGTAACTACTATCCTACTTCTCCTATCACTTCCAGTTCTTGCAGCAGGAATTACAATATTACTCACAGATCGCAACCTTAATACTACATTCTTTGATCCTGCAGGGGGAGGAGATCCAATCCTTTATCAACACTTA
>PHANT451-08|Sphyrna_lewini|COI-5P
CCTTTACCTAATTTTTGGTGCATGAGCAGGAATAATTGGAACAGCCCTAAGTCTTCTAATTCGAGCTGAACTTGGACAACCAGGATCTCTTTTAGGAGATGATCAGATTTATAATGTAATTGTAACTGCCCACGCTTTCGTAATAATCTTTTTCATAGTTATGCCAATTATAATTGGTGGTTTTGGGAATTGGCTAGTTCCTTTAATAATTGGTGCGCCAGACATGGCCTTTCCACGAATAAATAACATAAGCTTCTGGCTTCTTCCACCATCATTCCTTCTCCTCCTAGCTTCCGCTGGGGTAGAAGCTGGAGCAGGTACTGGCTGAACAGTTTATCCTCCATTAGCTAGCAACTTAGCCCACGCTGGACCATCTGTTGACTTAGCTATCTTTTCTCTCCACCTAGCCGGTGTATCATCAATTTTAGCCTCAATTAATTTCATTACAACTATCATTAACATGAAACCTCCAGCCATTTCTCAATATCAAACACCATTATTTGTTTGATCCATCCTTGTAACTACTATCCTACTTCTCCTATCACTTCCAGTTCTTGCAGCAGGAATTACAATATTACTCACAGATCGCAACCTTAATACTACATTCTTTGATCCTGCAGGGGGAGGAGATCCAATCCTTTATCAACACTTA
>PHANT500-08|Sphyrna_lewini|COI-5P
CCTTTACCTAATTTTTGGTGCATGAGCAGGAATAATTGGAACAGCCCTAAGTCTTTTAATTCGAGCTGAACTTGGACAACCAGGCTCTCTTTTAGGAGATGATCAGATTTATAATGTAATTGTAACTGCCCACGCTTTCGTAATAATCTTTTTCATAGTTATACCAATTATAATTGGTGGTTTTGGGAATTGGCTCGTGCCTTTAATAATTGGTGCGCCAGATATGGCCTTCCCACGAATAAACAACATAAGCTTTTGGCTTCTTCCACCATCATTCCTTCTCCTCTTAGCTTCCGCTGGGGTAGAAGCTGGAGCAGGTACTGGCTGAACAGTTTACCCTCCATTAGCTAGCAACTTAGCTCATGCTGGACCATCTGTTGACCTAGCTATCTTTTCCCTACACCTAGCCGGTGTATCATCAATCTTAGCCTCAATTAATTTCATTACAACTATTATTAACATGAAACCTCCAGCCATCTCTCAATATCAAACACCATTATTTGTTTGATCCATTCTTGTAACTACTATCCTACTTCTCCTCTCACTTCCAGTTCTCGCAGCAGGAATTACAATATTACTCACAGATCGTAACCTTAATACTACATTCTTTGATCCTGCAGGGGGAGGAGATCCAATCCTTTATCAACACTTA
>PHANT501-08|Sphyrna_lewini|COI-5P
CCTTTACCTAATTTTTGGTGCATGAGCAGGAATAATTGGAACAGCCCTAAGTCTTTTAATTCGAGCTGAACTTGGACAACCAGGCTCTCTTTTAGGAGATGATCAGATTTATAATGTAATTGTAACTGCCCACGCTTTCGTAATAATCTTTTTCATAGTTATACCAATTATAATTGGTGGTTTTGGGAATTGGCTCGTGCCTTTAATAATTGGTGCGCCAGATATGGCCTTCCCACGAATAAACAACATAAGCTTTTGGCTTCTTCCACCATCATTCCTTCTCCTCTTAGCTTCCGCTGGGGTAGAAGCTGGAGCAGGTACTGGCTGAACAGTTTACCCTCCATTAGCTAGCAACTTAGCTCATGCTGGACCATCTGTTGACCTAGCTATCTTTTCCCTACACCTAGCCGGTGTATCATCAATCTTAGCCTCAATTAATTTCATTACAACTATTATTAACATGAAACCTCCAGCCATCTCTCAATATCAAACACCATTATTTGTTTGATCCATTCTTGTAACTACTATCCTACTTCTCCTCTCACTTCCAGTTCTCGCAGCAGGAATTACAATATTACTCACAGATCGTAACCTTAATACTACATTCTTTGATCCTGCAGGGGGAGGAGATCCAATCCTTTATCAACACTTA
>PHANT750-08|Sphyrna_lewini|COI-5P
CCTTTACCTAATTTTTGGTGCATGAGCAGGAATAATTGGAACAGCCCTAAGTCTTTTAATTCGAGCTGAACTTGGACAACCAGGCTCTCTTTTAGGAGATGATCAGATTTATAATGTAATTGTAACTGCCCACGCTTTCGTAATAATCTTTTTCATAGTTATACCAATTATAATTGGTGGTTTTGGGAATTGGCTCGTGCCTTTAATAATTGGTGCGCCAGATATGGCCTTCCCACGAATAAACAACATAAGCTTTTGGCTTCTTCCACCATCATTCCTTCTCCTCTTAGCTTCCGCTGGGGTAGAAGCTGGAGCAGGTACTGGCTGAACAGTTTACCCTCCATTAGCTAGCAACTTAGCTCATGCTGGACCATCTGTTGACCTAGCTATCTTTTCCCTACACCTAGCCGGTGTATCATCAATCTTAGCCTCAATTAATTTCATTACAACTATTATTAACATGAAACCTCCAGCCATCTCTCAATATCAAACACCATTATTTGTTTGATCCATTCTTGTAACTACTATCCTACTTCTCCTCTCACTTCCAGTTCTCGCAGCAGGAATTACAATATTACTCACAGATCGTAACCTTAATACTACATTCTTTGATCCTGCAGGGGGAGGAGATCCAATCCTTTATCAACACTTA
>PHANT751-08|Sphyrna_lewini|COI-5P
CCTTTACCTAATTTTTGGTGCATGAGCAGGAATAATTGGAACAGCCCTAAGTCTTTTAATTCGAGCTGAACTTGGACAACCAGGCTCTCTTTTAGGAGATGATCAGATTTATAATGTAATTGTAACTGCCCACGCTTTCGTAATAATCTTTTTCATAGTTATACCAATTATAATTGGTGGTTTTGGGAATTGGCTCGTGCCTTTAATAATTGGTGCGCCAGATATGGCCTTCCCACGAATAAACAACATAAGCTTTTGGCTTCTTCCACCATCATTCCTTCTCCTCTTAGCTTCCGCTGGGGTAGAAGCTGGAGCAGGTACTGGCTGAACAGTTTACCCTCCATTAGCTAGCAACTTAGCTCATGCTGGACCATCTGTTGACCTAGCTATCTTTTCCCTACACCTAGCCGGTGTATCATCAATCTTAGCCTCAATTAATTTCATTACAACTATTATTAACATGAAACCTCCAGCCATCTCTCAATATCAAACACCATTATTTGTTTGATCCATTCTTGTAACTACTATCCTACTTCTCCTCTCACTTCCAGTTCTCGCAGCAGGAATTACAATATTACTCACAGATCGTAACCTTAATACTACATTCTTTGATCCTGCAGGGGGAGGAGATCCAATCCTTTATCAACACTTA
>PHANT781-08|Sphyrna_lewini|COI-5P
CCTTTACCTAATTTTTGGTGCATGAGCAGGAATAATTGGAACAGCCCTAAGTCTTCTAATTCGAGCTGAACTTGGACAACCAGGATCTCTTTTAGGAGATGATCAGATTTATAATGTAATTGTAACTGCCCACGCTTTCGTAATAATCTTTTTCATAGTTATGCCAATTATAATTGGTGGTTTTGGGAATTGGCTAGTTCCTTTAATAATTGGTGCGCCAGACATGGCCTTTCCACGAATAAATAACATAAGCTTCTGGCTTCTTCCACCATCATTCCTTCTCCTCCTAGCTTCCGCTGGGGTAGAAGCTGGAGCAGGTACTGGCTGAACAGTTTATCCTCCATTAGCTAGCAACTTAGCCCACGCTGGACCATCTGTTGACTTAGCTATCTTTTCTCTCCACCTAGCCGGTGTATCATCAATTTTAGCCTCAATTAATTTCATTACAACTATCATTAACATGAAACCTCCAGCCATTTCTCAATATCAAACACCATTATTTGTTTGATCCATCCTTGTAACTACTATCCTACTTCTCCTATCACTTCCAGTTCTTGCAGCAGGAATTACAATATTACTCACAGATCGCAACCTTAATACTACATTCTTTGATCCTGCAGGGGGAGGAGATCCAATCCTTTATCAACACTTA
>PHANT782-08|Sphyrna_lewini|COI-5P
CCTTTACCTAATTTTTGGTGCATGAGCAGGAATAATTGGAACAGCCCTAAGTCTTCTAATTCGAGCTGAACTTGGACAACCAGGATCTCTTTTAGGAGATGATCAGATTTATAATGTAATTGTAACTGCCCACGCTTTCGTAATAATCTTTTTCATAGTTATGCCAATTATAATTGGTGGTTTTGGGAATTGGCTAGTTCCTTTAATAATTGGTGCGCCAGACATGGCCTTTCCACGAATAAATAACATAAGCTTCTGGCTTCTTCCACCATCATTCCTTCTCCTCCTGGCTTCCGCTGGGGTAGAAGCTGGAGCAGGTACTGGCTGAACAGTTTATCCTCCATTAGCTAGCAACTTAGCCCACGCTGGACCATCTGTTGACTTAGCTATCTTTTCTCTCCACCTAGCCGGTGTATCATCAATTTTAGCCTCAATTAATTTCATTACAACTATCATTAACATGAAACCTCCAGCCATTTCTCAATATCAAACACCATTATTTGTTTGATCCATCCTTGTAACTACTATCCTACTTCTCCTATCACTTCCAGTTCTTGCAGCAGGAATTACAATATTACTCACAGATCGCAACCTTAATACTACATTCTTTGATCCTGCAGGGGGAGGAGATCCAATCCTTTATCAACACTTA
>PHANT785-08|Sphyrna_lewini|COI-5P
CCTTTACCTAATTTTTGGTGCATGAGCAGGAATAATTGGAACAGCCCTAAGTCTTCTAATTCGAGCTGAACTTGGACAACCAGGATCTCTTTTAGGAGATGATCAGATTTATAATGTAATTGTAACTGCCCACGCTTTCGTAATAATCTTTTTCATAGTTATGCCAATTATAATTGGTGGTTTTGGGAATTGGCTAGTTCCTTTAATAATTGGTGCGCCAGACATGGCCTTTCCACGAATAAATAACATAAGCTTCTGGCTTCTTCCACCATCATTCCTTCTCCTCCTAGCTTCCGCTGGGGTAGAAGCTGGAGCAGGTACTGGCTGAACAGTTTATCCTCCATTAGCTAGCAACTTAGCCCACGCTGGACCATCTGTTGACTTAGCTATCTTTTCTCTCCACCTAGCCGGTGTATCATCAATTTTAGCCTCAATTAATTTCATTACAACTATCATTAACATGAAACCTCCAGCCATTTCTCAATATCAAACACCATTATTTGTTTGATCCATCCTTGTAACTACTATCCTACTTCTCCTATCACTTCCAGTTCTTGCAGCAGGAATTACAATATTACTCACAGATCGCAACCTTAATACTACATTCTTTGATCCTGCAGGGGGAGGAGATCCAATCCTTTATCAACACTTA
>PHANT787-08|Sphyrna_lewini|COI-5P
CCTTTACCTAATTTTTGGTGCATGAGCAGGAATAATTGGAACAGCCCTAAGTCTTTTAATTCGAGCTGAACTTGGACAACCAGGCTCTCTTTTAGGAGATGATCAGATTTATAATGTAATTGTAACTGCCCACGCTTTCGTAATAATCTTTTTCATAGTTATACCAATTATAATTGGTGGTTTTGGGAATTGGCTCGTGCCTTTAATAATTGGTGCGCCAGATATGGCCTTCCCACGAATAAACAACATAAGCTTTTGGCTTCTTCCACCATCATTCCTTCTCCTCTTAGCTTCCGCTGGGGTAGAAGCTGGAGCAGGTACTGGCTGAACAGTTTACCCTCCATTAGCTAGCAACTTAGCTCATGCTGGACCATCTGTTGACCTAGCTATCTTTTCCCTACACCTAGCCGGTGTATCATCAATCTTAGCCTCAATTAATTTCATTACAACTATTATTAACATGAAACCTCCAGCCATCTCTCAATATCAAACACCATTATTTGTTTGATCCATTCTTGTAACTACTATCCTACTTCTCCTCTCACTTCCAGTTCTCGCAGCAGGAATTACAATATTACTCACAGATCGTAACCTTAATACTACATTCTTTGATCCTGCAGGGGGAGGAGATCCAATCCTTTATCAACACTTA
>PHANT791-08|Sphyrna_lewini|COI-5P
CCTTTACCTAATTTTTGGTGCATGAGCAGGAATAATTGGAACAGCCCTAAGTCTTTTAATTCGAGCTGAACTTGGACAACCAGGCTCTCTTTTAGGAGATGATCAGATTTATAATGTAATTGTAACTGCCCACGCTTTCGTAATAATCTTTTTCATAGTTATACCAATTATAATTGGTGGTTTTGGGAATTGGCTCGTGCCTTTAATAATTGGTGCGCCAGATATGGCCTTCCCACGAATAAACAACATAAGCTTTTGGCTTCTTCCACCATCATTCCTTCTCCTCTTAGCTTCCGCTGGGGTAGAAGCTGGAGCAGGTACTGGCTGAACAGTTTACCCTCCATTAGCTAGCAACTTAGCTCATGCTGGACCATCTGTTGACCTAGCTATCTTTTCCCTACACCTAGCCGGTGTATCATCAATCTTAGCCTCAATTAATTTCATTACAACTATTATTAACATGAAACCTCCAGCCATCTCTCAATATCAAACACCATTATTTGTTTGATCCATTCTTGTAACTACTATCCTACTTCTCCTCTCACTTCCAGTTCTCGCAGCAGGAATTACAATATTACTCACAGATCGTAACCTTAATACTACATTCTTTGATCCTGCAGGGGGAGGAGATCCAATCCTTTATCAACACTTA
>SOPNG015-18|Sphyrna_lewini|COI-5P
CCTTTACCTAATTTTTGGTGCATGAGCAGGAATAATTGGAACAGCCCTAAGTCTTCTAATTCGAGCTGAACTTGGACAACCAGGATCTCTTTTAGGAGATGATCAGATTTATAATGTAATTGTAACTGCCCACGCTTTCGTAATAATCTTTTTCATAGTTATGCCAATTATAATTGGTGGTTTTGGGAATTGGCTAGTTCCTTTAATAATTGGTGCGCCAGACATGGCCTTTCCACGAATAAATAACATAAGCTTCTGGCTTCTTCCACCATCATTCCTTCTCCTCCTAGCTTCCGCTGGGGTAGAAGCTGGAGCAGGTACTGGCTGAACAGTTTATCCTCCATTAGCTAGCAACTTAGCCCACGCTGGACCATCTGTTGACTTAGCTATCTTTTCTCTCCACCTAGCCGGTGTATCATCAATTTTAGCCTCAATTAATTTCATTACAACTATCATTAACATGAAACCTCCAGCCATTTCTCAATATCAAACACCATTATTTGTTTGATCCATCCTTGTAACTACTATCCTACTTCTCCTATCACTTCCAGTTCTTGCAGCAGGAATTACAATATTACTCACAGATCGCAACCTTAATACTACATTCTTTGATCCTGCAGGGGGAGGAGATCCAATCCTTTATCAACACTTA
>TZMSC225-05|Sphyrna_lewini|COI-5P|DQ885057
CCTTTACCTAATTTTTGGTGCATGAGCAGGAATAATTGGAACAGCCCTAAGTCTTTTAATTCGAGCTGAACTTGGACAACCAGGCTCTCTTTTAGGAGATGATCAGATTTATAATGTAATTGTAACTGCCCACGCTTTCGTAATAATCTTTTTCATAGTTATACCAATTATAATTGGTGGTTTTGGGAATTGGCTCGTGCCTTTAATAATTGGTGCGCCAGATATGGCCTTCCCACGAATAAACAACATAAGCTTTTGGCTTCTTCCACCATCATTCCTTCTCCTCTTAGCTTCCGCTGGGGTAGAAGCTGGAGCAGGTACTGGCTGAACAGTTTACCCTCCATTAGCTAGCAACTTAGCTCATGCTGGACCATCTGTTGACCTAGCTATCTTTTCCCTACACCTAGCCGGTGTATCATCAATCTTAGCCTCAATTAATTTCATTACAACTATTATTAACATGAAACCTCCAGCCATCTCTCAATATCAAACACCATTATTTGTTTGATCCATTCTTGTAACTACTATCCTACTTCTCCTCTCACTTCCAGTTCTCGCAGCAGGAATTACAATATTACTCACAGATCGTAACCTTAATACTACATTCTTTGATCCTGCAGGGGGAGGAGATCCAATCCTTTATCAACACTTA
>TZMSC520-05|Sphyrna_lewini|COI-5P|DQ885056
CCTTTACCTAATTTTTGGTGCATGAGCAGGAATAATTGGAACAGCCCTAAGTCTTTTAATTCGAGCTGAACTTGGACAACCAGGCTCTCTTTTAGGAGATGATCAGATTTATAATGTAATTGTAACTGCCCACGCTTTCGTAATAATCTTTTTCATAGTTATACCAATTATAATTGGTGGTTTTGGGAATTGGCTCGTGCCTTTAATAATTGGTGCGCCAGATATGGCCTTCCCACGAATAAACAACATAAGCTTTTGGCTTCTTCCACCATCATTCCTTCTCCTCTTAGCTTCCGCTGGGGTAGAAGCTGGAGCAGGTACTGGCTGAACAGTTTACCCTCCATTAGCTAGCAACTTAGCTCATGCTGGACCATCTGTTGACCTAGCTATCTTTTCCCTACACCTAGCCGGTGTATCATCAATCTTAGCCTCAATTAATTTCATTACAACTATTATTAACATGAAACCTCCAGCCATCTCTCAATATCAAACACCATTATTTGTTTGATCCATTCTTGTAACTACTATCCTACTTCTCCTCTCACTTCCAGTTCTCGCAGCAGGAATTACAATATTACTCACAGATCGTAACCTTAATACTACATTCTTTGATCCTGCAGGGGGAGGAGATCCAATCCTTTATCAACACTTA
>TZMSC624-06|Sphyrna_lewini|COI-5P|JF494561
CCTTTACCTAATTTTTGGTGCATGAGCAGGAATAATTGGAACAGCCCTAAGTCTTTTAATTCGAGCTGAACTTGGACAACCAGGCTCTCTTTTAGGAGATGATCAGATTTATAATGTAATTGTAACTGCCCACGCTTTCGTAATAATCTTTTTCATAGTTATACCAATTATAATTGGTGGTTTTGGGAATTGGCTCGTGCCTTTAATAATTGGTGCGCCAGATATGGCCTTCCCACGAATAAACAACATAAGCTTTTGGCTTCTTCCACCATCATTCCTTCTCCTCTTAGCTTCCGCTGGGGTAGAAGCTGGAGCAGGTACTGGCTGAACAGTTTACCCTCCATTAGCTAGCAACTTAGCTCATGCTGGACCATCTGTTGACCTAGCTATCTTTTCCCTACACCTAGCCGGTGTATCATCAATCTTAGCCTCAATTAATTTCATTACAACTATTATTAACATGAAACCTCCAGCCATCTCTCAATATCAAACACCATTATTTGTTTGATCCATTCTTGTAACTACTATCCTACTTCTCCTCTCACTTCCAGTTCTCGCAGCAGGAATTACAATATTACTCACAGATCGTAACCTTAATACTACATTCTTTGATCCTGCAGGGGGAGGAGATCCAATCCTTTATCAACACTTA
